# Supplementary material for: The degree of astrocyte activation is predictive of the incubation time to prion disease
Source: Acta Neuropathol Commun. 2021 May 12;9:87. doi: 10.1186/s40478-021-01192-9 (PMC8114720; doi:10.1186/s40478-021-01192-9)
Supplement: Supplementary file 1 — Additional file 1. Table S1: Composition of nCounter Astrocyte panel. Gray font color and asterisks indicate probes producing low counts. [file 40478_2021_1192_MOESM1_ESM.xlsx]

## Sheet: List
Probe name	Accession	Annotation (gene set asingment)	% samples above threshold	Normalized average count	Normalized minimum count	Normalized maximum count
A2m	NM_175628.3	Regulators of astrocyte reactivity	100	3332.4	21.98	17958.7
AI464131	NM_001085515.2	Atrocyte-specific markers	100	474.19	195.48	744.05
Abca1	NM_013454.3	Lipid/cholesterol chomeostasis	100	3462.83	633.4	9325.36
Abcd2	NM_011994.2	Lipid/cholesterol chomeostasis	100	1568.91	736.36	2521.09
Ackr4	NM_145700.2	Regulators of astrocyte reactivity	98.33	44.85	3.88	801.52
Acot1	NM_012006.2	Lipid/cholesterol chomeostasis	100	464.14	203.78	1119.74
Acsbg1	NM_053178.2	Myelination	100	2002.71	880.27	3702.55
Acsl6	NM_001033597.1	Lipid/cholesterol chomeostasis	100	2192.44	1374.58	3091.04
Acss1	NM_080575.2	Energy metabolism, enzymes	100	484.74	232.22	884.19
Adhfe1	NM_175236.4	Energy metabolism, enzymes	100	320.8	178.18	490.58
Adora2b	NM_007413.4	Growth factors, receptors and signaling	100	95.69	35.74	208.97
Adpgk	NM_028121.2	Energy metabolism, enzymes	100	511.18	284.43	739.43
Adrb1	NM_007419.2	Growth factors, receptors and signaling	100	558.31	187.48	1308.79
Agl	NM_001081326.1	Energy metabolism, enzymes	100	1157.22	770.36	1600.51
Agt	NM_007428.3	BBB regulation	100	1691.09	32.92	5818.15
Aifm3	NM_175178.3	Unasigned	100	762.05	211.3	1489.45
Alcam	NM_009655.1	BBB regulation	100	2205.36	999	4113.46
Aldh1l1	NM_027406.1	Atrocyte-specific markers	100	2211.02	736.81	3760.36
Aldoc	NM_009657.3	Energy metabolism, enzymes	100	14737	7241.09	22582.7
Amigo2	NM_178114.4	A1 astrocyte	100	1157.88	137.1	3398.84
Apc	NM_007462.3	Markers of reactive astrocyte	100	6203.85	4533.17	8484.44
Apoe	NM_001305844.1	Lipid/cholesterol chomeostasis	100	34379.4	7939.06	117318
Appl2	NM_145220.2	Growth factors, receptors and signaling	100	809.21	469.63	1223.86
Aqp4	NM_009700.2	BBB regulation	100	8539.16	1344.98	30906.3
Aqp9	NM_001271843.1	Transporters	98.33	17.12	4.55	35.49
Arc	NM_018790.2	Neuron-specific genes	100	506.14	67.28	1755.14
Arntl	NM_007489.3	Regulators of astrocyte reactivity	100	594.29	352.37	1000.73
Asrgl1	NM_025610.3	Gliotransmitters	100	4319.36	2595.9	6647.65
Atp13A4	NM_001164612.1	Channels, K+ buffering	100	445.34	84.77	763.88
Atp1A2	NM_178405.3	Channels, K+ buffering	100	2201.55	595.31	4748.13
Atp1B2	NM_013415.5	Channels, K+ buffering	100	19701.2	6903.08	45554.8
Bcan	NM_001109758.1	Extracellular matrix	100	2641.1	1546.96	4509.97
Bdnf	NM_007540.4	Neuroprotection, synaptogenesis	100	535.36	97.37	1603.83
Bmpr1a	NM_009758.4	Growth factors, receptors and signaling	100	2521.32	1763.93	3422.27
Bmpr1b	NM_007560.3	Growth factors, receptors and signaling	100	1039.27	525.8	1698.67
C3	XM_011246258.1	A1 astrocyte	100	745.88	11.64	7271.84
C4a	NM_011413.2	Neurotoxicity, synapse elimination	100	6949.89	160.82	20609.9
CD44	NM_009851.2	Extracellular matrix	100	59.73	6.29	162.3
CD68	NM_009853.1	Microglia	100	1957.26	164.73	7578.41
Cbs	NM_001271353.1	Gliotransmitters	100	496.54	274.76	804.83
Ccl2	NM_011333.3	Regulators of astrocyte reactivity	100	180.41	6.42	996.38
Cd109	NM_153098.3	A2 astrocyte	100	513.37	23.67	2438.98
Cd14	NM_009841.3	A2 astrocyte	100	194.87	17.01	635.67
Cdh10	NM_009865.2	Neuroprotection, synaptogenesis	100	1318.9	805.37	2133.41
Cdh20	NM_011800.4	Neuroprotection, synaptogenesis	100	208.45	88.54	432.44
Cdkn2a	NM_001040654.1	Senescence	100	13.6	2.71	42.83
Celsr1	NM_009886.2	Extracellular matrix	100	87.11	18.97	205.13
Chi3L1	NM_007695.2	Extracellular matrix	100	940.58	109.68	4003.81
Chrdl1	NM_001114385.1	Neuroprotection, synaptogenesis	98.33	84.98	1	376.56
Cldn10	NM_021386.4	GAP junction|tight junctions	100	2354.8	1327.42	3932.45
Cldn11	NM_008770.3	Oligodendrocyte	100	5413.87	1158.82	14311
Cldn12	NM_001193661.1	BBB regulation	100	718.03	428.29	1422.43
Cldn2	NM_016675.3	BBB regulation	100	87.65	1.47	1958.98
Clu	NM_013492.2	Neuroprotection, synaptogenesis	100	67872.9	24500.9	132970
Cp	NM_001042611.1	Pan reactive astrocytes	100	846.63	316.26	3121.98
Crot	NM_023733.3	Lipid/cholesterol chomeostasis	100	923.5	562.16	1364.5
Csf1	NM_001113530.1	Regulators of astrocyte reactivity	100	1577.71	380.7	4076.34
Cspg5	NM_001166273.1	Neuroprotection, synaptogenesis	100	9045.68	5004.42	13290.1
Cth	NM_145953.2	Energy metabolism, enzymes	100	127.12	79.55	218.92
Cxcl10	NM_021274.1	Pan reactive astrocytes	100	449.97	9.05	1845.91
Cyp19a1	NM_007810.3	Neuroprotection, synaptogenesis	98.33	9.74	1.29	31.51
Cyp4F14	NM_001204334.1	Lipid/cholesterol chomeostasis	100	255.22	101	422.59
Cyp4f15	NM_134127.1	Unasigned	100	136.7	22.49	310.01
Cyp7B1	NM_007825.4	Lipid/cholesterol chomeostasis	100	837.11	327.3	1603.83
DMD	NM_007868.5	BBB regulation	100	484.65	313.25	746.12
Daam2	NM_001008231.2	Myelination	100	1764.22	850.03	3792.03
Dag1	NM_010017.3	Neuroprotection, synaptogenesis	100	480.67	313.56	743.86
Ddo	NM_027442.5	Neurotransmitters|Glutamate-Glutamine cycle	100	313.97	86.64	577.93
Dio2	NM_010050.2	Unasigned	100	758.95	94.27	2010.66
Dmp1	NM_016779.2	BBB regulation	100	46.93	7.88	156.51
Dtna	NM_010087.3	Extracellular matrix	100	4390.71	3309.68	6346.11
Ednrb	NM_001136061.2	Myelination	100	1120.16	330.63	2637.3
Efna4	NM_007910.2	Neuroprotection, synaptogenesis	100	35.54	8.6	86.13
Egfr	NM_207655.2	Growth factors, receptors and signaling	100	216.33	96.25	377.6
Elovl2	NM_019423.2	Lipid/cholesterol chomeostasis	100	131.58	67.46	205.34
Emp1	NM_010128.4	A2 astrocyte	100	207.92	25.42	953.5
Entpd2	NM_009849.2	Regulators of astrocyte reactivity	100	315.68	98.97	685.26
Ephb3	NM_010143.1	Gliotransmitters	100	217.42	91.05	499.07
Ephx2	NM_007940.3	Energy metabolism, enzymes	100	365.69	187.63	674.93
Ezr	NM_009510.2	Extracellular matrix	100	896.86	218.63	3668.91
F3	NM_010171.3	Extracellular matrix	100	2303.84	1021.57	4835.8
Fabp7	NM_021272.3	Lipid/cholesterol chomeostasis	100	4848.7	1029.6	13253.3
Fads2	NM_019699.1	Lipid/cholesterol chomeostasis	100	3557.25	1589.54	6467.16
Fbln5	NM_011812.4	A1 astrocyte	100	121.8	19.67	356.15
Fdft1	NM_010191.2	Lipid/cholesterol chomeostasis	100	1844.92	763.62	3769.24
Fgf1	NM_010197.3	Neurotoxicity, synapse elimination	100	1236.12	435.87	2521.53
Fgf2	NM_008006.2	BBB regulation	100	46.15	3.88	108.2
Fgfr1	NM_001079908.2	Growth factors, receptors and signaling	100	973.23	299.21	2416.43
Fgfr3	NM_008010.3	Growth factors, receptors and signaling	100	2806.76	1427.22	4541.69
Fkbp5	NM_010220.3	A1 astrocyte	100	408.41	172.24	1058.82
Fmo1	NM_010231.3	Energy metabolism, enzymes	100	285.23	104.03	551.77
Foxj1	NM_008240.3	Transcription factors	100	254.13	30.68	831.78
Frem2	NM_172862.3	Extracellular matrix	100	95.94	25.34	205.58
Fstl1	NM_008047.5	Neuroprotection, synaptogenesis	100	557.58	306.55	983.54
Fzd1	NM_021457.3	Neuroprotection, synaptogenesis	100	134.45	39.21	298.91
Fzd10	NM_175284.3	Growth factors, receptors and signaling	100	131.46	16	553.6
Fzd2	NM_020510.2	Neuroprotection, synaptogenesis	100	83.39	28.77	194.52
GFAP	NM_001131020.1	Pan reactive astrocytes	100	45883.6	961.87	150480
Gabbr1	NM_019439.3	Gliotransmitters	100	16236.4	8292.97	30826.6
Gabbr2	NM_001081141.1	Gliotransmitters	100	2216.04	1103.4	5354.12
Gabra4	NM_010251.2	Gliotransmitters	100	3022.45	953.51	10824.3
Gabrb1	NM_008069.4	Gliotransmitters	100	1435.38	774.74	2303.17
Gabrg1	NM_010252.4	Neuron-specific genes	100	255.2	52.04	797.78
Gad1	NM_008077.4	Regulators of astrocyte reactivity	100	4322.23	1059.1	7924.89
Gas1	NM_008086.1	A1 astrocyte	100	430.84	223.37	1133.83
Gbp2	NM_010260.1	Energy metabolism, enzymes	100	684.87	85.85	2717.09
Gdpd2	NM_023608.3	Energy metabolism, enzymes	100	346.91	54.3	746.72
Ggta1	NM_010283.4	A1 astrocyte	100	317.9	50.67	1120.31
Gja1	NM_010288.3	GAP junction|tight junctions	100	6919.38	3369.67	14846.9
Gjb2	NM_008125.2	GAP junction|tight junctions	100	352.16	92.88	1798.19
Gjb6	NM_001010937.1	GAP junction|tight junctions	100	4718.27	1650.31	8848.18
Glb1	NM_009752.2	Senescence	100	701.46	324.63	1332.78
Gldc	NM_138595.1	Energy metabolism, enzymes	100	149.7	26.58	359.82
Gli1	NM_010296.2	Transcription factors	100	43.61	9.57	187.22
Gli2	NM_001081125.1	Transcription factors	100	76.5	43.27	146.5
Gli3	NM_008130.2	Transcription factors	100	179.51	111.22	352.21
Glis3	NM_175459.5	Transcription factors	100	369.16	58.76	1252.8
Glud1	NM_008133.4	Neurotransmitters|Glutamate-Glutamine cycle	100	7916.96	5074.16	11772.8
Glul	NM_008131.3	Neurotransmitters|Glutamate-Glutamine cycle	100	29114.1	19421.1	45654.1
Gpam	NM_008149.3	Lipid/cholesterol chomeostasis	100	3314.51	1271.03	5836.89
Gpc4	NM_008150.2	Neuroprotection, synaptogenesis	100	963.54	98.26	2913.61
Gpc5	NM_175500.4	Neuroprotection, synaptogenesis	100	911.09	490.82	1416.74
Gpc6	NM_011821.3	Neuroprotection, synaptogenesis	100	372.92	144.13	648.68
Gpr37L1	NM_134438.3	Neurotransmitters|Glutamate-Glutamine cycle	100	4143.59	1691.02	7398.08
Gpt	NM_182805.2	Neurotransmitters|Glutamate-Glutamine cycle	100	107.8	59.47	226.95
Grhl1	NM_001161406.1	Transcription factors	100	522.79	121.02	1213.22
Gria2	NM_001039195.1	Neurotransmitters|Glutamate-Glutamine cycle	100	7346.49	2411.67	15417.2
Grin1	NM_008169.2	Neuron-specific genes	100	1490.14	868.52	2520.63
Grin2b	NM_008171.3	Neuron-specific genes	100	4515.48	1317.26	9158.31
Grin2c	NM_010350.2	Neurotransmitters|Glutamate-Glutamine cycle	100	308.59	137.08	751.21
Grm2	NM_001160353.1	Neuron-specific genes	100	540.32	114.86	1106.34
Grm3	NM_181850.2	Neurotransmitters|Glutamate-Glutamine cycle	100	2268.84	1022.62	5315.84
Grm5	NM_001143834.1	Neurotransmitters|Glutamate-Glutamine cycle	100	2003.46	931.98	3851.04
Gstm1	NM_010358.5	Regulators of astrocyte reactivity	100	269.99	90.25	532.39
Gys1	NM_030678.3	Energy metabolism, enzymes	100	406.32	251.35	878.69
H2-D1	NM_010380.3	A1 astrocyte	100	6462.33	459.5	23488.5
H2-T23	NM_010398.3	A1 astrocyte	100	274.91	46.72	806.98
Hacd2	NM_023587.2	Lipid/cholesterol chomeostasis	100	721.23	425.32	1273.07
Hapln1	NM_013500.4	Extracellular matrix	100	383.43	76.27	911.03
Hepacam	NM_175189.4	Extracellular matrix	100	2182.78	1016.71	4053
Hes5	NM_010419.4	Transcription factors	100	432.88	47.07	1712.32
Hmgcr	NM_008255.1	Lipid/cholesterol chomeostasis	100	1630.97	917.09	2787.27
Hmgcs1	NM_145942.5	Lipid/cholesterol chomeostasis	100	2661.14	1268.2	4650.46
Hsd11B1	NM_008288.2	Energy metabolism, enzymes	100	950.37	224.23	2603.06
Hspb1	NM_013560.2	Pan reactive astrocytes	100	757.45	110.69	3348.58
Htra1	NM_019564.3	Extracellular matrix	100	8133.4	3787.47	18767.5
IL1a	NM_010554.4	Microglia	100	108.94	12.11	331.36
Iba1	NM_019467.2	Microglia	98.33	9.97	1	26.78	*
Id3	NM_008321.2	Transcription factors	100	664.44	190.07	2278.93
Id4	NM_031166.2	Transcription factors	100	3629.75	1352	6561.35
Idi1	NM_145360.1	Lipid/cholesterol chomeostasis	100	952.34	321.1	2180.48
Igf2r	NM_010515.1	Growth factors, receptors and signaling	100	611.88	391.3	1142.83
Igfbp2	NM_008342.3	Myelination	100	1300.61	70.84	7013.93
Il33	NM_133775.1	Neurotoxicity, synapse elimination	100	3107.91	839.31	9806.39
Itga6	NM_008397.3	Extracellular matrix	100	1191.56	491.19	2644.33
Itga7	NM_008398.2	Extracellular matrix	100	252.63	77.32	558.38
Itih3	NM_008407.2	Extracellular matrix	100	1544	136.39	6519.94
Kcna2	NM_008417.4	Channels, K+ buffering	100	3189.02	1736.91	6807.93
Kcne5	NM_021487.1	Channels, K+ buffering	100	443.82	41.13	1670.44
Kcnj10	NM_001039484.1	Channels, K+ buffering	100	5230.74	1761.59	9890.27
Kcnj16	NM_001252210.2	Channels, K+ buffering	100	1151	320.01	2589.8
Kcnk1	NM_008430.2	Channels, K+ buffering	100	426.32	187.8	886.23
Kcnn2	NM_080465.2	Channels, K+ buffering	100	1018.24	499.34	1791.96
Kcnn3	NM_080466.2	Channels, K+ buffering	100	238.12	66.49	523.54
Kctd14	NM_001010826.3	Channels, K+ buffering	100	48.47	22.54	94.88
Klf15	NM_023184.3	Transcription factors	100	144.94	73.31	294.68
Lama2	NM_008481.2	Extracellular matrix	100	393.73	204.86	793.99
Lcat	NM_008490.2	Lipid/cholesterol chomeostasis	100	1360.26	547.46	4386.36
Lcn2	NM_008491.1	Neurotoxicity, synapse elimination	100	590.64	5.35	4739.94
Lgals4	NM_010706.2	Extracellular matrix	100	15.92	2.22	48.52
Lgi4	NM_144556.2	Myelination	100	1287.37	458.76	2292.33
Lgr6	NM_001033409.3	Growth factors, receptors and signaling	100	37.59	3.72	138.01
Lif	NM_008501.2	Neuroprotection, synaptogenesis	100	75.98	8.83	279.72
Lrig1	NM_008377.2	Neuroprotection, synaptogenesis	100	1579.68	242.4	3698.79
Lrp4	NM_172668.3	BBB regulation	100	68.8	27.62	152.54
Lrrk2	NM_025730.3	Unasigned	100	343.06	174.2	965.72
Ltbp1	NM_019919.2	Neuroprotection, synaptogenesis	100	114.58	21.96	320.09
Maob	NM_172778.2	Gliotransmitters	100	1216.76	438.37	3290.54
Megf10	NM_001001979.2	Neurotoxicity, synapse elimination	100	723.66	374.99	1249.59
Mertk	NM_008587.1	Neurotoxicity, synapse elimination	100	1015.89	344.12	2179.75
Mfge8	NM_008594.2	Neurotoxicity, synapse elimination	100	418.62	170.4	826.56
Mgst1	NM_019946.4	Energy metabolism, enzymes	100	1376.81	231.59	3070.91
Mlc1	NM_133241.2	BBB regulation	100	6058.16	2394.64	14086.1
Mmp14	NM_008608.3	Extracellular matrix	100	382.82	100.51	1139.43
Mmp1a	NM_032006.3	Extracellular matrix	96.67	8.64	1.04	25.42	*
Msmo1	NM_025436.2	Lipid/cholesterol chomeostasis	100	2567.61	855.36	5461.05
Msx2	NM_013601.2	Transcription factors	98.33	17.7	4.4	58.54
Nat8	NM_023455.3	Energy metabolism, enzymes	100	55.65	22	136.04
Ncan	NM_007789.3	Extracellular matrix	100	2949.05	1063.15	7678.52
Nlgn1	NM_138666.3	Neuroprotection, synaptogenesis	100	2411.45	1332.47	3749.52
Nos1	NM_008712.2	Neuron-specific genes	100	547.36	108.55	1803.42
Notch1	NM_008714.2	Growth factors, receptors and signaling	100	630.23	317.01	1386.29
Notch3	NM_008716.2	BBB regulation	100	130.21	35.65	284.5
Npas3	NM_013780.2	Transcription factors	100	561.79	214.27	1041.68
Nr4a1	NM_010444.1	Transcription factors	100	649.95	181.06	2129.98
Nr4a2	NM_001139509.1	Transcription factors	100	587	46.79	2080.07
Nrcam	NM_001146031.1	Extracellular matrix	100	6276.74	4401.66	8653.67
Nrxn1	NM_001346960.1	Neuroprotection, synaptogenesis	100	5376.57	3247.31	8273.13
Ntrk2	NM_001025074.1	Growth factors, receptors and signaling	100	14788.5	8551.68	21617.2
Ntrk3	NM_008746.5	Growth factors, receptors and signaling	100	3098.88	1138.57	5183.01
Ntsr2	NM_008747.2	Growth factors, receptors and signaling	100	6938.2	3720.61	10745.8
Nwd1	NM_176940.5	Atrocyte-specific markers	100	866.37	581.6	1685.59
Nxpe4	NM_172921.3	Energy metabolism, enzymes	100	114.98	65.95	227.67
Osmr	NM_011019.3	Pan reactive astrocytes	100	643.65	54.84	2551.68
P2RY12	NM_027571.3	Microglia	100	1232.34	529.56	2452.13
P2rx6	NM_011028.2	Growth factors, receptors and signaling	100	27.95	8	69.96
P4ha3	NM_177161.4	Energy metabolism, enzymes	100	240.18	19.37	892.64
Padi2	NM_008812.2	Myelination	100	1329.8	426	3639.85
Palld	NM_001081390.1	Markers of reactive astrocyte	100	132.92	27.1	383.2
Papss2	NM_001201470.1	Extracellular matrix	100	421.33	122.72	1099.42
Paqr6	NM_198410.3	Growth factors, receptors and signaling	100	195.01	38.08	524.07
Paqr8	NM_028829.3	Growth factors, receptors and signaling	100	4798.25	2467.38	9184.56
Par6	NM_001244198.1	Transcription factors	100	256.65	116.89	522.76
Pcdhgc5	NM_033583.3	Extracellular matrix	100	105.31	25.56	212.69
Pdgfc	NM_019971.2	Growth factors, receptors and signaling	100	254.23	119.19	446.35
Pdk4	NM_013743.2	Energy metabolism, enzymes	100	381.28	182.03	871.29
Pdpn	NM_010329.2	Markers of reactive astrocyte	100	1728.74	334.04	5175.21
Pfkfb3	NM_133232.2	Energy metabolism, enzymes	100	1089.73	368.29	2299.22
Phgdh	NM_016966.3	Gliotransmitters	100	1179.6	594.33	1821.81
Phka1	NM_008832.2	Energy metabolism, enzymes	100	443.43	178.09	728.93
Phkb	NM_199446.1	Energy metabolism, enzymes	100	2014.02	1193.92	3013.25
Phkg1	NM_011079.2	Energy metabolism, enzymes	100	810.11	360.71	1283.46
Pla2g3	NM_172791.2	Lipid/cholesterol chomeostasis	100	13.49	2.19	29.25	*
Pla2g7	NM_013737.5	Lipid/cholesterol chomeostasis	100	9215.36	3885.55	21729.9
Plcd4	NM_001081456.1	Lipid/cholesterol chomeostasis	100	423.49	121.3	822.76
Pld2	NM_008876.2	Lipid/cholesterol chomeostasis	100	210.35	72.99	420.09
Plxnb1	NM_172775.2	Neuroprotection, synaptogenesis	100	766.27	380.41	1302.89
Pm20d1	NM_178079.3	Growth factors, receptors and signaling	100	86.94	24.08	238.94
Ppap2B	NM_080555.2	Growth factors, receptors and signaling	100	4537.78	2853.66	7120.87
Ppil6	NM_028430.1	Energy metabolism, enzymes	100	182.67	91.11	300.8
Ppp1R3C	NM_016854.2	Energy metabolism, enzymes	100	1818.84	1035.78	3462.31
Prdm16	NM_027504.3	Transcription factors	100	28.47	11.02	90.56
Prdx6	NM_007453.3	Energy metabolism, enzymes	100	199.1	75.66	396.57
PrnP	NM_011170.2	Unasigned	100	27413	20588.7	39873
Prodh	NM_011172.2	Neurotransmitters|Glutamate-Glutamine cycle	100	475.14	240.94	876.53
Psmb8	NM_010724.2	A1 astrocyte	100	603.51	89.63	1974.62
Ptch1	NM_008957.2	Growth factors, receptors and signaling	100	607.17	265.39	1767.25
Ptgs2	NM_011198.3	A2 astrocyte	100	359.1	14.25	1436.26
Ptprz1	NM_001081306.1	Growth factors, receptors and signaling	100	8721.08	4089.97	12988.1
Ptx3	NM_008987.3	A2 astrocyte	100	82.89	5.5	443.18
Pygb	NM_153781.1	Energy metabolism, enzymes	100	3642.89	2054.38	5770.27
Pygl	NM_133198.1	Energy metabolism, enzymes	100	322.78	84.67	771.72
Rfx4	NM_027689.3	Transcription factors	100	322.67	111.22	586.08
Rgma	NM_177740.5	Neurotoxicity, synapse elimination	100	684.76	284.5	1265.11
Rgs10	NM_026418.2	Microglia	100	60.25	16.11	137.5
Rgs20	NM_001177795.1	Growth factors, receptors and signaling	100	1104.04	531.59	1798.65
Rhcg	NM_019799.3	Transporters	100	42.41	9.56	316.02
Rorb	NM_146095.4	Transcription factors	100	262.75	66.57	683.77
S100B	NM_009115.3	Markers of reactive astrocyte	100	3931.38	1558.96	8732.94
S100a1	NM_011309.3	Regulators of astrocyte reactivity	100	5783.56	1866.6	12468.3
S100a10	NM_009112.2	A2 astrocyte	100	2782.8	501.85	7704.95
S1pr3	NM_010101.3	Pan reactive astrocytes	100	1031.5	93.06	4681.84
Sema4a	NM_013658.3	Neurotoxicity, synapse elimination	100	524.61	216.58	1135.55
Sema5b	NM_013661.2	Neurotoxicity, synapse elimination	100	50.58	20.92	88.03
Sema6b	NM_013662.2	Neurotoxicity, synapse elimination	100	2008.1	1485.32	2818.42
Serpina3n	NM_009252.2	Pan reactive astrocytes	100	4357.31	56.13	14839.8
Serping1	NM_009776.3	A1 astrocyte	100	518.66	76.07	2822.18
Sh3Pxd2B	NM_177364.3	Extracellular matrix	100	483.72	143.35	999.89
Sirt2	NM_022432.4	Oligodendrocyte	100	3252.3	1532.69	8741.81
Slc13a3	NM_054055.2	Transporters	100	585.09	176.96	2024.18
Slc13a5	NM_001004148.4	Transporters	100	71.58	23.93	164.08
Slc14a1	NM_001171010.1	Transporters	100	1344.45	148.46	2754.55
Slc14a2	NM_001110274.1	Transporters	100	40.87	2.65	129.17
Slc15A2	NM_021301.2	Transporters	100	106.14	46.58	193.57
Slc16a1	NM_009196.3	Energy metabolism, enzymes	100	1900.43	838.26	4515.03
Slc1a2	NM_001077514.3	Transporters	100	33709.6	18616.9	52994.9
Slc1a3	NM_148938.3	Transporters	100	14775.6	5034.2	31269.9
Slc1a4	NM_018861.3	Transporters	100	1092.31	497.77	1904.5
Slc20a1	NM_015747.1	Transporters	100	2414.37	1253	3901.7
Slc22a4	NM_019687.3	Transporters	100	172.24	37.67	357.07
Slc24a6	NM_133221.2	Transporters	100	80.94	32.43	156.36
Slc25a18	NM_001081048.2	Transporters	100	1671.48	353.98	3587.57
Slc25a34	NM_001013780.1	Transporters	100	79.11	11.47	246.37
Slc25a42	NM_001007570.2	Transporters	100	483.23	278.2	824.47
Slc26a6	NM_134420.4	Transporters	100	132.84	60.11	242.08
Slc27a1	NM_011977.3	Transporters	100	1070.45	736.23	1445.68
Slc2A12	NM_178934.4	Transporters	100	256.2	57.12	3123.38
Slc2a10	NM_130451.3	Transporters	100	73.49	20.06	170.44
Slc2a4	NM_009204.2	Transporters	100	57.77	6.66	270.46
Slc30a10	NM_001033286.2	Transporters	100	517.54	211.27	938.01
Slc32a1	NM_009508.2	Neuron-specific genes	100	1817.45	366.43	4048.04
Slc38a3	NM_023805.3	Transporters	100	1947.11	976.88	5181.19
Slc39a12	NM_001012305.2	Transporters	100	1540.71	692.27	3095.5
Slc41a1	NM_173865.2	Transporters	100	630.13	270.78	1295.01
Slc4a4	NM_018760.2	Transporters	100	1503.01	470.93	2752.45
Slc56a1	NM_027324.5	Transporters	100	897.85	565.12	1405.12
Slc56a5	NM_178639.4	Transporters	100	3715.47	2234.64	6255.8
Slc6a1	NM_178703.4	Transporters	100	4693.77	2573.79	7270.56
Slc6a11	NM_172890.3	Transporters	100	5332.95	701.87	12637.5
Slc6a9	NM_008135.4	Transporters	100	1813.77	651.21	4031.93
Slc7A10	NM_017394.4	Transporters	100	532.63	173.81	1345.52
Slc7a11	NM_011990.2	Transporters	100	386.77	147.19	1069.07
Slc7a2	NM_001044740.1	Transporters	100	873.85	252.76	2694.43
Slc9a3r1	NM_012030.2	Transporters	100	869.87	439.17	1363.31
Snap25	NM_011428.3	Neuron-specific genes	100	9643.33	4681.06	22117.5
Soat1	NM_009230.3	Lipid/cholesterol chomeostasis	100	700.93	366.49	1144.21
Socs3	NM_007707.3	Regulators of astrocyte reactivity	100	380.93	23.46	1513.74
Sorcs2	NM_030889.2	Unasigned	100	1258.6	654.06	2135.36
Sorl1	NM_011436.3	Unasigned	100	3565.78	1693.51	6413.52
Sox2	NM_011443.3	Transcription factors	100	1532.6	808.76	2525.9
Sox21	NM_177753.3	Transcription factors	100	80.47	37.52	133.06
Sox9	NM_011448.4	Transcription factors	100	1662.51	645.76	3478.13
Sparc	NM_009242.4	Neurotoxicity, synapse elimination	100	3267.81	251.79	6941.25
Sparcl1	NM_010097.2	Neuroprotection, synaptogenesis	100	53194.1	28515.1	80307.1
Srebf1	NM_011480.1	Lipid/cholesterol chomeostasis	100	2819.3	889.18	5142.45
Srgn	NM_011157.2	A1 astrocyte	100	914.23	220.74	2530.22
St6Galnac5	NM_012028.4	Energy metabolism, enzymes	100	1751.48	400.05	6345.08
Stat2	NM_019963.1	Transcription factors	100	685.55	243.16	1405.14
Stat3	NM_213659.2	Transcription factors	100	1529.41	487.11	3106.2
Steap4	NM_054098.3	Pan reactive astrocytes	98.33	36.52	1	275
Syn2	NM_013681.1	Neuron-specific genes	100	3880.53	1690.73	6437.72
Syp	NM_009305.2	Neuron-specific genes	100	11688.8	7135.95	18743.6
Sypl2	NM_008596.1	Markers of reactive astrocyte	100	55.73	23.83	109.52
TLR2	NM_011905.2	Microglia	100	376.6	13.84	1526.05
TMEM119	NM_146162.2	Microglia	100	1224.36	364.41	3293.29
Tgfa	NM_031199.2	Regulators of astrocyte reactivity	100	1008.39	357.11	2184.07
Tgfb2	NM_009367.1	Growth factors, receptors and signaling	100	498.03	124.35	1595.65
Tgm1	NM_001161714.1	A2 astrocyte	96.67	288.07	1.81	1505.82
Thbs1	NM_011580.3	Neuroprotection, synaptogenesis	100	43.96	9.42	190.21
Thbs4	NM_011582.3	Neuroprotection, synaptogenesis	100	236.75	4.21	1411.18
Timp1	NM_011593.2	Pan reactive astrocytes	100	150.38	3.29	558.97
Timp3	NM_011595.2	Extracellular matrix	100	3980.47	1678.62	9119.33
Tm4sf1	NM_008536.3	A2 astrocyte	100	1033.96	371.84	6409.74
Tm7sf2	NM_028454.2	Lipid/cholesterol chomeostasis	100	467.46	182.08	790.08
Tnc	NM_011607.1	Neuroprotection, synaptogenesis	100	123.03	19.21	676.96
Tnf	NM_013693.2	Microglia	100	41.11	2.12	178.09
Trpm7	NM_021450.2	Channels, K+ buffering	100	1125.28	722.88	1856.66
Tst	NM_009437.4	Energy metabolism, enzymes	100	1862.51	965.66	4145.35
Ttpa	NM_001317723.1	Transporters	100	122.89	56.6	212.32
Ttyh1	NM_001001454.3	Channels, K+ buffering	100	6853.49	4048.59	10670.1
Ugp2	NM_139297.5	Energy metabolism, enzymes	100	2409.19	1721.01	3529.7
Ugt1a1	NM_201645.1	A1 astrocyte	90	4.63	1	23.01	*
Vav3	NM_146139.2	Neuroprotection, synaptogenesis	100	501.51	111.78	2778.9
Vcam1	NM_011693.2	BBB regulation	100	386.29	114.63	1120.94
Vegfa	NM_001025250.3	BBB regulation	100	757.43	392.31	1495.89
Vim	NM_011701.4	Pan reactive astrocytes	100	7686	456.43	43924.1
Vipr2	NM_009511.2	Unasigned	100	140.3	1.23	922.15
Vldlr	NM_001161420.1	Lipid/cholesterol chomeostasis	100	1248.94	926.37	2196.41
Wnt7a	NM_009527.3	Neuroprotection, synaptogenesis	100	125.12	52.38	195.57
aass	NM_013930.4	Energy metabolism, enzymes	100	50.65	16.48	167.48
aspg	NM_001081169.1	Pan reactive astrocytes	100	331.72	26.31	773.26
hgf	NM_010427.5	Growth factors, receptors and signaling	100	256.66	11.28	711.36
Aars	NM_146217.4	Houskeeping genes	100	1785	1329.64	2278.04
CCdc127	NM_024201.3	Houskeeping genes	100	2439.19	2024.21	2937.11
Cnot10	NM_153585.5	Houskeeping genes	100	560.41	397.44	791.66
Csnk2a2	NM_009974.3	Houskeeping genes	100	1639.65	1367.48	2261.09
Fam104a	NM_138598.5	Houskeeping genes	100	798.57	627.71	1006.66
Lars	NM_134137.2	Houskeeping genes	100	957.02	729.63	1225.93
Mto1	NM_026658.2	Houskeeping genes	100	842.58	686.3	981.21
Tada2b	NM_001170454.1	Houskeeping genes	100	836.05	646.9	1071.26
Tbp	NM_013684.3	Houskeeping genes	100	443.5	283.87	570.6
Xpnpep1	NM_133216.3	Houskeeping genes	100	1268.4	943.77	1849.5
NEG_A				11.35	3	27
NEG_B				8.43	1	20
NEG_C				7.73	1	28
NEG_D				12.97	2	27
NEG_E				14.89	1	34
NEG_F				14.2	1	31
NEG_G				6.38	1	32
NEG_H				8.71	1	43
POS_A				46410.5	26150	76865
POS_B				13902	7443	22078
POS_C				3520.1	1891	5586
POS_D				923.42	539	1477
POS_E				151.12	70	245
POS_F				64.32	33	120
