# Supplementary material for: The degree of astrocyte activation is predictive of the incubation time to prion disease
Source: Acta Neuropathol Commun. 2021 May 12;9:87. doi: 10.1186/s40478-021-01192-9 (PMC8114720; doi:10.1186/s40478-021-01192-9)
Supplement: Supplementary file 3 — Additional file 3. Table S3: Normalized counts for all individual animals listed in Table S2, reported for four brain regions. [file 40478_2021_1192_MOESM3_ESM.xlsx]

## Sheet: Ctx
Probe Name	Norm ip F : Ctx	Norm ip F : Ctx	Norm ip F : Ctx	Norm ip F : Ctx	Norm ip F : Ctx	Norm ip F : Ctx	Norm ip M : Ctx	Norm ip M : Ctx	Norm ip M : Ctx	ME7 ip F : Ctx	ME7 ip F : Ctx	ME7 ip F : Ctx	ME7 ip M : Ctx	ME7 ip M : Ctx	ME7 ip M : Ctx	22L ip F : Ctx	22L ip F : Ctx	22L ip F : Ctx	22L ip M : Ctx	22L ip M : Ctx	22L ip M : Ctx	RML ip F : Ctx	RML ip F : Ctx	RML ip F : Ctx	RML ip M : Ctx	RML ip M : Ctx	RML ip M : Ctx	SSLOW ip1 F : Ctx	SSLOW ip1 F : Ctx	SSLOW ip1 F : Ctx	SSLOW ip F : Ctx	SSLOW ip F : Ctx	SSLOW ip F : Ctx	SSLOW ip M : Ctx	SSLOW ip M : Ctx	SSLOW ip M : Ctx	Norm ic F : Ctx	Norm ic F : Ctx	Norm ic F : Ctx	ME7 ic F : Ctx	ME7 ic F : Ctx	ME7 ic F : Ctx	ME7 ic M : Ctx	ME7 ic M : Ctx	ME7 ic M : Ctx	22L ic F : Ctx	22L ic F : Ctx	22L ic F : Ctx	22L ic M : Ctx
A2m	46.39	35.5	58.87	31.3	25.63	41.64	78.14	27.1	21.98	201.08	368.45	238.64	369.1	430.2	279.86	228.34	141.37	247.41	532.41	230.39	250.84	922.76	397.28	740.89	837.88	724.15	1260.87	2751.64	2101.03	1621.77	2247.65	1445.33	2299	2962.47	1807.49	2683.31	71.53	77.12	47.29	556.72	670.28	896.97	285.11	465.79	484.73	1341.94	1615.25	1343.85	1142.7
AI464131	491.75	478.4	591.02	530.45	558.88	549.53	548.11	446.47	541.71	443.17	399	411.38	463.26	375.71	405	447.81	507.55	496.31	381.34	471.8	497.23	344.55	442.59	300.43	300.57	333.55	295.61	221.45	222.03	265.41	304.6	335.96	300.25	242.43	280.68	304.81	462.57	437.87	449.25	351.02	308.31	358.47	315.53	336.27	378.72	307.73	284.93	299.13	248.5
Abca1	689.69	764.09	633.4	673.29	694.33	759.56	834.27	758.75	767.96	978.95	1331.8	1156.86	1844.56	1976.06	1359.48	1327.75	1164.2	1079.07	1792.29	1122.52	1376.26	2891.84	1997.74	2804.03	2708.25	2358.98	3638.08	5714.55	4655.71	3705.43	4572.28	4032.38	4685.67	4708.23	4073.5	5982.74	744.89	874.03	866.41	2212.29	2187.29	2941.05	1895.78	2210.71	2491.61	3153.34	3075.62	2496.79	2572.84
Abcd2	2155.66	2148.58	1398.67	1996.6	1877.99	1660.36	1872.15	1632.34	1811.31	2243.64	1830.55	1729.61	2119.51	2081.22	1655.26	1743.53	1364.28	1615.62	2057.76	2096.75	1892.36	2028.49	2136.92	1925.78	2057.53	1997.63	1916.73	1652	1538.55	1774.27	1379.05	1723.8	1721.51	1605.5	1403.4	1679.71	1307.6	2191.08	2291.85	2317.79	2089.97	1993.43	1969.66	1880.87	2068.49	2053.56	1816.78	2132.27	1609.26
Ackr4	20.1	21.98	25.9	14.44	9.76	9.96	16.51	9.03	3.88	11.91	17.97	10.23	4.71	10.52	13.65	12.95	10.82	20.87	16.13	15.93	7.77	15.84	15.37	14.18	17.97	8.78	17.43	20.36	18.28	22.73	26.78	16.17	16.44	21.35	24.2	29.18	20.03	16.28	14.36	21.23	24.56	14.81	13.91	16.89	11.78	13.11	12.91	23.3	48.14
Acot1	235.05	263.71	306.11	249.58	203.78	274.31	266.35	336.79	265.04	226.22	293.86	251.15	274	249.52	290.1	278.77	220.17	292.12	293.34	218.13	281.91	384.95	278.34	331.45	278.88	305.75	302.87	509.09	428.39	311.6	458.57	497.65	478.87	469.6	528.7	468.57	439.68	323.91	314.98	288.65	291.03	320.29	298.14	296.85	325.27	389.91	370.31	295.38	349.75
Acsbg1	1297.42	1308.42	1094.92	1255.1	1220.26	1123.5	1206.28	1082.64	1113.16	1367.88	1139.49	1219.36	1687.32	1559.24	1463	1218.02	1197.42	1263.88	1463.75	1278.15	1385.14	1615.03	1254.96	1407.33	1230.18	1394.17	1249.25	1720.73	1705.73	1716.35	1892.84	1833.39	2059.02	1910.43	1685.29	2070.45	1053.9	1146.53	1128.19	1638.31	1600.68	1638.07	1357.73	1441.62	1519.43	1685.51	1535.82	1507.69	1370.67
Acsl6	2229.88	2135.06	1803.67	2181.17	2019.54	1902.08	2068.06	1916.23	2020.75	2092.83	2021.96	1889.84	2208.96	2141.45	1947.64	1798.74	1891.92	1846.64	2040.16	1984.01	1916.78	1938.19	2299.55	2090.62	2175.28	2036.4	2207.25	1611.27	1666.55	1761.8	1774.02	1850.46	1732.47	1643.61	1520.76	1832.11	1786.39	2203.94	2219.23	2196.36	2070.88	2093.96	2086.14	1996.71	2101.1	2020.34	1794.94	1930.09	1706.96
Acss1	270.62	238.36	268.43	288.09	291.64	307.81	381.91	259.37	296.07	276.49	279.48	320.47	360.63	329.82	357.22	306.72	367.72	330.88	359.34	370.09	371.81	327.12	298.57	310.18	288.8	395.72	340.64	394.55	338.71	372.45	478.65	410.51	519.41	373.55	377.47	478.29	310.93	250.21	232.22	382.87	301.04	371.72	356.38	353.17	405	350.57	366.33	336.71	336.3
Adhfe1	214.95	206.24	218.98	210.25	236.73	190.12	212.42	219.37	221.08	189.17	222.87	202.28	281.53	251.43	248.01	259.01	249.53	257.84	250.8	249.99	223.09	269.3	239.5	198.52	215.05	262.6	218.62	229.09	208.1	229.48	316.31	332.36	304.63	260.72	271	286.98	195.52	187.66	178.18	252.81	225.55	288.34	265.11	263.87	250.07	245.66	202.53	211.95	252.04
Adora2b	77.32	65.93	91.83	43.33	46.37	44.36	47.33	52.91	51.71	42.33	48.53	46.59	52.73	52.58	58.02	47.03	54.08	47.69	49.87	45.34	57.71	62.57	53.4	43.43	45.86	38.04	50.84	61.09	53.98	55.72	60.25	54.8	67.94	51.84	64.12	63.23	70.58	67.69	63.33	49.77	40.02	77.93	69.54	68.38	54.36	59.45	35.74	48.85	48.14
Adpgk	341.75	333.02	313.17	352.29	357.54	345.83	294.97	317.44	284.43	297.65	362.16	357.97	386.05	318.35	335.6	368.06	365.4	378.57	328.54	330.87	331.86	369.1	343.88	319.93	347.05	360.61	331.92	348.73	369.18	365.85	421.75	390.75	424.08	361.35	411.34	418.31	323.32	341.9	318.36	369.6	369.25	381.07	326.83	342.71	373.29	358.43	346.48	373.54	403.55
Adrb1	1281.95	1274.61	1139.66	1304.05	1104.34	1107.21	1119.33	1105.86	1164.87	1094.04	939.99	1128.45	1124.25	1023.88	1093.27	999.91	1147.97	1053.73	1072.15	1308.79	1140.97	860.19	832.6	879.14	777.77	797.3	749.55	740.73	883.77	883.47	806.68	712.34	732	759.29	891.64	656.64	971.88	910.88	1020.1	940.92	912.2	863.46	899.65	842.29	835.37	854.99	918.32	924.46	895.61
Agl	853.6	855.37	791.17	849.84	829.78	842.85	858.48	770.36	815.8	871.79	881.58	821.62	971.71	918.72	880.53	858.81	832.78	868.92	865.34	935.02	914.55	904.54	1009.8	848.12	838.5	898.97	884.64	913.82	946.47	894.47	937.22	941.4	932.53	812.66	888.02	1040.9	786.85	782.35	834.32	992.68	859.45	902.42	905.73	827.81	844.43	816.53	913.35	844.79	816.31
Agt	55.67	72.69	87.12	69.01	85.42	116.79	115.56	105.81	102.14	52.92	66.5	68.18	68.74	62.14	95.56	115.87	106.61	125.2	45.47	68.63	72.14	72.87	59.88	72.67	61.97	57.05	52.29	56	44.41	39.59	63.6	83.54	59.17	115.88	61.7	38.91	94.42	65.12	73.47	58.39	56.39	70.92	68.67	53.1	63.42	76.06	43.68	43.59	53.1
Aifm3	1213.91	1264.47	814.71	1301.64	1388.66	1126.22	1153.45	1100.7	1172.63	1176.06	1306.64	1012.54	1325.75	1489.45	1153.57	1218.7	1244.54	1216.19	1239.35	1200.95	971.15	1344.14	1110.13	1183.12	1315.7	1298.35	1321.88	1071.64	921.22	989.04	1017.55	868.64	856.92	809.61	803.33	869.04	703.87	1057.41	1146.77	1234.21	1301.46	1126.86	1075.23	1153.62	1187.82	1050.82	1209.2	1346.1	760.38
Alcam	2653.59	2752.08	2802.05	2870.52	2585.74	2791.1	2584.25	2816.92	2711.15	2786.03	2848.72	2731.92	2639.26	2710.27	2499.39	2341.29	2767.96	2448.77	2623.9	2792.81	2462.85	2187.69	2759.95	2549.68	2477.71	2413.84	2654.66	1781.82	1928.63	2097.6	2256.02	2125.33	2050.26	2046.13	1848.62	2026.67	3016.74	2629.82	2718.3	2883.8	2340.99	2288.78	2686.77	2435.96	2523.32	2726.71	2549.45	2714.75	2336.37
Aldh1l1	1145.87	1154.59	1094.92	1257.51	1270.29	1149.76	1228.29	1122.64	1230.81	1645.69	2073.19	1590.97	2220.26	2169.17	1936.26	2073.42	1867.97	2053.81	2392.16	1904.36	2014.45	2505.31	2440.34	2210.26	2051.33	2048.1	1989.36	2904.36	2840.27	2703.19	3241.77	2832.28	3249.07	2942.65	2906.01	2992.99	1032.92	1077.98	1140.01	2259.4	2402.83	2272.42	1849.71	1899.37	2100.2	2998.6	3041.87	2972.54	2716.56
Aldoc	10919	10999.9	9847.21	9034.46	9568.09	9025.13	9754.78	9588.88	10141.3	10894.1	13702.6	12676.6	13798.9	14236.8	12460.6	12545.5	12374.3	13807.3	14380.9	12421.2	13510.7	13831.1	12802.9	12022.6	14609.1	12982.8	13635	9499.64	12900.5	10761.5	11270	9796.65	9741.73	13333.4	12122.5	10764.1	8782.22	9549.26	9387.8	13896.1	13681.2	14029.6	12036.1	11905.5	12725.3	12260.2	12926.9	13092.7	12825.2
Amigo2	187.11	142	211.92	195.01	161.07	189.21	208.02	180.65	184.88	181.24	240.84	213.64	202.44	175.9	183.16	229.02	241.03	242.94	240.54	212	211.99	208.31	195.81	199.4	220.63	215.78	211.36	211.27	179.37	195.02	172.38	168.88	178.62	225.65	262.53	207.53	183.12	202.23	147.78	197.08	179.17	211.19	176.45	235.71	183.93	208.94	195.58	227.73	185.49
Apc	8045.83	8484.44	8024.7	7138.17	7076.31	7502.38	8033.41	6867.45	7752.04	7133.07	7392.3	7448	7454.52	6543.85	6730.27	6830.3	6683.12	6940.92	7151.56	7338.02	7555.02	7102.48	7425.4	7316.71	7146.19	6888.94	7036.48	6406.91	7072.81	6844.13	6167.23	6104.71	5710.25	6502.79	6452.02	6086.5	7617.68	7210.79	7730.98	7082.11	6841.98	6621.65	7311.04	6660.27	6971.06	7137.19	7397.17	6871.8	7072.82
Apoe	8215.93	8609.53	8281.36	7939.06	9713.3	8778.88	9072.39	9240.47	10002.9	8994.39	11347.3	10815.2	13890.2	14281.7	12020.3	13366.8	11939.4	11986	14055.2	10592.8	11517.3	20582.7	15651.8	18477.9	15657.7	17770.2	22902.7	26994.6	26440.1	20293.4	31214.4	26689.7	38208.6	32707.6	30386.1	42529.3	8681.12	9328.18	9304.2	15766	15600.2	24311.6	15397.4	18067.8	19078.5	20476.2	17926.6	17736.8	18346.2
Appl2	504.12	569.69	487.42	587.42	632.1	650.92	607.54	651.65	550.76	469.63	598.5	551.16	673.23	603.24	608.64	633.21	651.24	648.34	533.87	564.93	569.37	674.05	585.81	665.56	647.01	723.42	814.92	766.18	769.71	672.32	783.25	705.15	691.45	826.38	731.95	852.82	546.5	567.27	601.25	637.68	643.91	702.14	648.44	729.66	701.27	663.54	737.63	599.77	622.32
Aqp4	1503.08	1460.56	1791.9	1344.98	1361.81	1589.74	1417.6	1375.55	1508.78	2311.1	2866.7	2672.82	3481.04	2759.03	2715.54	2943.82	2283.59	2226.7	3682.85	2835.7	3156.53	4786.47	3675.07	4028.8	3413.51	3840.19	4271.42	7504	6899.54	5910.07	7718.65	5602.57	7596.14	7669.18	7740.49	8769.82	2006.71	1544.98	1498.06	3962.08	4047.17	4833.17	3578.6	3824.49	3810.8	5126.47	6000.34	4799.66	5708.52
Aqp9	17.01	10.14	11.77	10.43	10.98	10.86	6.6	11.61	11.64	9.26	6.29	10.23	10.36	11.47	4.55	12.27	13.91	7.45	10.27	7.35	9.99	12.67	8.9	11.52	14.87	9.51	12.35	20.36	16.54	17.6	25.1	12.58	21.92	21.35	15.73	24.32	8.58	10.28	16.89	12.61	17.28	14.03	10.43	16.09	9.97	15.74	17.87	6.01	12.04
Arc	1755.14	1631.3	1203.23	1081.76	859.07	862.77	758.33	882.63	842.95	1632.46	1525.01	1285.27	1114.84	592.72	1621.14	876.54	1302.48	764.59	978.28	1349.23	1425.1	1066.12	1644.15	956.24	342.1	528.85	610.1	768.73	825.44	1060.16	607.52	1126.44	808.71	1100.82	1310.25	765.27	558.9	628.11	1092.72	914.38	748.5	1203.23	713.63	917.1	826.31	899.58	1002.7	729.04	695.95
Arntl	672.68	775.92	1000.73	916.45	738.26	726.97	635.06	849.08	828.73	854.59	656.91	728.44	888.86	868.05	777.01	671.37	659.74	693.05	676.14	627.43	550.51	787.32	846.35	788.74	702.16	654.66	717.59	700	707.02	538.15	654.38	533.58	654.2	638.84	618.22	544.77	820.23	784.92	863.88	696.07	834.9	741.89	695.38	628.3	684.97	871.6	883.57	892.14	851
Asrgl1	3043.28	3051.29	2992.78	2622.55	2845.66	2737.69	2928.74	2707.24	2897.32	2946.1	3204.59	3221.71	3846.37	3522.87	3282.09	3198.06	3086.24	3073.26	3459.91	3301.37	3448.43	3647.48	3769.74	3413.76	3024.32	3301.83	3404.94	2769.46	3227.74	3159.96	3569.79	3706.3	3596.44	3575.39	3363.33	3993.36	2830.76	2773.77	2672.7	3794.86	3450.55	3883.21	3930.63	3869.54	3873.32	3701.48	3598.81	3322.03	3398.35
Atp13A4	143.81	147.07	84.77	113.95	133.01	174.73	132.07	135.49	122.82	220.92	232.75	223.87	279.65	290.63	242.32	233.79	230.99	175.87	290.4	249.99	224.2	304.15	259.73	259.67	308.63	291.85	313.04	358.91	420.55	312.33	366.52	326.97	349.56	344.58	381.1	400.47	150.69	137.1	161.29	265.42	296.49	264.96	225.13	230.89	247.35	355.81	355.41	329.2	290.28
Atp1A2	1281.95	1352.37	991.31	1450.91	1510.69	1301.85	1117.13	1130.38	1219.18	1625.84	1662.5	1498.92	2034.76	1914.88	1769.03	1730.58	1552.78	1801.93	2028.43	1719.31	1836.87	2163.93	1924.11	1863.74	2050.71	1822.81	1939.97	2107.64	2061.85	1986.89	2115.43	1798.36	2376.81	1799.13	1652.63	1989.38	1176.94	1556.12	1500.6	2141.95	2078.15	1940.44	1533.31	1530.12	1681.61	2217.91	2127.52	2326.18	1822.37
Atp1B2	8948.92	8716.03	7414.84	8486.36	8217.26	8307.21	8167.69	7773.3	7984.76	10448.3	11686	10178.8	13675.6	12423.3	12142	11464.5	10533.4	11680.5	13503.8	11306	11470.7	13176.9	13007.6	12786.5	13334.9	12405.6	13087.4	17029.1	15875.7	14885.5	16495	14923.1	18043.6	15521.3	14630.5	18274.1	7920.97	8017.98	8062	12825.8	13103.7	13341.5	10936.6	11291.6	12227.9	15767.6	16656.8	15347.5	13805.1
Bcan	2319.57	2390.32	2222.8	2118.58	2295.32	2162.81	2082.37	2121.4	2164.26	1928.79	2021.07	1900.07	2233.44	2028.64	2153.55	2155.9	2130.63	2202.85	1749.76	2106.56	2124.33	1964.33	2119.92	1931.09	1854.87	2027.62	2127.36	1873.46	1807.6	1566.05	1906.23	2078.62	1622.89	1843.35	1736.11	2096.39	1900.84	2046.27	2161.8	2092.85	1972.65	2082.27	1957.49	2074.75	2269.63	1982.75	2071.92	1648.99	1546.96
Bdnf	578.35	573.07	974.83	861.07	557.66	504.26	480.97	625.84	486.12	910.15	488.87	589.79	475.5	427.33	477.81	490.75	495.19	472.47	555.87	545.33	627.09	392.07	347.12	407.67	381.14	390.6	305.05	478.55	595.57	522.02	552.29	373.68	550.1	475.7	792.44	559.36	474.02	527.85	597.87	477.1	397.44	448.87	452.87	393.39	326.17	384.66	466.6	473.5	511.17
Bmpr1a	1906.69	1810.49	1919.05	1877.03	1898.73	1870.39	2024.04	1902.03	1919.91	2049.17	2136.09	1980.75	2165.64	2118.5	1988.59	2028.44	2030.2	2001.64	2198.56	2080.82	2087.7	2339.77	2178.18	2247.48	2234.15	2135.88	2419.34	2616.73	2627.81	2385.73	2503.71	1929.51	2350.51	2559.95	2480.15	2710.88	2000.99	2083.12	1907.62	2492.97	2270.05	2427.49	2313.01	2302.42	2374.73	2495.04	2525.62	2366.01	2542.39
Bmpr1b	603.09	578.14	619.28	548.1	572.3	619.24	596.54	616.81	654.19	592.66	794.41	796.62	949.12	814.52	778.14	789.29	769.44	800.36	885.88	738.95	809.11	935.43	958.01	868.5	871.35	838.26	981.97	939.27	1019.61	887.13	1064.41	967.45	1023.48	1267.01	1087.64	1102.51	647.6	642.67	639.25	1025.19	942.22	1021.65	888.35	917.91	900.6	1102.4	1049.36	873.35	1009.59
C3	24.74	23.67	25.9	12.04	13.42	16.3	23.11	12.9	11.64	21.17	34.15	39.77	57.44	41.11	40.95	54.53	37.85	37.26	121.73	35.54	51.05	204.35	98.71	178.13	130.76	170.43	365.33	906.18	550.29	398.11	639.32	941.4	818.57	722.7	884.39	1486.77	34.34	31.71	19.42	107.5	66.39	621.1	97.35	255.82	255.5	470.33	237.27	278.84	208.86
C4a	160.82	199.47	171.89	190.99	220.87	305.09	214.62	252.92	196.52	1639.07	3266.59	2088.71	4149.56	3501.84	3441.36	3072.65	2125.22	2164.1	5035.13	2558.75	3000.03	6599.52	5068.4	6294	5280.78	6544.42	7640.77	9234.91	8775.92	7356.61	8197.3	10811.7	9579.55	8933.14	8028.43	10804.6	374.83	308.48	231.38	4639.57	4608.31	6912.32	4486.07	5250.83	6142.04	8090.1	6128.41	5269.41	5569.76
CD44	23.2	18.6	40.03	17.65	30.51	20.82	29.72	23.23	21.98	14.55	26.06	28.41	25.42	21.03	17.06	35.44	19.31	34.28	22	28.19	26.64	51.48	25.08	33.68	34.09	35.11	39.22	81.45	81.85	67.45	85.35	57.49	79.99	71.66	87.11	81.07	38.15	17.14	18.58	27.87	35.47	40.52	26.08	30.57	28.09	40.21	43.68	39.83	53.81
CD68	255.15	228.21	282.56	215.07	263.58	257.11	234.43	285.18	261.16	425.97	609.29	537.52	840.83	873.79	673.48	918.11	757.85	581.27	1144.02	660.52	934.53	1508.89	1180.52	1564.2	1075.86	1312.25	1573.91	2385.09	2283.01	1814.59	2676.09	3228.42	3653.42	1948.55	2102.68	3492.36	370.06	268.21	285.43	1156.57	1119.56	1611.58	1053.5	1127.07	1319.19	1526.4	1243.95	1328.81	1445.01
Cbs	300	365.14	306.11	344.27	373.4	351.26	342.29	372.92	372.35	379.67	414.28	435.24	513.16	531.54	563.13	462.81	457.34	529.1	448.81	360.28	387.35	510.88	402.95	444.89	456.75	482.04	469.2	427.64	430.13	344.59	445.18	321.58	383.53	487.9	378.68	371.29	339.54	410.45	417.16	502.31	484.75	527.58	393.76	418.33	476.58	493.94	488.45	466.74	407.09
Ccl2	21.65	30.43	37.67	6.42	9.76	12.67	13.21	11.61	16.81	71.44	105.14	81.82	122.41	94.64	61.43	93.38	75.71	55.15	174.54	80.88	88.79	99.01	59.07	105.46	65.07	95.09	93.69	302.91	268.18	357.05	361.5	527.29	412.02	263.77	360.53	379.39	44.83	27.42	21.96	58.39	156.43	91.18	74.75	78.84	135.91	185.34	119.13	145.06	128.15
Cd109	32.47	23.67	44.74	30.49	35.39	43.46	33.02	33.55	29.74	23.81	65.6	59.09	49.9	65.96	42.09	54.53	34.76	47.69	134.94	34.31	51.05	186.93	112.47	165.72	141.92	127.27	193.2	748.36	653.91	540.35	689.52	620.71	769.26	809.61	659.36	844.72	81.07	57.41	33.78	71.66	116.41	204.95	106.91	134.35	125.03	333.08	302.8	278.84	268.33
Cd14	17.01	35.5	32.97	18.46	34.17	39.83	26.41	21.94	40.08	51.59	70.99	84.09	116.76	94.64	80.77	81.79	60.26	78.99	107.07	56.37	79.91	144.16	115.71	161.29	115.27	139.71	174.31	285.09	208.97	214.09	200.83	243.43	317.78	259.2	235.92	293.46	34.34	33.42	27.02	92.9	140.97	181.58	126.91	123.89	151.31	159.98	147.92	126.27	138.77
Cdh10	1716.48	1817.25	1608.24	1751.84	1537.53	1545.38	1674.04	1680.09	1875.95	1669.5	1750.57	1750.06	1852.1	1760	1552.88	1667.19	1613.81	1573.89	1708.69	1635.98	1647.08	1523.94	1744.49	1684.72	1582.19	1767.95	1675.6	1285.46	1284.3	1560.18	1363.99	1338.44	1437.7	1422.53	1385.26	1321.39	1886.54	1748.07	1732.82	1917.67	1621.59	1716	1822.76	1771.46	1634.49	1743.21	1736.37	1786.53	1571.03
Cdh20	187.11	224.83	157.76	176.55	156.19	172.01	173.9	221.95	174.54	148.16	179.73	153.41	195.85	176.86	183.16	184.03	176.91	190.77	193.6	170.34	188.68	178.22	194.19	184.34	188.4	182.87	184.48	180.73	162.82	191.36	175.73	182.35	170.95	192.11	165.75	207.53	151.65	234.79	211.11	169.87	180.08	189.37	195.58	201.92	187.55	205.44	212.45	223.97	168.5
Cdkn2a	12.37	5.07	18.84	8.83	15.86	12.67	9.91	6.45	9.05	11.91	13.48	9.09	13.18	9.56	13.65	15.68	6.18	8.94	7.33	3.68	14.43	16.63	10.52	9.75	8.06	8.05	8.72	10.18	10.45	8.06	13.39	17.07	18.63	10.67	10.89	21.08	13.35	5.14	16.04	11.94	16.37	13.25	13.04	12.07	14.5	18.36	13.9	13.53	12.74
Celsr1	75.77	62.55	75.35	64.2	82.98	97.77	100.16	101.94	81.45	48.95	75.49	72.73	72.5	74.57	81.91	80.43	99.66	77.5	86.53	69.85	68.81	77.62	86.58	73.56	76.23	88.51	103.14	117.09	84.46	66.72	113.8	106	79.99	62.51	99.21	108.63	75.35	67.69	65.02	72.99	59.12	81.05	79.97	100.56	77.01	97.04	77.44	65.39	72.92
Chi3L1	210.31	223.14	167.18	184.57	224.53	181.06	212.42	197.43	212.03	472.28	485.27	397.74	562.13	465.57	451.64	393.96	325.23	305.54	472.27	484.05	431.75	554.45	525.94	503.38	416.46	575.66	610.1	483.64	478.89	452.37	592.46	563.22	567.63	359.83	470.62	768.51	109.68	155.1	184.09	464.49	520.22	635.9	434.61	576.01	521.88	479.95	412.99	456.97	400.72
Chrdl1	143.81	189.33	131.86	190.99	215.99	200.98	151.89	130.33	162.9	193.14	150.97	180.69	185.49	156.78	141.07	171.08	214.76	177.36	139.34	143.38	157.6	174.26	152.93	154.2	144.4	137.52	108.95	285.09	337.84	278.6	376.56	181.45	374.77	247	316.98	317.78	190.75	158.53	171.42	173.85	139.15	151.18	158.2	105.39	119.6	152.12	207.49	199.17	181.25
Cldn10	2157.2	2013.34	1963.79	1783.94	1854.8	1654.02	1908.47	2087.85	2037.56	1635.1	1833.25	1758.02	1966.97	1895.76	1754.24	1811.01	1763.68	1657.36	1503.35	1574.71	1612.67	1724.33	1976.71	1604.96	1631.77	1860.12	1934.16	1417.82	1699.63	1626.17	1747.24	2012.15	1760.96	1709.17	1788.13	2161.24	1838.85	1838.9	1880.6	2023.84	1679.8	2166.43	2193.92	2183.35	2133.72	1718.73	1422.65	1418.25	1583.77
Cldn11	1634.53	1293.2	1756.58	1337.75	1303.24	1406.87	1909.57	2424.64	1670.39	1844.12	3356.46	2010.3	3279.54	2439.72	2964.69	3446.84	1883.42	2436.85	3894.05	2094.3	2855.75	5849.43	4401.67	4626.12	3975	4721.61	6089.38	7997.82	7003.15	6085.3	5306.99	8919.03	7817.49	7932.95	4965.14	8495.81	1158.82	2049.7	1758.15	2832.05	3021.28	5445.69	3518.62	4542.08	4959.66	6062.77	4192.49	3555.03	3700.66
Cldn12	685.05	762.4	623.99	800.89	768.77	764.09	823.26	805.2	733.06	654.84	705.44	621.61	790.93	735.17	732.64	766.12	748.58	749.69	692.28	648.27	716.99	679.6	617.37	708.98	640.81	668.56	634.07	636.36	639.1	670.85	707.93	681.79	751.72	606.83	609.75	637.19	695.29	661.52	717.79	670.19	707.57	671.75	644.1	663.69	645.1	695.01	652.25	680.94	628.7
Cldn2	13.92	11.83	37.67	6.42	8.54	8.15	171.7	9.03	9.05	7.94	8.99	5.68	14.12	15.3	9.1	12.27	13.13	7.45	1.47	7.35	11.1	9.5	9.71	15.07	9.3	12.43	8.72	7.64	16.54	10.26	26.78	15.27	6.57	9.15	8.47	61.61	16.21	8.57	10.13	7.3	18.19	9.35	7.82	7.24	6.34	11.36	8.93	15.03	101.24
Clu	29480.2	30267.8	31616.1	24500.9	25737.8	26457	29936.8	29007.9	28549.1	35473.5	46579.8	40052.6	54362.4	54439.7	48723.9	40836.6	36137.2	38014.9	58830.2	42544.1	45777.4	63208.7	52947.9	58804.9	54988.1	59795.1	64166.5	82615.3	82551.5	75340.4	91723.4	81484.8	92081.8	79617.6	83881.1	103970	29661	29045.4	28669.2	53835.4	57677.1	66096.4	55273.1	57382.6	63808.7	75930.1	73112	66419.6	71177.8
Cp	422.16	497	360.26	396.43	472.24	410.11	322.48	332.92	360.71	411.42	586.82	459.11	481.15	559.26	444.82	414.41	472.79	469.48	542.67	361.51	331.86	642.37	483.05	521.99	568.92	498.86	685.64	1374.55	1198.1	1096.09	1171.52	982.72	1348.94	1306.66	1157.81	1395.97	331.91	420.74	392.67	665.54	699.39	743.44	433.74	543.02	536.37	757.96	677.07	708	728.52
Crot	828.86	796.21	821.78	784.04	695.55	698.91	770.43	761.33	802.87	869.14	1045.13	979.58	1016.91	963.65	863.47	1087.83	943.25	1076.09	1098.55	977.91	1071.04	1024.94	995.23	847.24	870.73	898.97	836.71	1135.27	1152.82	1181.13	1322.15	1238.73	1267.85	1170.96	1235.24	1168.98	693.38	694.09	738.9	994	871.28	1009.96	967.45	865.62	945.9	995.74	1045.39	1024.42	1016.67
Csf1	389.69	469.95	383.81	447.79	417.33	467.14	442.45	470.99	471.9	546.36	862.7	677.3	985.84	830.77	817.96	877.22	724.63	639.39	1060.41	737.72	885.69	1365.53	1081.81	1303.64	1017.61	1225.94	1414.85	2072	1812.83	1504.46	1979.87	2216.06	2112.72	1578.05	1679.24	2169.35	433.96	419.02	380.85	1068.32	927.66	1325.58	949.19	1101.33	1164.26	1421.49	1271.75	1182.25	1112.96
Cspg5	11706.1	11309.2	11017.5	9868.25	10879.9	10362.3	11998.9	11690.9	11911.2	10196.9	11263.7	10698.1	12716.1	11503.6	11741.6	12334.2	12610.7	11598.5	12358.3	12397.9	12694.9	11177.7	11378	11351.7	10880.7	11695.4	11384.9	10881.8	12167.4	11192.5	13290.1	10842.2	12664.2	11018.9	13081.9	12377.3	12020.2	10734.3	11021	12148.3	10138.8	11332.5	11678.9	10698.8	10764.6	11230.3	11203.5	11001	12181.7
Cth	119.07	123.4	101.25	93.09	124.47	110.45	102.36	92.91	81.45	115.09	153.67	132.96	145.95	110.9	100.11	124.05	113.56	155	108.53	117.64	127.64	121.98	144.83	98.37	99.78	106.79	85.7	81.45	84.46	111.44	143.93	114.08	149.03	108.25	113.72	121.6	102.05	113.11	88.67	118.78	136.42	138.71	95.61	112.63	115.97	99.66	117.15	105.22	114.69
Cxcl10	21.65	15.21	28.26	13.64	9.76	12.67	16.51	12.9	9.05	313.53	370.24	275.01	552.71	313.57	309.44	436.9	434.16	268.28	718.68	474.25	425.09	257.42	257.3	329.68	214.43	290.39	190.29	865.45	784.51	898.86	1002.49	1283.64	908.42	660.19	833.57	911.19	21.94	16.28	10.13	310.54	212.82	305.48	222.52	235.71	344.29	757.08	610.56	590	533.82
Cyp19a1	13.92	6.76	14.13	4.81	4.88	3.62	12.11	1.29	3.88	6.61	1.8	10.23	4.71	4.78	6.83	4.09	5.41	8.94	5.87	4.9	8.88	8.71	8.9	8.86	7.44	5.85	5.08	5.09	9.58	5.87	5.02	7.19	5.48	12.2	10.89	14.59	10.49	7.71	7.6	6.64	11.82	8.57	7.82	11.26	6.34	4.37	5.96	3.76	6.37
Cyp4F14	128.35	120.02	101.25	142.84	128.13	134.89	123.27	113.55	117.65	158.75	186.02	152.28	231.63	239	192.26	217.43	191.59	178.85	240.54	166.66	174.25	255.84	225.75	201.17	218.77	238.46	228.79	211.27	227.26	241.21	267.78	288.35	261.9	224.13	248.02	277.25	107.77	125.96	124.98	247.51	217.36	239.24	226.87	224.45	218.36	259.65	216.43	259.3	230.8
Cyp4f15	185.57	191.02	155.41	186.18	229.41	187.4	163.99	157.43	148.68	152.13	179.73	178.42	167.6	200.76	219.56	194.94	227.12	310.01	104.13	161.76	175.36	137.82	121.37	115.21	149.98	119.23	116.94	68.73	78.36	66.72	68.62	76.35	39.45	102.15	68.96	48.64	138.3	158.53	147.78	132.05	114.59	150.4	116.48	107	126.85	110.15	95.31	94.7	70.8
Cyp7B1	445.36	517.28	461.51	414.09	367.3	423.69	496.38	450.35	468.02	419.36	498.75	447.74	593.2	565	480.08	563	512.18	517.18	592.54	490.18	490.57	567.91	517.03	483.88	541.03	561.77	583.95	544.73	543.33	583.6	704.59	706.95	641.05	585.48	601.29	695.55	481.65	406.17	400.27	588.57	617.53	650.71	559.78	547.85	569.9	646.93	616.51	604.28	624.45
DMD	431.44	426	379.1	527.24	457.6	545	561.32	483.9	455.09	410.1	409.78	439.79	484.92	488.52	501.7	490.07	513.73	454.58	464.94	525.72	462.82	478.41	432.08	509.58	475.96	466.67	494.62	506.55	596.44	551.34	607.52	552.44	602.69	568.71	537.16	539.91	466.39	515.85	522.72	469.8	482.93	489.4	429.4	480.27	462.99	520.17	567.87	511.83	577.01
Daam2	927.83	934.83	1010.15	1055.28	933.5	983.18	1131.44	1122.64	1020.07	1018.63	1196.1	923.9	1388.84	1095.58	1210.45	1217.33	1032.87	1088.01	1522.42	1022.03	1178.7	1668.89	1293.8	1419.74	1230.8	1394.9	1491.84	1949.82	1845.91	1699.49	1743.89	2048.98	1999.85	1800.66	1543.74	2016.94	866.97	1106.25	1044.59	1191.74	1246.89	1551.57	1177.8	1347.5	1436.98	1732.72	1532.85	1373.16	1298.45
Dag1	340.2	371.9	393.23	430.14	451.5	482.54	476.57	438.73	440.87	416.71	347.78	354.56	414.3	451.23	407.27	435.54	484.37	453.09	426.81	452.19	413.99	427.72	369.77	433.37	408.41	412.55	422.71	468.36	478.89	424.5	538.9	476.09	598.31	554.99	491.19	543.15	381.5	371.89	363.96	398.8	436.55	443.42	394.63	382.13	354.26	452.85	435.83	405.11	465.15
Ddo	123.71	109.88	98.9	105.13	86.64	99.59	122.17	99.36	89.21	104.51	98.85	125	129	136.71	129.69	126.1	122.06	129.67	161.34	107.84	103.22	164.75	148.88	120.53	129.53	132.4	152.52	239.27	184.59	170.1	194.14	253.32	196.15	202.78	195.99	233.47	149.74	140.53	116.53	156.6	140.06	179.24	139.95	160.09	152.21	168.73	138.99	104.47	157.88
Dio2	1008.24	1232.35	1384.54	1326.52	1118.98	968.69	1084.11	1161.35	1166.17	1717.12	1339.89	1340.96	1619.53	1289.65	1333.31	1397.28	1323.34	1263.88	1608.95	1528.14	1600.46	1456.61	1343.16	1133.49	1019.47	1166.69	944.2	901.09	824.57	893	900.4	718.62	847.06	808.08	1161.44	813.91	1022.43	1104.54	1292.86	1456.5	1068.63	1327.91	1155.2	1151.21	1129.83	1174.09	1008.66	1440.8	1044.99
Dmp1	41.75	54.09	32.97	60.99	63.45	52.51	63.84	45.16	38.79	55.56	70.09	48.87	55.55	53.54	60.29	51.8	60.26	64.09	52.8	66.17	64.37	69.7	64.73	46.97	57.02	54.13	47.94	40.73	47.89	41.79	30.12	49.41	41.64	59.46	32.67	47.02	35.29	52.27	44.76	63.04	64.57	52.21	50.42	56.31	40.77	49.83	57.58	52.61	53.1
Dtna	4062.35	4155.16	4082.99	4516.43	4440.54	4368.17	4660.02	4490.55	4399.63	4522.99	4566.94	4092.19	4582.69	4126.11	4191.06	4202.06	4258.94	4009.25	4043.65	3974.15	4129.9	4186.88	4454.27	4327.46	4303.46	4424.63	4638.94	4159.27	4348.34	4126.27	4458.48	4505.77	4242.97	4162.4	4454.59	4757.01	4319.58	4723.21	5054.06	4326.37	4028.07	4339.1	4277.45	4348.2	4350.8	4393.87	4237.17	4196.89	3916.6
Ednrb	361.85	390.5	397.94	330.63	338.01	363.03	344.49	343.24	350.37	519.9	539.19	484.11	596.96	479.91	419.79	527.56	393.99	463.52	607.21	508.56	602.67	700.19	700.71	601.75	525.54	557.38	671.11	771.27	686.99	692.84	836.8	803.96	820.76	861.45	724.69	894.98	474.97	441.3	430.67	706.68	608.44	688.89	556.3	583.25	610.67	771.94	703.88	753.09	698.08
Efna4	21.65	23.67	25.9	22.47	19.52	24.44	27.52	12.9	16.81	17.2	19.77	14.77	16.95	8.6	19.34	15.68	10.82	23.85	27.87	22.06	23.31	18.22	18.61	23.93	24.79	31.45	34.14	22.91	46.15	33.73	36.82	33.24	43.83	32.02	55.65	51.88	25.75	21.42	22.8	27.87	28.19	28.05	26.95	24.13	20.84	34.09	31.77	37.58	31.15
Egfr	154.64	192.71	134.22	183.77	176.94	205.51	161.79	125.17	156.44	194.47	190.51	167.05	220.33	217.97	167.23	216.75	204.72	165.44	190.67	214.45	204.22	210.69	201.47	210.04	198.32	231.14	214.26	264.73	271.66	261.74	277.82	250.62	309.02	228.7	284.31	321.02	193.61	187.66	182.4	222.29	190.08	175.34	194.71	172.16	163.09	246.53	234.3	210.45	236.47
Elovl2	115.98	81.14	127.15	125.19	137.89	136.7	144.18	127.75	149.97	121.71	97.05	134.1	135.59	134.8	134.24	132.91	126.69	128.18	126.13	160.53	135.41	128.32	113.28	97.49	105.36	106.06	119.11	101.82	151.5	118.77	108.78	119.47	141.36	111.3	145.18	145.92	132.57	103.68	130.05	106.17	131.87	109.88	121.69	105.39	116.88	127.64	118.14	119.5	143.72
Emp1	40.21	43.95	49.45	49.75	48.81	37.12	28.62	32.26	25.86	60.85	47.63	34.09	52.73	44.93	55.74	51.12	30.9	44.71	54.27	39.21	56.6	129.11	68.78	117.87	74.99	87.78	137.27	506.55	409.24	236.81	406.69	302.72	515.03	378.12	405.29	406.96	50.55	30.85	44.76	63.7	66.39	97.41	66.06	74.82	80.64	159.98	150.9	171.36	127.44
Entpd2	98.97	145.38	113.02	121.98	150.09	142.14	163.99	162.59	137.04	125.68	162.66	151.14	211.86	207.45	196.81	184.71	187.72	131.16	170.14	164.21	166.48	232.87	199.05	207.38	166.71	223.83	265.1	282.55	269.92	234.61	364.85	234.45	269.57	262.25	352.06	423.17	117.31	115.68	111.47	178.5	170.07	242.36	150.38	197.9	189.36	296.36	219.4	190.15	217.35
Ephb3	468.55	441.21	393.23	463.84	450.28	412.83	482.07	402.6	422.77	431.27	356.76	361.38	423.71	431.16	375.42	342.84	391.67	408.38	393.07	415.43	411.77	310.49	319.61	344.74	352.63	330.62	281.08	274.91	229.87	307.93	264.43	260.5	246.56	236.33	290.36	256.17	400.58	463.58	499.07	398.8	351.06	307.04	299.01	304.9	305.34	291.99	324.64	341.97	235.05
Ephx2	395.87	419.24	414.42	410.88	383.16	382.04	414.93	411.63	371.05	428.62	492.46	477.29	486.8	445.5	458.47	438.95	410.98	447.13	491.34	502.44	463.93	431.68	421.56	373.99	371.22	452.78	402.38	376.73	397.92	423.77	515.47	535.38	485.44	367.45	469.41	549.63	331.91	371.89	349.6	514.92	462.92	547.06	474.6	448.9	494.7	438.86	406.05	393.83	413.47
Ezr	589.17	562.92	508.61	673.29	588.17	588.46	718.7	664.55	608.94	621.76	728.81	634.11	877.56	893.86	808.86	770.21	791.07	1023.92	965.08	724.24	814.66	1089.09	796.19	913.7	773.43	838.99	886.1	1575.64	1463.67	1178.94	1663.56	1506.42	1722.61	1494.19	1393.72	1614.85	505.49	574.98	647.7	747.16	794.88	874.37	649.31	739.32	743.86	1012.36	966.96	944.75	986.23
F3	1356.18	1470.7	1146.72	1021.57	1158.03	1080.05	1128.13	1172.96	1162.29	1394.34	1808.08	1502.33	1846.45	1858.47	1641.61	1583.35	1399.04	1563.46	1758.56	1504.86	1577.15	2178.19	2004.22	2083.53	2056.91	1859.38	2271.9	2318.91	2345.7	2297.75	2163.97	2371.46	2307.77	2399.86	2383.36	2409.31	1177.89	1261.35	1235.44	1981.37	1918.08	2134.48	1661.96	1841.45	1913.55	2029.08	1893.22	1980.44	1972.46
Fabp7	1179.89	1137.68	1850.77	1029.6	1042.11	1246.62	1078.61	1414.27	1533.34	1899.68	1841.34	2361.45	2678.81	2137.62	2076.19	2391.73	1732.78	2046.36	3798.72	2389.64	3058.86	3460.55	2121.54	2653.37	2550.22	2249.99	2422.97	6045.46	6132.44	4734.8	8424.92	3691.03	9742.83	5151.92	6603.25	6284.31	2101.13	1449.87	1484.55	2872.52	2847.57	2690.12	2615.5	1795.59	2037.68	4638.65	5495.02	5324.27	5137.18
Fads2	1708.75	1808.8	1775.42	1726.96	2025.64	2027.92	2152.81	2000.1	2007.82	1620.55	1849.42	1719.38	2511.21	2008.56	2204.74	2264.27	2256.55	2244.58	2334.96	2316.11	2540.54	2147.3	1828.64	2092.39	1839.38	1909.12	1875.33	1939.64	2237.73	1945.83	2329.65	2088.5	2394.34	2128.46	2420.87	2388.23	1714.86	1589.54	1621.35	1883.17	1768.93	2071.36	1895.78	1855.13	1916.27	2042.19	2239.7	1974.43	2254.24
Fbln5	55.67	47.33	47.09	44.94	41.49	42.55	29.72	37.42	31.03	42.33	45.83	36.36	49.9	48.76	38.68	32.72	48.67	53.66	49.87	44.12	36.63	47.52	58.26	60.26	57.02	56.32	80.62	117.09	101.87	101.18	100.42	89.83	77.8	106.73	70.17	85.93	47.69	57.41	43.07	59.72	64.57	55.33	48.68	59.53	59.8	85.67	56.59	57.87	60.89
Fdft1	2242.25	2351.44	2123.91	2019.07	2131.8	2205.36	2532.52	2382.06	2413.79	1770.04	2161.25	2069.39	2134.57	1955.98	2109.18	2395.82	2576.37	2782.63	2150.16	2376.16	2764.74	1770.27	1905.5	1626.23	1659.66	1708.7	1594.25	1331.27	1826.76	1774.27	2008.32	1706.73	1850.82	1600.92	2079.7	1713.75	2353.88	2135.39	2155.89	1719.93	1547.93	1608.46	1994	1781.92	1695.2	1765.94	1749.27	1939.86	2150.87
Fgf1	510.31	542.64	494.48	609.89	624.78	600.23	603.14	621.97	522.32	645.57	676.68	634.11	855.9	769.58	674.62	744.99	631.93	733.29	740.68	671.55	735.86	767.51	796.99	712.53	611.06	704.4	719.05	633.82	599.92	577	502.08	889.3	609.27	593.1	474.25	635.56	435.87	571.55	607.16	833.42	847.63	900.86	765.79	866.42	804.56	766.7	539.08	550.17	497.72
Fgf2	10.82	11.83	23.55	9.63	15.86	19.92	19.81	14.19	3.88	21.17	15.28	18.18	18.83	19.12	31.85	15.68	23.95	16.39	22	15.93	14.43	29.31	18.61	17.72	23.55	25.6	27.6	40.73	34.83	36.66	60.25	35.03	53.69	45.74	47.18	47.02	15.26	9.43	14.36	18.58	20.01	25.72	19.12	33.79	16.31	33.22	22.83	27.06	24.78
Fgfr1	343.3	299.21	355.55	326.61	364.86	436.36	345.59	407.76	334.85	408.78	490.66	398.88	488.68	464.62	457.33	438.95	441.88	451.6	470.81	400.72	422.87	628.11	500.85	574.28	524.3	556.65	641.33	865.45	832.4	696.51	932.2	794.98	990.61	849.25	937.62	1227.35	352.89	410.45	386.76	556.72	522.95	635.12	465.03	549.46	505.57	688.02	617.51	627.58	568.52
Fgfr3	2075.25	2295.65	2074.46	2064.01	2164.75	2066.84	2139.6	2067.2	2160.38	2174.85	2376.03	2334.17	2360.55	2577.39	2243.42	2200.2	2223.33	2591.85	2186.83	2248.71	2176.49	2733.43	2530.96	2331.67	2460.98	2184.16	2458.56	2021.09	1933.86	1785.27	2070.25	1923.22	1905.61	2221.47	2059.13	2050.99	1623.3	2085.69	2128.02	2362.25	2610.19	2382.3	1927.07	2308.85	2210.73	2350.8	2373.73	2289.35	1908.03
Fkbp5	214.95	275.55	256.66	232.72	284.32	269.79	287.26	263.24	236.59	214.31	365.75	332.97	247.64	367.11	299.2	304.67	343	560.4	400.41	302.69	332.97	412.67	269.44	303.98	348.91	278.69	296.33	290.18	372.67	366.58	311.29	307.21	294.77	458.93	366.58	348.59	251.79	172.24	173.11	262.1	383.8	372.5	279.02	273.52	252.78	309.48	271.03	312.66	307.98
Fmo1	193.3	213	183.66	183.77	156.19	213.66	211.32	172.91	195.22	165.36	191.41	155.69	176.08	201.72	160.41	199.03	227.9	210.15	196.54	203.43	168.7	141.78	166.68	163.07	177.86	182.13	194.65	206.18	242.06	190.62	281.17	197.62	234.5	211.93	228.66	233.47	196.47	158.53	152.85	214.33	188.26	176.9	155.59	175.38	185.74	217.68	187.63	178.88	179.83
Foxj1	38.66	43.95	89.48	39.32	31.73	34.4	63.84	67.1	46.54	31.75	57.51	30.68	74.39	61.18	62.57	59.98	33.99	64.09	66	35.54	57.71	102.97	101.14	107.23	68.17	115.57	122.02	168	155.86	130.5	199.16	284.75	242.17	178.39	160.91	264.28	113.5	68.55	81.91	72.33	68.21	138.71	99.96	117.45	125.94	156.49	82.4	82.68	114.69
Frem2	55.67	43.95	49.45	44.94	29.29	47.08	59.43	60.65	71.11	39.69	41.34	45.46	53.67	48.76	51.19	51.8	67.21	25.34	76.27	50.24	48.84	70.49	66.35	56.72	58.88	49.01	76.99	140	112.32	87.25	105.44	114.08	113.96	121.97	101.63	107.01	61.04	53.98	58.27	59.06	55.48	72.47	53.02	57.12	63.42	98.79	79.42	71.4	85.67
Fstl1	374.22	370.21	397.94	306.55	355.1	359.41	340.09	374.21	399.5	350.57	420.57	386.38	411.47	369.97	410.69	421.23	400.17	390.49	441.47	371.31	384.02	537.02	466.87	433.37	474.72	470.33	527.3	565.09	572.06	547.68	575.72	572.2	572.01	490.95	567.41	705.28	426.33	377.89	380	429.32	442.91	461.34	394.63	437.64	476.58	512.3	484.47	493.04	440.37
Fzd1	77.32	104.81	65.93	63.4	73.22	83.29	57.23	74.84	80.16	76.73	92.56	100	80.03	82.22	75.08	83.84	93.48	111.78	79.2	66.17	74.36	99.01	97.1	94.83	99.16	65.1	89.34	142.55	129.74	134.9	132.21	80.85	117.25	155.52	143.97	102.14	108.73	73.69	54.05	89.58	88.22	99.75	81.71	70.79	73.39	86.55	106.23	106.73	110.45
Fzd10	58.76	62.55	54.16	38.52	46.37	40.74	47.33	41.29	49.13	41.01	29.66	29.55	26.36	25.81	46.64	29.99	38.63	20.87	36.67	30.64	21.09	23.76	21.04	27.47	27.89	20.48	36.32	76.36	74.88	74.78	73.64	52.1	78.9	79.28	54.44	74.58	50.55	64.27	77.69	24.55	23.65	17.92	25.21	19.31	27.18	34.09	38.72	45.85	41.06
Fzd2	92.78	94.67	110.67	121.18	113.48	137.61	116.67	91.62	98.26	97.89	90.76	84.09	69.68	71.7	100.11	83.84	110.47	99.86	88	102.94	101	57.03	56.64	37.22	63.83	54.13	63.92	50.91	62.69	46.19	83.68	37.73	48.22	68.61	55.65	81.07	84.88	98.54	93.73	71	50.02	42.86	79.1	69.99	62.52	65.57	38.72	59.38	63.01
GFAP	981.95	961.87	1266.81	1081.76	1071.39	1360.69	993.86	1247.81	1035.59	14336.3	25148.7	19410.9	30152.3	30487	23121.4	22118.6	15155.4	16771.8	34442.2	19672.2	24329.9	47212.1	38204.8	42176.6	38832.8	38954.2	47640.8	56028	54003.4	45852.4	62186.1	51721.2	59949.4	59618.3	59268.4	73581.2	2370.09	1902.31	1572.37	35071.5	46767	48876.4	32699.3	34664.9	35613.7	51248.1	54667.2	48845.9	54561.2
Gabbr1	14669	15011.3	15952.9	15322.8	14335.7	15004.8	15498.9	14996.9	15235.2	14180.2	14471.9	14807.4	15326.2	14733	14284.2	13581.5	14438.5	14346.9	13886.6	15047.4	15031.2	13723.4	14027.1	13753.4	14406.4	13560.6	13086.6	11039.6	12916.2	12330.4	12957	12084.6	11855.5	12264.6	13556.1	12221.6	14576.3	13202.2	14165.7	14549.7	14185.1	13632.2	14871.6	13447.6	14122.4	14011.2	14370.4	14380.2	15563.7
Gabbr2	2551.53	2452.86	2717.28	3100.83	3111.67	3245.57	3079.53	2787.24	2936.1	2394.45	2199	2418.27	2747.54	2607.98	2580.16	2618.7	2696.12	2888.45	2508.03	2593.06	2707.02	2399.97	2212.97	2446.88	2396.52	2312.89	2200.72	1868.36	2411.88	2258.89	2234.26	1696.85	2248.6	2210.8	2296.26	2123.95	2566.57	2518.42	2619.5	2391.45	2587.46	2220.98	2351.25	2187.38	2127.38	2262.5	2522.64	2360	2907.01
Gabra4	3805.65	3842.42	3604.99	3176.26	3122.66	3169.52	3623.23	3344.69	3506.26	3077.06	3094.95	3417.17	3263.53	3311.6	3054.56	3264.18	3464.01	3268.51	3116.71	3486.42	3402.92	2826.1	3080.36	3210.81	3390.58	3055.33	3152.18	2257.82	2615.62	2810.97	2490.32	2516.98	2251.89	2497.44	2520.08	2321.76	3694.86	3190.23	3597.38	3536.08	3163.16	2777.4	3481.24	3021.62	3007.14	3022.2	2942.59	3108.58	2906.3
Gabrb1	774.74	884.11	852.39	914.04	889.57	989.51	888.2	878.75	1011.02	914.12	1045.13	1020.49	1001.85	980.86	995.43	1003.99	1021.28	886.8	884.41	914.19	914.55	856.23	1007.37	1011.19	902.96	913.6	1003.76	990.18	1104.94	1013.97	1193.28	1021.34	1108.96	1146.56	1217.09	1167.36	1150.23	943.44	875.7	1094.86	994.97	1030.22	1071.75	1031.34	980.33	1083.17	1201.26	1118.37	1175.97
Gabrg1	142.27	130.17	115.38	115.56	120.81	117.69	133.17	130.33	120.24	93.93	83.57	111.37	105.46	95.6	102.39	104.97	109.7	117.74	114.4	117.64	106.55	103.76	87.39	72.67	63.83	76.8	79.89	106.91	67.92	76.25	80.33	89.83	79.99	103.68	76.22	63.23	136.39	105.4	102.18	111.48	90.95	91.96	93.88	100.56	94.23	90.92	80.41	68.39	93.45
Gad1	5699.97	5739.12	4520.96	5895.91	5250.8	5060.73	5630.76	5614.48	5691.21	4786.25	4726.9	4177.42	4983.81	4983.65	4755.33	5090.18	4881.59	5065.96	5610.07	5733.9	5379.64	3724.31	4770.64	4575.6	5060.16	4736.97	5095.06	3759.64	3863.36	4490.66	3702.01	4363.85	3936.14	4041.95	3256.86	3862.03	3934.26	4974.29	5578.46	4411.97	4389.13	4379.62	3904.56	4143.06	4338.11	4853.71	4329.5	4759.08	3988.11
Gas1	419.07	417.54	339.07	366.74	352.66	359.41	383.02	407.76	429.23	334.69	313.63	329.56	398.29	397.7	350.39	360.57	374.68	350.25	441.47	345.58	385.13	421.38	342.26	366.01	380.52	365	427.8	613.45	636.49	447.23	617.56	415.9	669.54	564.13	569.83	713.39	347.17	383.03	355.52	392.82	378.34	391.98	374.64	374.08	336.14	536.78	478.52	552.42	520.37
Gbp2	137.63	153.83	124.8	104.32	104.94	109.54	85.85	121.3	108.6	365.12	469.1	319.33	531.05	395.79	367.46	520.74	467.38	332.37	921.08	443.61	537.19	485.54	400.52	463.5	319.78	462.29	424.89	1201.46	1285.17	1375.42	1603.31	1518.99	1636.04	1346.3	1517.13	1697.54	140.2	179.95	130.05	508.95	351.97	648.37	409.4	454.53	568.09	959.9	1032.49	907.17	940.21
Gdpd2	74.23	77.76	70.64	73.83	80.54	76.05	71.54	78.71	54.3	82.02	105.14	96.59	102.63	110.9	94.42	102.24	83.43	84.95	112.93	101.71	115.43	114.85	115.71	129.39	114.65	148.49	161.24	193.45	210.71	181.83	261.08	245.23	248.75	205.83	248.02	277.25	105.87	67.69	72.62	103.51	98.22	138.71	119.95	142.39	130.47	173.1	159.84	129.27	144.43
Ggta1	58.76	65.93	68.29	69.82	53.69	70.61	60.53	67.1	65.94	82.02	175.24	120.46	195.85	194.07	196.81	145.18	139.83	125.2	247.87	170.34	179.8	309.7	224.94	288.02	339	328.43	402.38	661.82	592.96	503.69	589.11	537.17	671.73	568.71	579.51	655.02	87.75	64.27	50.67	249.5	260.11	318.73	212.09	214.8	252.78	427.5	461.64	369.78	426.92
Gja1	3751.52	4175.45	3600.28	3369.67	3610.76	3708.19	3766.32	3961.49	3993.67	3573.15	4304.54	3775.14	4374.6	3690.18	4103.46	3958.72	4035.68	3802.08	4109.65	3676.36	3794.71	4845.09	4827.28	4340.75	3617.41	4164.96	4690.5	5358.18	5017.92	4433.47	6130.41	4745.61	5856	6421.98	5674.1	6874.47	3898.01	3806.34	3599.06	4850.58	4267.26	5017.86	4411.31	4937.08	4949.69	4988.34	5177.33	4362.24	4233.07
Gjb2	361.85	246.81	247.24	321.8	356.32	358.51	180.5	255.5	311.58	280.45	336.1	276.15	321.08	398.65	267.35	319.67	334.5	332.37	328.54	281.85	270.81	285.94	301	284.48	411.51	354.76	402.38	412.36	363.09	393.71	560.66	306.31	490.92	423.86	400.45	523.69	263.24	312.77	279.51	450.55	380.16	277.43	320.74	272.72	299.9	386.41	336.55	349.49	341.96
Gjb6	3094.31	3365.71	2500.65	2725.26	2756.58	2438.02	2376.23	2325.28	2439.64	3151.15	4095.15	3313.76	3644.87	4157.66	3181.98	3225.32	3387.53	3924.3	4087.65	3046.48	3380.72	4480.73	4152.46	3810.79	4388.98	3761.93	4023.03	4602.18	4187.26	4309.57	4364.76	3098.17	4364.6	5130.57	3977.92	4640.27	1891.3	2647.81	2455.67	4406	4426.42	4247.92	3255.24	3604.06	3573.42	4259.24	4391.05	4427.63	3623.49
Glb1	598.45	517.28	496.83	425.32	466.14	431.84	548.11	517.45	550.76	449.79	520.32	468.2	557.42	549.7	502.84	543.23	509.09	496.31	579.34	526.95	564.93	578.21	523.51	595.55	518.1	539.09	551.27	626.18	623.43	637.86	728.02	595.56	788.98	651.04	662.99	677.72	506.45	428.45	452.63	567.34	458.38	606.29	565.86	572.79	581.68	570.87	550.99	621.57	547.98
Gldc	165.46	111.57	138.93	150.87	137.89	140.32	145.28	139.36	131.87	125.68	152.77	139.78	199.62	181.64	172.92	153.36	161.46	146.06	200.94	159.31	177.58	209.9	154.54	183.45	179.72	190.91	211.36	292.73	268.18	239.01	296.23	211.99	291.48	224.13	263.74	304.81	135.43	125.11	120.76	203.05	180.99	208.07	198.18	204.34	188.46	222.93	218.41	184.14	232.93
Gli1	43.3	40.57	42.38	20.06	28.07	35.31	22.01	23.23	28.44	29.1	26.96	34.09	27.31	48.76	39.82	24.54	27.04	43.22	27.87	30.64	15.54	34.06	29.94	36.34	42.14	29.99	31.96	38.18	40.92	21.26	40.17	21.56	23.01	32.02	35.09	27.56	52.46	31.71	39.69	30.52	33.65	35.07	25.21	36.2	30.81	17.48	30.78	25.55	29.03
Gli2	58.76	49.02	61.22	59.38	57.35	48.89	72.64	64.52	54.3	47.62	49.43	45.46	52.73	70.74	64.85	61.34	64.12	59.62	54.27	61.27	44.4	72.08	72.01	46.97	71.89	54.13	77.72	73.82	48.76	60.12	53.56	67.37	88.76	71.66	61.7	82.69	50.55	63.41	65.87	63.7	72.76	58.45	46.94	60.34	71.58	55.95	67.51	63.13	55.22
Gli3	139.17	158.9	143.63	150.87	173.28	171.11	171.7	181.94	171.95	134.94	155.47	156.82	197.73	169.21	183.16	203.12	169.18	171.4	183.34	180.14	183.13	209.11	172.34	208.26	186.54	180.67	209.9	310.55	222.03	248.54	324.68	257.81	272.86	291.22	300.04	319.4	163.09	165.38	151.16	185.8	166.43	198.72	171.24	143.2	202.05	229.05	217.42	178.13	191.16
Glis3	58.76	89.59	127.15	74.63	123.25	164.77	122.17	92.91	107.31	95.25	142.89	184.1	125.23	112.81	121.73	154.72	173.05	149.04	101.2	129.9	115.43	170.29	102.76	160.41	132	136.78	153.98	272.36	310.84	196.49	316.31	183.25	261.9	248.52	323.02	316.16	213.64	71.98	75.16	129.39	160.07	144.17	142.55	121.48	107.82	147.74	193.59	136.04	231.51
Glud1	5481.93	5651.22	5119.04	5074.16	5321.57	5343.19	5251.05	5366.73	5470.13	5195.03	5958.05	5569.52	6018.61	5780	5832.67	5974.21	5941.5	5957.24	5969.41	5896.89	6300.84	6449.82	6187.43	6100.8	5719.56	5935.11	6302.91	6302.55	6712.33	6109.49	6963.86	6552.06	6504.72	6856.52	6520.98	7099.84	5526.08	5305.05	5311.62	6715.16	6201.71	6727.63	6281.01	6188.04	6309.65	6546.21	6516.58	5792.52	6095.79
Glul	27273.5	28869.7	25757.7	25743.2	27213.1	25959.1	25424.3	26855.6	25923.3	26004.2	32091.7	27411.2	34369.7	33339.7	30084.9	29486	27711.3	30749	29955.6	27733.3	29415.4	36221.3	35066.9	33284.1	34678	33860.3	38591.7	34012.4	33263	31469.1	28717.3	29628.9	30738.5	40852.5	29861	32733.2	21837.3	27798.6	27426.2	36591	34445.5	37584.5	32958.4	34844.3	35408	33836.1	33904.3	29926.1	28587.2
Gpam	1458.24	1330.4	1280.94	1368.25	1303.24	1498.3	1434.11	1271.03	1410.52	1727.71	2128	1779.61	2385.97	2303.01	2350.36	2006.63	1719.64	1919.67	2246.96	1931.32	2170.94	2868.87	2188.7	2883.79	2656.19	2731.29	2927.03	3517.82	3156.34	3149.69	3743.85	3422.45	3618.36	3279.6	3590.78	4114.96	1499.31	1550.98	1590.95	2503.59	2242.77	2658.94	2152.2	2290.35	2425.47	2938.28	2931.67	2651.61	2492.12
Gpc4	533.5	427.69	605.15	354.7	435.63	669.94	582.23	473.57	553.35	341.31	389.12	639.8	428.42	372.84	430.03	445.08	480.51	558.91	387.21	400.72	527.2	381.78	347.93	367.79	366.88	419.86	478.64	585.45	602.53	501.49	664.42	470.7	576.39	602.25	729.53	802.56	865.06	526.13	475.43	411.4	321.95	444.98	399.84	378.1	400.47	458.97	443.77	459.97	699.49
Gpc5	660.31	693.09	546.28	682.12	768.77	791.25	666.97	641.32	766.67	805.65	928.31	875.03	948.18	940.71	825.93	978.09	946.34	933.01	808.14	870.07	865.71	799.2	897.33	777.22	808.76	831.68	882.47	567.64	502.4	545.48	589.11	611.73	597.22	587	633.95	679.34	751.56	771.21	821.65	1021.21	921.3	953.07	805.77	987.09	914.19	784.18	767.42	800.44	718.61
Gpc6	403.61	358.38	372.04	487.92	408.79	468.96	363.2	310.98	332.27	388.93	378.33	401.15	384.17	409.17	372.01	372.83	391.67	381.55	365.2	383.57	370.7	451.48	381.91	342.08	389.81	386.95	374.05	504	496.31	412.04	505.43	285.65	459.14	429.96	476.67	489.64	351.94	408.74	363.96	441.93	427.45	408.35	335.52	384.54	331.61	458.1	519.22	465.99	415.59
Gpr37L1	2276.28	2287.2	2156.87	1951.66	2042.72	2070.47	2226.55	2114.95	2159.09	2534.68	2625.86	2294.4	3227.75	3088.85	2788.35	2827.95	2602.64	2770.71	3283.91	2702.13	2916.79	3319.56	3180.69	2925.44	2830.96	3047.28	3222.63	4029.46	3829.4	3509.68	3814.14	3939.86	3962.44	3666.87	3677.88	4525.15	1691.02	1960.58	1921.98	3149.89	3069.48	3273.03	2564.21	2962.09	3006.24	3543.24	3198.72	3127.37	3026.66
Gpt	126.8	89.59	82.41	97.1	104.94	92.34	103.46	101.94	100.84	97.89	96.16	87.5	110.17	92.73	118.31	123.37	94.25	125.2	105.6	73.53	74.36	118.81	97.9	93.94	91.1	102.41	108.95	94.18	80.11	90.91	123.85	144.62	112.87	115.88	83.48	136.19	105.87	101.11	88.67	92.9	103.68	130.14	94.75	111.82	101.48	108.4	101.26	79.67	59.47
Grhl1	301.54	336.4	386.16	381.18	413.67	469.86	399.52	378.08	342.61	328.08	380.13	493.2	388.87	409.17	401.59	474.39	477.42	427.75	335.87	352.93	375.14	403.96	320.42	435.14	389.2	375.24	355.89	455.64	509.37	338.72	617.56	315.3	403.26	469.6	626.69	473.43	520.75	321.34	325.96	371.59	341.05	321.85	348.56	369.26	318.93	357.56	424.91	416.38	472.94
Gria2	10592.7	11195.9	10322.9	10091.3	9542.46	10001.1	9642.52	8910.13	9868.47	9658.49	9413.37	10298.1	8913.98	8853.55	8681.32	9138.19	9488.16	9145.27	9703.59	9898	10051.2	9626.01	9372.17	9152.09	9313.41	8857.31	9121.72	8150.55	9782.47	9199.8	8629.09	7799.77	7315.61	8195.19	9182.61	8161.81	9965.83	9488.42	10497.4	8797.4	8816.45	8251.92	8414.96	8267.62	8977.94	9349.86	10493.6	10039	10173.1
Grin1	1826.28	1856.13	1718.91	2520.63	2449.07	2504.11	2227.65	1998.81	2139.7	1980.38	1846.73	1876.2	2381.27	2225.58	2345.81	2072.74	2164.62	2329.54	1828.96	2003.62	1975.6	1923.14	1728.3	1892.1	1761.91	1781.85	1531.79	1400	1487.18	1716.35	1732.18	1791.17	1711.65	1424.06	1634.48	1491.63	1710.09	1770.35	1860.33	1810.17	1902.62	1641.19	1736.71	1792.38	1833.82	1952.15	1843.59	1766.99	1804.67
Grin2b	5263.89	5438.22	6508.29	6850.08	5736.46	6543.65	6515.66	5966.76	6143.71	6197.78	5557.26	6136.58	5900.91	5624.17	5508.45	5630.69	5997.12	5674.06	5668.74	5980.22	5816.93	4936.97	5453.54	5714.41	6250.05	5199.99	5558.44	5108.73	6089.77	5254.62	5909.49	5067.2	5058.25	5424.84	6176.18	5786.56	7192.3	6139.67	6664.43	5851.88	6199.89	5347.5	6015.03	5253.24	5345.63	6055.77	6322.99	6344.18	6569.44
Grin2c	218.04	231.59	186.02	300.93	316.05	310.52	309.27	313.56	323.22	283.1	245.33	257.96	347.44	348.94	364.04	290.36	296.65	239.96	344.67	333.32	348.51	286.73	243.55	244.6	234.26	313.8	237.5	259.64	247.28	189.89	220.92	226.37	224.64	253.1	263.74	239.96	268.96	258.78	271.91	297.27	284.67	271.97	248.6	311.33	293.56	271.01	282.94	241.26	215.23
Grm2	918.55	958.49	633.4	777.62	826.12	764.09	747.32	785.85	782.19	664.1	645.23	687.52	867.2	919.68	913.52	727.27	936.3	892.77	676.14	795.32	685.91	598.8	598.76	705.44	671.8	718.3	704.52	524.36	531.14	630.53	612.54	349.43	623.51	426.91	444.01	546.39	576.07	790.92	757.48	719.96	693.02	601.61	684.95	572.79	653.25	583.98	721.75	738.81	619.49
Grm3	4615.95	4743.44	4184.24	4559.76	4468.61	4503.06	4719.45	4555.07	4706.04	4157.87	3960.35	3778.55	4413.21	3597.44	4161.48	4182.97	4292.93	3979.44	3339.64	3942.29	3971.19	3413.02	3765.7	3700.01	3497.8	3668.3	3737.59	2815.27	2838.53	3102.04	2853.49	3123.32	2789.93	2874.03	2949.57	2634.67	5049.2	5267.34	5315.84	3758.37	2545.62	3266.79	4127.08	3434.32	3500.93	3595.7	3667.32	3656.49	3250.38
Grm5	1962.36	2236.48	2321.7	2163.52	2159.87	2390.04	2278.28	2209.15	2288.38	1860	1922.21	2317.13	2360.55	2329.78	2283.24	2101.37	2250.37	2024	1996.16	2234	2174.27	1931.06	1971.85	2066.69	2077.36	1918.63	1969.75	1888.73	2188.97	2025.74	2302.88	2137.01	2011.9	2216.89	2255.12	2081.8	3018.65	1948.58	2099.31	2329.74	2301.88	2138.38	2368.64	1978.21	2125.57	2283.48	2256.58	2207.42	2489.29
Gstm1	122.16	109.88	141.28	93.89	112.26	123.12	90.25	126.46	109.89	127	151.87	147.73	159.13	132.88	152.44	152.68	138.28	147.55	132	144.6	122.09	157.62	191.76	137.37	158.65	152.14	178.67	162.91	187.2	167.9	174.05	220.98	204.92	169.24	198.41	220.5	126.85	107.97	108.93	167.88	171.89	183.91	199.92	191.47	196.61	185.34	162.82	157.83	189.74
Gys1	368.04	398.95	282.56	379.58	331.91	366.65	378.61	327.76	297.36	359.83	339.69	328.42	397.35	308.79	378.83	348.98	357.68	338.33	356.4	363.96	352.94	312.08	322.84	274.73	298.71	310.14	317.4	356.36	324.78	366.58	438.48	358.41	381.34	300.36	287.94	366.42	320.46	341.9	323.43	324.48	284.67	323.41	324.22	320.99	340.67	333.08	363.36	347.99	300.9
H2-D1	893.81	796.21	739.36	968.61	1072.61	844.66	906.91	984.57	926.99	1979.06	2475.78	2086.44	3601.56	3496.11	2564.24	4383.36	3060.75	2287.81	5852.08	2678.84	3762.53	4628.85	3875.74	4821.09	3067.7	3874.57	4386.18	8906.55	9236.53	9150.68	10953.7	11405.5	12472.5	11532.7	10200.1	12845.9	585.61	946.87	852.9	3672.11	3509.67	5596.1	2895.39	3703.01	4165.97	6971.09	6471.91	6145.01	6146.06
H2-T23	162.37	152.14	195.44	218.28	184.26	179.25	211.32	227.11	178.42	230.18	210.28	152.28	265.53	300.19	293.51	332.62	282.74	275.73	410.67	253.67	329.64	281.18	258.92	316.38	197.08	240.65	263.65	420	477.15	476.56	497.06	520.1	636.66	591.58	519.02	586.92	158.32	179.09	184.94	302.58	238.28	323.41	221.65	238.93	244.63	378.54	428.88	420.89	439.66
Hacd2	456.18	513.9	558.06	425.32	462.48	461.71	521.69	449.06	513.27	511.96	532.9	576.16	644.99	639.57	533.55	515.29	559.31	618.53	680.54	609.05	549.4	668.51	585.81	587.57	606.1	585.9	666.03	636.36	706.15	686.25	682.83	599.15	633.38	722.7	690.81	745.82	492.14	428.45	478.81	611.13	643.91	645.25	579.77	539	594.36	677.53	607.58	624.57	678.25
Hapln1	559.79	595.04	586.31	522.42	507.63	523.27	543.71	529.06	602.48	525.19	576.04	543.2	656.28	507.64	546.07	592.31	597.93	570.83	552.94	593.12	641.52	551.28	626.27	520.22	529.88	539.82	519.31	412.36	451.03	496.36	552.29	529.99	538.04	419.29	506.92	637.19	508.35	438.73	435.74	688.77	501.12	553.3	626.71	600.14	619.73	488.69	442.78	485.53	470.11
Hepacam	1056.18	1201.92	1083.15	1189.29	1258.09	1277.41	1408.79	1339.42	1220.47	1140.34	1427.06	1221.63	1635.53	1422.53	1605.21	1663.1	1490.97	1539.61	1519.49	1316.14	1496.13	1729.88	1594.8	1748.53	1339.25	1560.22	1703.92	2194.18	1912.09	1738.34	2048.49	2165.75	2148.88	2044.61	1669.57	2305.54	1016.71	1187.66	1162.81	1469.11	1466.98	1777.57	1413.36	1617	1606.41	1789.54	1651.98	1494.92	1458.46
Hes5	620.1	703.23	772.33	482.3	663.82	704.34	669.18	650.36	810.63	378.35	399.9	697.75	437.84	359.46	423.2	435.54	587.12	456.07	305.07	480.38	512.77	298.61	330.13	241.94	228.06	266.25	217.89	188.36	170.66	210.42	266.1	166.18	197.25	237.85	307.3	197.8	1020.52	528.71	562.41	333.77	268.3	258.72	455.47	292.83	263.66	201.07	234.3	211.2	250.63
Hmgcr	2409.26	2324.39	2460.62	2228.52	2320.94	2558.43	2663.5	2640.14	2453.86	1956.57	1849.42	1884.16	1995.22	1659.62	2051.16	2217.92	2377.06	2328.05	1972.69	2323.46	2536.1	1334.64	1563.24	1521.66	1290.91	1596.79	1265.96	1249.82	1477.6	1559.45	1763.98	1474.08	1605.36	1306.66	1853.46	1477.04	2654.31	2345.33	2492.83	1520.2	1282.36	1476.76	1730.63	1439.21	1380.8	1505.42	1420.66	1566.32	1728.91
Hmgcs1	3985.03	3774.81	3706.24	3183.49	3140.96	3783.33	3875.28	3511.15	3802.33	2928.9	2868.49	2945.56	2690.11	1961.72	2568.79	3207.6	3201.35	3125.43	2669.37	3346.72	3429.56	2032.45	2481.61	2124.29	1977.58	2145.39	1852.81	1677.46	2078.39	2156.25	2309.57	2104.67	2254.08	2596.54	2282.95	2038.02	3957.15	3565.55	3713.07	2386.8	1925.36	2014.47	2603.33	2143.93	2183.55	2224.91	2027.25	2273.56	2666.29
Hsd11B1	1118.03	1166.42	847.68	711.81	878.59	675.37	1086.31	1145.87	1042.05	963.07	766.55	719.34	1037.63	922.54	1010.22	968.55	899.99	839.11	809.61	836.99	909	760.39	807.51	625.68	688.53	786.33	767.71	282.55	251.64	354.12	319.66	374.58	301.35	288.17	331.49	510.72	737.26	1016.28	857.97	784.32	753.95	871.25	817.07	934.8	858.92	574.37	389.17	559.94	446.74
Hspb1	180.93	184.26	178.95	252.79	161.07	153	133.17	147.1	139.63	263.26	213.88	221.6	202.44	266.73	191.12	204.48	176.14	250.39	319.74	193.62	224.2	331.88	196.62	237.51	230.54	218.71	317.4	776.36	741.85	564.54	753.12	544.36	740.77	859.92	682.34	718.25	127.8	189.37	146.09	222.29	311.95	352.24	169.5	239.73	212.01	411.76	411.01	416.38	385.85
Htra1	5828.32	6362.91	5780.7	6272.28	5770.63	5201.06	5858.59	5827.4	5638.2	7438.66	8526.4	7880.97	8906.45	9036.15	7797.38	7584.83	7247.84	8839.73	9602.39	7648.06	8435.16	9917.49	10018.7	8406.77	9211.78	8316.03	9247.37	8099.64	8255.24	7492.25	7142.94	6898.79	7267.4	9687.86	7173.08	7451.67	5104.52	5915.16	6369.72	8497.47	9253.91	9303.19	7770	8352.89	8879.18	8897.89	8542.84	8845.48	7582.57
IL1a	34.02	47.33	30.61	20.06	30.51	32.59	12.11	29.68	21.98	43.66	79.08	75	92.28	75.52	60.29	80.43	55.62	50.67	79.2	45.34	77.69	97.42	89	90.4	78.09	80.46	72.63	198.55	184.59	177.43	162.34	168.88	184.1	132.65	186.31	189.7	43.87	37.7	42.22	94.89	101.86	91.96	84.31	70.79	68.86	118.02	98.28	120.25	117.53
Iba1	17.01	5.07	14.13	8.83	4.88	9.96	6.6	7.74	6.46	5.29	3.59	13.64	2.82	8.6	5.69	8.86	10.04	11.92	8.8	1.23	2.22	14.26	8.9	13.29	11.16	7.31	13.07	17.82	13.06	12.46	26.78	9.88	13.15	21.35	9.68	19.46	13.35	5.14	15.2	10.62	9.09	4.68	12.17	7.24	9.97	10.49	15.88	9.77	14.87
Id3	219.59	214.69	202.5	206.24	235.51	240.81	238.83	233.56	250.82	201.08	254.32	282.96	314.49	455.06	333.33	360.57	366.95	353.23	335.87	306.36	329.64	597.22	376.25	534.4	400.97	442.54	528.75	633.82	685.25	598.27	717.98	595.56	815.28	910.24	707.75	1010.09	232.72	227.08	217.87	490.37	616.62	617.98	415.49	465.79	470.23	600.59	714.8	442.69	578.43
Id4	1569.58	1808.8	2055.62	1410.78	1885.31	1919.28	2098.88	1903.32	1873.37	1352	2119.92	2056.89	1960.38	1884.28	1954.46	2018.9	1943.68	2025.49	1862.69	1938.67	2054.41	2666.9	2301.98	2281.16	2112.07	2160.75	2873.28	2066.91	2370.08	2229.57	2674.42	2863.72	2491.87	3017.36	2432.97	3159.99	2228.94	1754.92	1770.82	2370.21	2254.59	2687.78	2566.82	2818.89	2906.57	2727.59	2437.27	1769.25	2344.16
Idi1	1479.89	1423.37	1316.26	1146.76	1121.42	1111.73	1329.55	1234.9	1345.88	1002.76	859.11	867.08	850.25	639.57	829.34	1102.14	1103.17	1099.94	990.01	1172.76	1316.33	665.34	752.49	604.41	560.24	642.96	562.89	501.45	636.49	724.37	657.73	715.93	677.21	521.44	759.77	619.35	1216.04	1137.1	1193.21	660.24	522.95	581.35	730.15	685.42	680.44	685.39	671.12	791.43	826.22
Igf2r	465.46	539.26	576.89	524.83	502.75	606.56	600.94	538.09	553.35	480.21	490.66	544.34	562.13	532.49	554.03	553.46	562.4	570.83	545.61	555.13	611.55	491.08	496	524.65	530.5	524.46	583.95	712.73	684.38	562.34	706.26	547.95	683.78	593.1	699.28	685.83	564.63	486.72	519.34	489.04	510.22	508.88	545.87	468.21	552.68	592.73	592.69	584.74	645.69
Igfbp2	685.05	706.61	588.67	601.07	730.94	717.92	1105.02	487.77	643.85	809.61	885.17	972.76	776.81	799.22	569.96	644.11	568.58	800.36	893.21	742.63	793.57	927.51	809.94	716.07	844.08	684.65	768.44	1932	2002.64	1714.88	2553.92	1245.91	3033.2	1835.72	2003.48	2329.86	681.94	566.41	594.5	1043.11	992.24	722.4	667.56	559.11	636.04	1060.44	1302.52	1615.17	1729.62
Il33	1011.33	1000.75	1028.99	1039.23	1083.59	1093.63	1235.99	1458.14	1107.99	1135.05	1787.42	1115.95	1942.49	1404.37	1807.71	1725.13	1059.13	1247.49	1834.82	1229.13	1546.08	3017.78	2174.14	2398.14	1920.57	2541.84	3180.51	3482.18	2855.94	2744.98	2406.64	4977.37	3860.53	2808.47	2221.25	4244.66	839.31	1317.91	1133.26	1769.03	1699.81	3029.11	2136.55	2556.63	2693.65	2671.64	1797.92	1935.35	1774.93
Itga6	582.99	644.07	515.67	538.47	557.66	575.78	577.82	513.57	536.54	649.54	733.3	695.48	767.39	721.78	676.9	662.51	600.25	594.68	875.61	779.39	738.08	1005.93	801.04	927	852.14	858.74	928.95	1366.91	1265.15	1232.46	1283.65	1083.33	1404.83	1187.73	1252.17	1485.15	491.19	563.84	604.63	899.12	960.41	935.93	737.1	803.67	899.7	1060.44	1015.61	968.8	998.97
Itga7	77.32	77.76	94.19	113.15	103.72	122.22	100.16	100.65	93.09	112.45	150.07	105.69	146.89	104.2	126.28	126.78	103.52	157.99	151.07	126.22	104.33	195.64	117.32	155.09	157.41	147.76	156.88	241.82	209.84	206.75	227.61	183.25	241.08	240.9	163.33	225.37	85.84	99.4	102.18	131.38	140.97	164.43	105.18	105.39	124.13	205.44	162.82	173.62	159.3
Itih3	207.22	270.47	204.86	205.44	220.87	245.34	244.34	190.98	222.37	328.08	507.74	402.29	414.3	573.6	502.84	400.78	357.68	511.22	362.27	284.31	291.9	583.75	503.28	544.14	631.51	510.56	498.25	582.91	734.01	558.67	627.6	556.04	500.78	632.75	612.17	633.94	136.39	226.22	189.16	616.44	680.29	617.2	333.78	399.83	439.43	626.82	616.51	559.18	532.41
Kcna2	5433.99	5632.63	3793.36	5847.76	5326.45	5197.44	5456.86	4704.76	5256.8	5225.45	5146.57	4397.89	5447.06	5156.69	4935.08	4466.52	4370.18	4423.59	5233.14	5156.71	4561.65	3806.68	4850.74	4245.04	4711.86	4493.39	4450.82	3326.91	3017.02	3830.81	3126.29	3879.67	3296.19	3125.61	2770.51	3052.98	3816.94	5195.36	5148.64	4325.04	4410.05	3968.93	4338.3	4095.6	4181.37	4561.72	4257.02	4977.79	3364.37
Kcne5	66.49	54.09	63.58	44.94	56.13	61.56	53.93	59.36	43.96	72.76	93.46	95.46	122.41	119.5	104.66	91.33	91.16	93.9	105.6	78.43	95.45	162.37	125.42	136.48	95.44	135.32	154.7	323.27	220.29	222.15	426.77	365.6	364.9	297.31	396.82	491.27	70.58	41.13	57.42	116.79	90.95	183.13	126.04	139.17	160.37	173.1	161.82	128.52	154.34
Kcnj10	2432.46	2290.58	1853.12	2396.24	2347.79	2257.87	2199.04	2216.89	2139.7	2938.16	2988.01	2189.85	3548.83	3175.85	2965.82	2733.21	2258.09	2739.41	3474.58	2693.55	2942.32	4182.12	3385.4	3592.77	3512.05	3353.77	3139.83	4586.91	4527.71	4026.56	4210.78	4126.7	4560.75	4170.02	3706.92	4748.9	1761.59	2670.95	2689.59	4305.14	3782.51	3983.74	2741.53	2800.39	3297.07	4142.96	4600.52	4139.77	3212.15
Kcnj16	892.26	862.14	765.27	824.16	845.64	856.43	826.56	753.59	835.19	870.47	922.02	990.94	852.13	815.47	756.53	914.02	860.59	1013.49	992.95	910.51	937.86	881.57	800.23	767.47	823.63	719.03	705.25	832.36	900.32	834.35	935.54	635.08	895.28	1122.17	979.96	817.15	832.63	715.51	776.05	907.08	761.23	889.17	724.06	724.83	760.17	878.6	1137.72	984.58	1020.92
Kcnk1	463.91	502.07	534.51	554.52	506.41	506.07	529.4	460.67	506.8	441.85	386.42	381.83	527.29	458.88	474.4	416.46	421.03	438.19	366.67	408.08	421.76	478.41	385.96	428.05	423.28	400.11	373.32	333.45	386.6	460.43	418.4	448.24	453.66	445.21	399.24	515.59	379.6	519.28	468.67	412.07	367.43	444.98	431.14	398.22	396.84	429.25	406.05	411.12	417.71
Kcnn2	876.8	1064.99	831.2	1173.24	1125.08	1099.06	1008.17	1047.8	899.84	930	1081.98	918.21	1120.49	1116.61	1200.21	1072.84	1237.59	1138.69	1050.15	970.56	1085.47	1078.01	915.94	982.83	999.02	1096.47	959.45	916.36	874.2	997.11	1129.68	831.81	883.22	936.16	990.85	1107.37	726.76	954.58	911.17	940.26	956.77	1026.33	896.17	979.05	903.32	1012.36	1065.25	1037.2	833.3
Kcnn3	66.49	84.52	122.44	80.25	108.6	139.42	128.77	123.88	103.43	92.6	124.01	144.32	128.06	123.32	143.34	143.14	134.42	108.8	114.4	137.25	142.07	133.86	110.04	128.5	102.88	106.79	114.76	132.36	168.92	172.29	217.57	223.67	189.57	205.83	226.24	178.35	167.86	83.98	80.22	114.79	133.69	132.48	112.13	99.76	109.63	146	172.74	108.23	178.41
Kctd14	47.94	55.79	37.67	41.73	39.05	45.27	44.02	45.16	40.08	34.4	41.34	32.96	32.96	34.42	56.88	46.35	56.39	46.2	36.67	33.09	39.96	48.32	34.79	32.79	30.99	48.28	29.05	48.36	28.73	25.66	50.21	28.74	46.02	27.44	55.65	48.64	62.95	52.27	40.53	41.8	41.84	56.89	28.68	44.25	40.77	24.48	42.69	39.08	45.31
Klf15	109.79	121.71	98.9	97.9	115.93	91.44	107.86	100.65	90.5	78.05	99.75	93.19	114.87	140.53	176.33	135.64	176.91	202.7	129.07	102.94	133.19	178.22	106.81	127.62	115.27	105.33	124.93	132.36	130.61	156.16	169.03	137.44	134.78	173.81	136.71	145.92	128.76	110.54	118.22	119.44	143.7	162.87	116.48	152.05	138.62	137.25	129.06	105.97	125.31
Lama2	252.06	290.76	204.86	271.24	289.2	301.47	266.35	243.88	237.89	243.41	318.12	286.37	335.2	311.66	310.58	310.13	309.78	296.6	296.27	280.63	273.03	354.05	369.77	318.16	305.53	325.5	377.68	346.18	349.16	313.06	386.6	339.55	344.08	344.58	310.93	466.95	251.79	289.63	265.16	335.76	315.59	330.42	318.14	311.33	333.42	374.17	355.41	275.83	249.92
Lcat	750	716.76	668.72	671.69	696.77	703.43	684.58	654.23	658.07	785.8	931.9	873.9	1155.32	1166.32	970.41	885.4	784.89	886.8	1163.08	984.04	1007.78	1037.61	1134.4	980.17	1091.36	1127.19	1169.36	1163.27	1244.25	1108.55	1183.24	1041.11	1024.58	1020.02	988.43	1154.39	547.46	676.09	608.85	1407.4	1404.23	1275.7	1116.08	1094.89	1202.31	1144.36	1278.7	1055.23	1131.37
Lcn2	18.56	180.88	32.97	16.85	29.29	9.96	15.41	23.23	6.46	67.47	57.51	85.23	54.61	58.32	36.4	26.58	53.3	44.71	36.67	30.64	22.2	108.51	56.64	91.28	85.52	76.07	165.6	343.64	294.3	237.55	366.52	369.19	393.4	211.93	480.3	826.88	17.17	18.85	14.36	68.35	72.76	342.89	51.28	193.07	96.95	129.39	67.51	107.48	76.46
Lgals4	12.37	28.74	21.19	12.84	6.1	12.67	7.7	10.32	9.05	7.94	9.89	13.64	15.07	9.56	10.24	3.41	10.82	11.92	8.8	11.03	2.22	7.92	8.09	10.63	6.82	10.24	8.72	33.09	7.84	13.2	25.1	24.25	14.25	13.72	12.1	19.46	21.94	17.99	29.56	9.95	18.19	11.69	13.91	10.46	13.59	9.62	9.93	5.26	8.5
Lgi4	573.71	547.71	518.03	473.47	505.19	570.35	566.82	642.61	561.1	740.82	1003.79	752.3	1126.13	923.5	1031.84	1026.49	912.35	991.13	1327.35	975.46	1019.99	1143.75	1026.79	1026.25	1033.72	1108.17	1326.97	1290.55	1232.93	1161.34	1281.98	1163.27	1318.26	1212.13	1106.99	1465.69	458.76	538.99	461.92	1134.01	1008.61	1181.41	854.45	950.09	1007.51	1278.12	1122.83	1139.41	1127.12
Lgr6	35.57	64.24	25.9	44.14	46.37	39.83	42.92	29.68	40.08	48.95	28.76	19.32	24.48	37.28	36.4	27.95	29.36	40.24	14.67	24.51	28.86	14.26	25.08	31.02	24.17	23.41	23.24	38.18	33.96	24.19	30.12	26.95	24.11	24.39	22.99	21.08	40.06	46.27	59.11	18.58	25.47	17.92	15.65	10.46	10.87	23.6	20.85	18.79	18.41
Lif	17.01	25.36	25.9	8.83	19.52	12.67	17.61	15.48	12.93	52.92	39.54	40.91	48.02	43.98	39.82	36.12	32.45	38.75	77.73	29.41	56.6	53.86	48.55	59.38	52.06	56.32	76.26	150.18	148.89	110.71	150.62	117.67	144.65	126.55	148.81	170.24	11.45	9.43	11.82	49.77	66.39	59.23	46.94	37.81	42.58	101.41	110.2	106.73	123.19
Lrig1	310.82	329.64	242.53	358.71	372.18	374.8	343.39	298.08	334.85	580.75	657.81	562.52	748.56	706.49	643.9	656.38	555.45	578.29	846.28	644.59	786.91	956.82	650.54	830.4	899.24	795.1	838.89	1193.82	1312.17	1101.22	1133.03	1141.71	1216.35	1039.84	1287.26	1086.3	404.39	342.76	381.69	812.19	947.67	756.69	531.1	593.7	677.72	1153.11	1199.27	1210.81	1166.77
Lrp4	75.77	74.38	68.29	73.83	68.33	78.76	82.55	83.88	49.13	63.5	59.31	62.5	69.68	49.71	72.81	52.48	65.66	76.01	64.53	55.15	58.82	48.32	66.35	64.69	39.66	62.91	64.64	94.18	56.6	58.65	93.72	67.37	98.62	76.23	82.27	89.17	82.02	78.83	86.13	52.42	50.93	58.45	57.37	71.6	76.11	76.06	53.61	54.87	63.72
Lrrk2	736.08	806.35	932.45	938.11	818.8	673.56	704.4	784.56	692.98	965.72	718.02	705.71	693.01	567.87	646.18	576.63	553.9	503.76	687.88	748.75	589.35	556.03	617.37	527.31	541.65	528.85	555.63	417.45	465.83	472.16	413.38	529.99	413.12	532.12	515.39	411.82	525.52	629.82	798.85	534.82	554.78	479.26	517.19	501.19	595.27	651.3	565.88	688.46	572.06
Ltbp1	142.27	125.09	120.09	141.24	131.79	124.03	124.37	141.94	121.53	125.68	125.81	118.19	146.89	132.88	119.45	141.77	122.83	119.23	159.87	133.57	125.42	162.37	163.44	173.7	133.24	156.53	156.16	170.55	152.37	180.36	182.42	167.98	186.29	189.06	193.57	215.64	115.4	137.96	141.87	172.52	151.88	157.42	128.65	145.61	144.97	171.35	189.62	168.36	130.98
Maob	637.11	586.59	675.79	514.4	511.29	558.58	688.99	560.03	611.53	517.25	580.53	606.84	633.69	570.73	606.36	569.82	545.4	526.12	586.67	549	615.99	504.55	563.96	484.77	487.11	512.03	498.97	504	542.45	523.48	592.46	671.02	616.94	628.17	705.33	737.71	606.59	546.7	559.03	603.17	438.37	632.79	567.6	584.05	636.04	481.7	539.08	538.89	616.66
Megf10	420.62	388.81	421.48	459.83	397.81	468.05	445.75	500.67	461.55	433.91	495.16	393.2	643.1	523.89	513.08	538.46	393.22	467.99	522.14	374.99	475.03	612.27	616.56	635.43	564.58	618.82	710.33	664.36	626.04	552.81	538.9	870.43	669.54	759.29	498.45	787.97	399.63	573.26	563.25	574.64	489.3	640.58	583.25	618.64	639.66	765.82	620.49	503.57	475.77
Mertk	808.76	904.4	656.95	686.13	848.08	735.12	771.53	701.97	694.27	828.13	1060.41	1048.9	1028.21	1118.52	985.2	948.1	1029.78	1167.01	1110.28	931.35	957.83	1269.69	1098.8	1078.54	1172.54	1040.14	1244.17	1415.27	1302.59	1302.11	1298.72	1218.97	1306.2	1343.25	1327.18	1261.4	693.38	691.52	722.85	1106.81	1215.97	1223.49	965.71	1073.17	1058.25	1181.08	1164.53	1101.08	1105.88
Mfge8	652.57	814.8	788.81	685.33	733.38	718.82	826.56	722.62	727.88	492.12	499.65	601.16	663.82	529.63	666.66	571.86	806.52	652.81	469.34	582.09	600.45	412.67	443.4	341.2	353.25	429.37	377.68	277.45	315.2	267.61	386.6	291.94	358.33	317.13	401.66	346.97	681.94	562.98	575.92	532.17	323.77	409.13	482.42	462.57	496.51	358.43	340.52	379.55	367.45
Mgst1	259.79	231.59	291.98	293.71	294.08	260.73	332.39	278.72	248.23	412.74	578.73	497.75	581.9	559.26	489.18	480.53	439.57	470.98	482.54	383.57	418.43	686.72	621.41	606.18	562.1	615.16	748.1	786.55	828.05	776.43	1077.8	1114.77	1119.92	1026.11	958.19	1394.35	307.11	356.47	275.29	714.65	568.42	863.46	605.85	633.93	704.9	783.31	707.85	628.33	751.18
Mlc1	2670.6	2579.65	2474.75	2394.64	2607.7	2408.15	2683.31	2645.3	2700.8	2804.55	3426.55	3084.2	4426.39	4187.3	3783.79	3651.32	3207.53	3372.84	4904.6	3628.57	3899.04	5226.86	4138.71	4743.1	4204.92	4630.18	4995.55	6524	6909.11	6127.82	7966.35	6802.68	7799.96	7425.23	7337.62	8526.62	2798.33	2562.98	2545.19	4506.86	4637.41	5367.76	4259.2	4854.22	4776.64	5979.71	5526.78	5171.7	5705.69
Mmp14	100.51	121.71	150.7	163.71	131.79	157.53	137.58	170.33	152.56	152.13	116.82	125	161.95	165.39	162.68	153.36	180.77	159.48	199.47	140.93	179.8	184.55	139.98	158.64	121.47	156.53	151.07	336	273.4	185.49	329.7	282.96	426.27	275.97	291.57	329.13	182.17	171.38	163.82	140.01	150.06	169.11	128.65	139.17	135.91	261.39	226.35	202.18	199.65
Mmp1a	6.19	3.38	9.42	1.6	3.66	3.62	7.7	5.16	9.05	5.29	7.19	6.82	6.59	2.87	6.83	3.41	5.41	7.45	2.93	4.9	4.44	7.13	6.47	4.43	4.96	6.58	3.63	12.73	9.58	7.33	8.37	4.49	5.48	12.2	4.84	9.73	5.72	4.28	8.44	4.64	11.82	2.34	5.22	6.44	2.72	6.99	6.95	6.76	7.79
Msmo1	3066.48	2922.81	2604.26	2844.84	2889.59	3090.76	3024.5	2718.85	3083.49	2824.39	2831.65	2671.69	2656.21	1948.34	2506.22	3011.98	3003.58	3208.89	2371.63	3041.58	3083.27	1775.82	2148.24	1694.47	1509.68	1770.88	1436.64	1310.91	1640.42	1751.54	1988.24	2048.98	2092.99	1637.51	2311.98	1828.87	3054.89	2802.05	3020.61	2051.04	1585.22	1612.36	2211.31	1884.09	1903.59	1930.29	1754.24	2157.07	2203.26
Msx2	18.56	15.21	18.84	6.42	13.42	9.96	4.4	12.9	7.76	11.91	8.09	14.77	15.07	8.6	7.96	15	18.54	7.45	11.73	8.58	8.88	12.67	8.09	16.84	13.01	7.31	10.89	15.27	21.77	21.26	23.43	13.47	18.63	12.2	19.36	25.94	9.54	10.28	11.82	16.59	16.37	10.13	8.69	12.07	10.87	19.23	15.88	10.52	18.41
Nat8	60.31	54.09	56.51	44.14	59.79	53.41	45.13	59.36	41.37	43.66	53.92	52.27	50.85	52.58	54.61	37.49	46.35	46.2	22	39.21	34.41	26.93	49.36	36.34	33.47	35.11	29.78	45.82	31.35	33.73	58.58	41.32	36.16	32.02	30.25	32.43	74.39	63.41	69.25	44.46	40.93	37.41	25.21	37.01	36.24	27.98	32.76	42.09	30.44
Ncan	2746.38	2610.08	2877.4	3077.56	2957.92	3348.78	3119.15	3010.48	2943.86	2696.07	2797.5	3138.75	3548.83	3245.63	3112.58	3285.31	3412.25	3264.04	3606.58	3578.33	3723.68	3243.52	3170.18	3373.88	3063.98	3148.96	2924.85	3380.37	3897.31	3234.01	4192.37	3125.12	3796.97	3031.08	3745.63	3388.6	3092.09	2610.11	2792.61	3792.21	3502.39	3346.28	3346.51	2936.34	2769.76	3380.64	3558.11	3370.14	3498.89
Nlgn1	2650.5	2997.19	2486.53	3359.23	3001.85	3467.37	3083.93	2752.4	2833.97	3054.57	3051.82	3280.8	2842.64	2926.33	2903.25	2840.9	3354.31	3106.05	2707.5	3079.57	2717.01	2729.47	2704.93	2826.19	2637.6	2619.38	2682.99	2484.36	2741.01	2448.05	2605.8	2189.11	2306.68	2434.93	2570.89	2091.53	3020.56	2965.72	3009.63	2711.94	2668.4	2586.47	2663.3	2564.68	2628.42	2783.54	2887.99	2806.44	2470.89
Nos1	197.94	204.55	379.1	286.49	290.42	489.78	312.58	303.24	292.19	195.79	263.3	454.56	369.1	273.42	290.1	308.08	351.5	378.57	294.8	317.39	356.27	403.96	288.86	344.74	390.43	373.05	352.99	524.36	517.2	368.78	614.21	379.07	516.13	480.28	621.85	585.3	592.28	197.94	239.83	467.81	469.29	490.95	458.95	432.81	479.29	445.86	403.07	388.57	618.08
Notch1	317.01	361.76	350.85	418.1	380.72	422.78	400.62	434.86	369.76	394.22	362.16	363.65	475.5	433.07	456.19	386.47	448.07	426.26	504.54	406.85	433.97	529.1	375.44	420.96	420.18	428.64	536.74	766.18	634.75	557.21	667.77	556.93	679.4	634.27	569.83	757.16	388.18	460.15	408.72	456.52	429.27	461.34	358.99	443.27	387.78	584.86	540.07	479.52	467.98
Notch3	89.69	60.86	51.8	63.4	57.35	74.24	92.45	65.81	65.94	71.44	72.79	68.18	75.33	64.05	77.36	82.47	88.84	93.9	83.6	82.11	92.12	84.75	67.16	85.08	73.13	79	95.15	104.36	101	101.91	125.52	97.91	128.21	105.2	105.26	108.63	77.25	76.26	78.53	85.6	77.31	82.6	66.93	67.58	62.52	85.67	108.21	87.18	102.66
Npas3	289.17	267.09	214.27	298.53	247.71	286.99	332.39	292.92	289.6	313.53	342.39	310.24	322.02	336.51	339.02	355.79	336.05	339.82	343.2	324.75	324.09	395.24	341.45	412.1	373.7	394.26	427.8	585.45	552.9	445.03	550.62	470.7	542.42	465.03	526.28	544.77	284.22	282.78	285.43	354.34	375.61	345.23	319.87	304.09	289.93	426.62	434.84	402.1	440.37
Nr4a1	1793.8	2129.98	1992.05	1137.93	1097.02	903.51	1052.19	1152.32	978.7	1754.16	1281.48	1458.01	1063.05	924.46	1596.11	916.75	1538.87	1098.45	902.01	1525.69	1330.76	1268.1	1520.36	1014.73	632.75	778.28	660.22	834.91	888.13	1188.47	763.16	1143.51	689.26	1132.84	1359.85	869.04	948.04	933.16	1474.42	1086.24	758.5	1135.43	779.69	864.01	718.49	790.3	927.25	718.52	836.84
Nr4a2	530.41	358.38	1542.31	625.94	1400.86	1310	1633.32	1307.16	1581.18	814.91	1015.48	1610.29	1169.45	322.17	949.93	1241.87	612.61	918.1	902.01	1442.36	1476.15	533.85	1073.72	690.37	1016.37	516.41	594.12	364	1018.74	1071.16	682.83	1304.3	600.5	1486.57	1316.3	703.66	1848.39	435.3	839.39	358.32	659.37	502.64	1284.71	531.76	537.28	986.13	550	432.17	2080.07
Nrcam	8229.85	8612.91	7925.8	8116.41	7607.13	8149.68	8405.42	7688.14	7951.14	7011.37	7159.55	7327.54	7343.42	6719.75	7193.29	6978.21	7824.91	7337.38	7660.5	7812.27	7722.61	6247.84	6815.31	6753.96	6949.74	6593.43	6524.43	5979.28	6434.57	6663.77	6758.01	6006.8	6303.09	5708.43	6430.25	5859.52	8088.83	7209.93	7323.11	7058.22	6289.93	6143.94	7079.83	6328.83	6401.16	6538.35	7028.85	6974.02	7021.84
Nrxn1	7595.83	8273.13	7680.92	7002.55	6673.62	7041.57	7505.11	7319.09	7854.18	6965.06	7018.46	7462.77	7107.08	7190.11	6698.42	6536.53	7563.03	7043.76	7236.63	7666.44	7571.67	6888.62	7452.91	7162.51	7234.81	6685.59	6900.66	5793.46	7163.36	6424.02	6239.19	4559.67	5816.55	5960	6377.01	5580.65	7135.07	6361.6	6753.95	7125.9	7518.63	6624.76	7553.56	6686.82	7080.69	6623.15	7718.83	6981.53	7806.3
Ntrk2	11403	10876.4	12185.4	12597.5	11237.4	11423.3	12574.6	11897.4	11572.5	11701	12385.2	11507.2	12754.7	12152.7	11983.9	11543.5	11815	12251.3	13606.5	12530.3	12600.6	12803	12408.8	13702	13649.1	12738.5	13720	16143.3	17442.1	15174.4	17407.1	15096.5	16776.8	17297.6	17744.6	17700.2	10887.2	9699.21	10394.4	12208.1	12049.6	12702.5	12594.2	11982.7	12291.3	14797.2	14196.7	13134.8	14515.2
Ntrk3	2955.14	3257.52	3303.59	4075.06	3607.1	3851.23	3683.77	3654.38	3256.74	3270.21	3209.08	3016.02	3054.5	3032.44	3317.35	3052.2	3504.18	3363.9	2870.3	3074.67	3133.22	2853.03	2475.94	2612.6	2658.67	2632.54	2748.35	2924.73	2789.77	2682.66	3353.9	2367.87	2812.94	2598.07	3074.18	2756.27	2981.45	3450.72	3317.02	2434.58	2295.52	2620.76	2536.4	2479.4	2708.15	2987.23	3312.89	3181.49	2907.01
Ntsr2	4496.88	4043.59	3746.27	3904.13	3788.92	3781.52	3957.82	4046.66	3740.27	4455.52	5140.28	4284.25	5926.33	5553.43	5211.52	5082.68	4700.82	4565.18	5082.07	4787.85	4967.87	5550.82	5943.07	5198.62	5578.88	5737.61	5939.76	4342.55	4302.2	4310.3	4547.18	5312.43	4991.4	4025.17	4178.75	5582.27	3720.61	4199.65	4095.6	6343.57	5912.5	6613.85	5847.27	6147.82	6788.04	5665.87	4758.38	4823.71	4573.62
Nwd1	609.27	617.02	581.6	698.97	687.01	690.76	712.1	620.68	625.75	629.7	774.64	667.07	929.34	920.63	832.75	781.11	785.66	779.49	888.81	764.68	779.14	755.63	809.13	812.67	803.8	808.27	899.17	1015.64	1039.63	874.67	1014.2	794.98	790.08	904.14	959.4	948.48	633.3	625.53	698.36	935.61	811.25	842.41	750.14	799.65	833.56	943.29	843.86	905.67	888.53
Nxpe4	112.89	77.76	101.25	94.69	82.98	89.63	90.25	86.46	95.67	80.7	76.39	88.64	90.39	104.2	85.32	111.78	95.79	78.99	124.67	93.13	104.33	121.98	87.39	106.35	98.54	93.63	109.67	114.55	135.83	123.91	125.52	109.59	132.59	131.12	127.03	119.98	82.02	89.97	81.91	100.86	96.4	113	120.82	99.76	80.64	126.76	137	93.95	108.32
Osmr	85.05	135.24	65.93	62.59	75.66	94.15	71.54	77.42	74.99	160.07	231.85	239.78	295.66	301.14	238.9	233.11	184.63	205.68	495.74	224.26	274.14	634.45	317.99	589.34	484.63	481.3	571.61	1758.91	1699.63	1123.95	1412.52	1018.65	1445.37	1480.47	1621.17	1490.01	94.42	80.55	102.18	317.18	463.83	543.95	281.63	361.21	328.89	800.79	741.6	846.29	898.44
P2RY12	821.13	784.38	878.29	624.34	660.16	717.01	760.53	849.08	954.14	742.15	1000.2	1000.04	1193.93	1155.81	1001.12	1205.75	941.71	845.07	1280.42	1018.35	1198.68	1483.55	1318.07	1274.4	1191.14	1162.3	1333.5	1506.91	1695.28	1840.99	1487.83	1530.67	1575.77	1764.06	1811.12	1678.08	856.48	728.36	683.16	1454.51	1362.39	1493.9	1230.82	1282.34	1251.24	1568.36	1663.89	1384.43	1746.61
P2rx6	13.92	10.14	23.55	18.46	10.98	20.82	9.91	18.07	18.1	10.58	17.97	15.91	21.66	17.21	18.2	16.36	19.31	20.87	8.8	17.16	12.21	14.26	21.04	22.16	18.59	20.48	22.52	28	24.38	25.66	30.12	38.63	27.4	44.22	30.25	47.02	20.03	18.85	15.2	20.57	10.91	27.28	19.12	23.33	27.18	14.86	12.91	20.29	16.28
P4ha3	38.66	38.88	49.45	41.73	32.95	47.08	41.82	36.13	27.15	71.44	70.09	68.18	65.91	79.35	48.92	61.34	41.72	56.64	90.93	68.63	56.6	135.44	83.34	109.01	89.86	116.3	119.84	315.64	274.27	197.96	341.41	291.94	383.53	301.89	314.56	406.96	60.09	40.27	41.38	61.71	108.23	139.49	102.57	97.34	105.1	194.08	169.76	142.8	189.03
Padi2	434.53	426	445.03	494.34	484.44	588.46	547.01	587.13	517.15	601.92	833.95	555.7	1048.92	901.51	879.39	832.91	620.34	544.01	819.88	754.88	770.26	1020.98	1021.12	981.94	824.87	1095.73	1195.5	1020.73	904.67	772.03	1102.9	1224.36	1159.36	1145.04	837.2	1383	441.59	506.43	500.76	1076.28	936.76	1330.25	1103.05	1162.47	1278.42	1236.16	999.73	767.37	851.71
Palld	40.21	28.74	54.16	36.91	46.37	47.08	37.42	27.1	32.32	52.92	54.82	46.59	53.67	54.49	35.27	47.03	45.58	52.16	70.4	46.57	61.04	86.34	54.21	79.76	63.83	70.22	83.53	127.27	141.93	101.91	157.32	156.3	186.29	117.4	137.92	157.27	37.2	41.13	42.22	59.06	74.58	74.03	66.93	56.31	72.48	92.67	93.32	93.95	81.42
Papss2	202.58	202.86	315.53	218.28	240.39	267.07	267.45	234.85	218.49	226.22	206.69	257.96	206.21	166.34	221.84	220.84	259.57	260.82	164.27	237.74	199.78	223.36	233.84	181.68	135.72	196.76	228.06	178.18	196.78	126.84	242.67	288.35	207.11	314.09	274.63	278.87	290.9	227.93	214.49	187.12	132.78	264.96	247.73	271.91	314.4	246.53	193.59	145.06	167.79
Paqr6	68.04	72.69	68.29	68.21	68.33	68.8	68.24	67.1	80.16	54.24	71.89	62.5	71.56	53.54	58.02	63.39	69.53	67.07	61.6	60.05	59.93	69.7	59.07	67.35	58.26	69.49	65.37	114.55	69.66	59.39	110.46	121.27	66.84	57.94	73.8	97.28	86.79	86.55	91.2	57.73	60.93	84.94	69.54	92.51	75.2	69.94	42.69	42.09	56.64
Paqr8	3080.39	3318.38	2950.39	3189.1	3178.79	2912.41	3028.9	2911.12	2986.53	3260.95	3807.58	3316.03	4108.13	3867.99	3517.58	3352.1	3378.26	3462.26	3641.78	3273.19	3521.68	4035.59	4054.56	3662.79	4032.01	3725.35	3911.17	3764.73	3772.8	3492.08	3546.36	2805.33	3320.3	4244.73	3561.74	3787.45	2467.38	2757.49	3099.15	4363.53	4284.54	4473.92	3796.77	3984.58	4043.65	4029.31	3892.68	3875.21	3668.1
Par6	180.93	180.88	186.02	123.58	150.09	155.71	158.49	153.56	170.66	150.81	199.5	210.23	224.1	193.11	236.63	194.94	204.72	183.32	198	144.6	162.04	252.67	242.74	214.47	192.74	208.47	236.78	267.27	243.8	232.41	257.73	234.45	277.24	289.69	286.73	348.59	208.87	194.52	142.71	230.25	189.17	231.45	218.18	222.04	234.66	242.16	257.13	201.43	230.8
Pcdhgc5	168.56	123.4	190.73	199.02	141.55	184.69	189.31	174.2	170.66	197.11	138.39	181.82	171.37	156.78	162.68	151.31	157.6	180.34	143.74	170.34	148.73	161.58	164.25	155.98	157.41	159.46	146.71	145.09	155.86	155.43	169.03	141.03	152.32	131.12	181.47	178.35	212.69	173.95	191.69	163.9	175.53	165.21	169.5	153.66	166.71	184.46	186.64	187.9	190.45
Pdgfc	224.23	214.69	317.88	203.83	194.02	258.02	266.35	245.17	250.82	181.24	237.24	317.06	230.69	205.54	235.49	252.19	230.21	222.07	253.74	249.99	286.35	222.57	220.89	247.26	235.5	218.71	225.88	358.91	330	291.07	358.15	244.33	280.53	358.3	338.75	379.39	320.46	217.65	217.87	207.69	220.09	215.08	229.48	218.82	202.95	256.15	276.98	249.53	332.76
Pdk4	256.7	278.93	296.69	264.02	272.12	240.81	281.76	241.3	283.14	264.58	356.76	271.6	405.82	304.01	324.23	311.49	307.47	280.2	332.94	280.63	283.02	389.7	475.77	387.28	329.08	305.02	382.76	463.27	371.79	343.86	371.54	456.33	417.5	530.59	348.43	483.16	308.06	266.49	280.36	311.21	316.5	377.96	392.02	376.5	408.62	478.2	433.84	338.22	383.73
Pdpn	360.31	420.93	430.9	389.21	474.68	432.74	558.01	436.15	500.34	644.25	836.64	677.3	950.06	877.61	739.47	792.02	621.11	684.11	1204.15	779.39	864.6	1535.03	1008.99	1301.87	1171.3	1300.55	1650.17	2451.27	2668.74	2208.3	3139.68	2460.39	3091.27	2320.57	2645.9	3547.49	550.32	466.15	451.78	1096.19	1037.71	1396.49	1056.98	1172.12	1188.72	1675.89	1684.74	1588.11	1874.76
Pfkfb3	824.22	850.3	842.97	984.66	799.27	725.16	560.21	540.67	572.74	973.65	882.47	709.12	911.45	795.4	676.9	694.55	594.84	670.69	860.94	691.16	715.88	907.71	789.71	858.76	810.62	799.49	873.02	1275.27	1158.05	1035.97	953.95	1222.56	1202.1	1146.56	1157.81	1381.38	479.74	673.52	634.19	852	812.16	999.05	695.38	853.55	922.35	979.13	944.13	942.5	804.28
Phgdh	677.32	791.14	762.91	696.56	882.25	890.83	910.21	1038.76	846.83	686.58	840.24	747.75	986.78	767.67	985.2	983.55	964.11	839.11	877.08	799	915.66	911.67	792.95	791.4	594.33	855.08	781.51	756	806.28	690.64	883.66	1114.77	922.67	1077.95	834.78	1060.35	701.01	713.79	731.3	790.29	679.38	1038.8	890.95	976.64	972.18	930.18	718.77	650.13	701.62
Phka1	201.03	238.36	214.27	257.6	242.83	271.6	244.34	241.3	195.22	203.73	311.83	252.28	342.74	337.47	306.02	316.26	317.51	305.54	327.07	292.88	265.26	297.03	304.23	307.52	296.85	296.97	300.69	330.91	281.24	313.8	294.55	260.5	266.28	346.1	287.94	311.3	195.52	196.23	194.22	317.18	339.23	335.1	259.9	294.44	327.99	290.24	302.8	274.33	271.87
Phkb	1470.61	1450.42	1408.09	1505.48	1381.34	1434.93	1489.14	1317.49	1411.81	1619.23	1727.21	1485.28	1710.86	1601.31	1542.64	1601.76	1578.27	1485.96	1846.56	1632.31	1675.93	1679.98	1727.49	1548.24	1588.39	1616.54	1649.45	2023.64	2007	2010.35	2219.2	2003.17	2197.09	2085.77	2045.82	2190.43	1499.31	1387.32	1449.08	1739.84	1599.77	1649.76	1666.3	1658.03	1643.55	1862.98	2072.92	1979.69	1938.48
Phkg1	437.63	420.93	416.78	381.99	414.89	381.14	439.15	436.15	360.71	476.24	543.68	531.84	633.69	585.07	584.75	659.79	529.18	551.46	652.68	610.28	610.44	674.84	661.06	631	577.6	692.7	634.79	712.73	700.05	635.66	895.38	706.05	802.13	687.63	827.52	891.74	372.92	430.16	363.12	730.57	646.64	736.43	670.17	670.93	727.55	692.39	711.82	636.6	597.54
Pla2g3	7.73	11.83	23.55	7.22	10.98	9.96	5.5	2.58	10.34	9.26	6.29	14.77	12.24	10.52	14.79	11.59	14.68	13.41	17.6	11.03	11.1	9.5	8.9	15.95	11.78	16.09	11.62	12.73	20.03	13.2	18.41	10.78	6.57	9.15	10.89	24.32	13.35	12.85	16.04	12.61	17.28	12.47	9.56	8.85	9.06	10.49	16.88	12.03	4.25
Pla2g7	5664.4	5852.39	5213.23	4701	4798.08	4867	4973.69	4840.25	5012.45	4827.26	5031.54	4749.03	5896.2	5347.89	4820.18	4499.23	4086.66	3885.55	4803.4	4058.71	4263.09	6263.68	6193.9	5367.01	5120.27	5641.79	6121.33	6674.18	6770.67	6242.93	6813.24	7170.97	7193.98	6638.49	7303.74	9113.54	5109.29	5586.97	5289.66	6415.9	5459.58	7138.32	6380.11	6933.8	7116.03	6116.09	5616.13	5270.91	5178.95
Plcd4	185.57	135.24	150.7	150.07	142.77	146.66	150.78	121.3	135.75	210.34	213.88	201.14	277.77	253.34	230.94	204.48	194.68	205.68	225.87	213.23	210.88	344.55	268.63	311.95	244.8	289.66	264.38	504	514.59	440.63	532.21	499.44	581.87	489.42	474.25	531.8	157.37	145.67	141.02	282.67	312.86	297.69	248.6	286.39	297.18	383.79	350.45	341.22	332.05
Pld2	88.14	108.19	72.99	91.48	96.4	117.69	99.06	99.36	98.26	80.7	105.14	97.73	136.53	114.72	120.59	148.59	109.7	122.22	118.8	131.12	122.09	152.08	129.46	138.25	156.79	130.2	133.64	221.45	195.91	164.23	237.65	235.35	223.54	161.62	199.62	249.69	115.4	94.26	82.76	114.13	126.42	154.3	126.91	117.45	131.38	168.73	199.55	167.6	159.3
Plxnb1	380.41	409.09	395.58	419.7	440.52	497.02	474.37	483.9	480.95	411.42	485.27	418.2	595.08	561.17	592.71	513.24	499.82	500.78	558.81	519.59	571.59	614.65	538.07	521.1	545.99	541.28	627.53	722.91	646.94	619.53	729.69	635.98	757.2	698.31	620.64	786.35	495	460.15	449.25	543.45	522.04	566.55	482.42	553.48	606.14	626.82	587.72	535.88	504.09
Pm20d1	46.39	49.02	51.8	44.14	30.51	51.6	30.82	24.52	25.86	46.3	51.22	39.77	45.2	58.32	52.33	50.44	40.94	50.67	44	42.89	31.08	52.28	56.64	56.72	45.24	54.86	66.09	147.64	84.46	86.51	118.83	124.86	117.25	67.09	73.8	136.19	65.81	49.7	55.73	51.09	55.48	63.9	51.28	66.77	57.08	66.44	59.57	45.85	55.22
Ppap2B	3468.54	3377.55	3275.34	2853.66	3050.66	3025.58	3274.34	3210.49	3225.71	3237.13	4163.45	3577.4	4790.78	4262.82	3947.61	3979.17	4073.53	3636.64	4256.32	4063.61	4135.45	4153.61	4482.59	4176.8	4471.41	4635.3	4904.04	3917.46	4108.9	3997.97	4297.81	4055.74	3947.1	3807.14	4118.26	4787.81	3008.16	2954.58	2871.14	5139.89	4458.25	4794.98	4650.35	4499.44	4949.69	4428.84	4191.5	3722.63	4001.56
Ppil6	151.55	153.83	176.6	146.05	142.77	151.19	141.98	129.04	113.77	175.95	163.55	162.51	172.31	187.38	129.69	170.4	203.95	201.21	112.93	140.93	125.42	172.67	143.22	173.7	168.57	164.58	157.61	162.91	187.2	151.77	184.1	206.6	170.95	160.09	202.04	142.68	209.83	180.81	182.4	145.98	141.88	151.18	152.11	156.07	144.97	171.35	181.68	182.64	162.13
Ppp1R3C	1121.13	1135.99	1212.65	1158	1215.38	1233.95	1136.94	1136.83	1127.38	1531.92	1462.1	1417.1	1670.37	1472.25	1473.24	1388.42	1296.3	1322.01	1591.35	1552.65	1548.3	1548.49	1366.62	1445.44	1391.93	1345.9	1364.73	1657.09	1663.06	1288.18	1757.28	1446.23	1846.44	1761.01	2210.36	1918.04	1035.78	1119.96	1112.99	1506.93	1353.3	1596.77	1415.1	1407.84	1479.56	1588.47	1576.53	1592.62	1487.49
Prdm16	21.65	16.9	23.55	21.67	23.19	19.01	23.11	18.07	20.69	17.2	17.97	22.73	33.9	16.25	23.89	17.72	23.95	17.89	16.13	17.16	21.09	16.63	12.95	17.72	27.27	20.48	21.06	38.18	27.86	17.6	20.08	22.46	14.25	33.54	42.34	42.15	15.26	22.28	18.58	19.24	28.19	17.92	19.12	24.94	18.12	29.72	26.8	22.55	26.2
Prdx6	97.42	113.26	84.77	105.93	75.66	102.3	110.06	86.46	78.86	138.9	113.23	147.73	157.24	157.74	139.93	119.28	118.2	134.14	215.6	155.63	125.42	201.98	166.68	226.87	192.74	188.72	260.74	338.55	297.78	214.09	286.19	205.71	246.56	218.03	211.72	277.25	100.14	119.11	126.67	174.51	212.82	199.5	131.25	164.11	193.89	204.57	210.47	199.92	181.95
PrnP	23228.2	22691.1	22315.2	21365.6	22548	23106.5	24563.6	23901.9	25508.3	21421.7	25696.9	26406.6	27207.1	26845.5	24512.7	27262.6	25979.3	26540	27104.4	24474.8	27386.5	26516.9	26409.2	27347.3	25921.1	25731.5	25396.8	25424	29062.7	26880.2	30168.4	28368.6	30132.5	30205.6	32272.2	31668	25258.4	20701.8	20740.6	28635.7	26799.5	28565.7	27621.3	26692.6	25694.3	27560.9	27562.4	26859.6	27509.7
Prodh	344.84	398.95	315.53	365.94	436.85	331.35	357.7	375.5	315.46	375.7	465.5	405.7	473.62	608.02	490.32	453.26	523.77	524.63	440.01	398.27	377.36	492.67	504.09	484.77	482.16	478.38	450.31	333.45	391.82	336.52	358.15	451.83	324.36	373.55	302.46	398.85	285.17	322.19	331.03	491.03	522.04	613.3	432	491.54	546.34	442.36	384.2	375.04	351.16
Psmb8	112.89	106.5	113.02	103.52	114.7	89.63	99.06	101.94	113.77	260.61	317.22	279.56	419.95	356.59	341.29	490.07	376.22	271.26	621.87	259.8	387.35	457.82	485.48	473.25	337.14	436.68	470.65	883.27	893.35	868.8	1064.41	1042.01	1137.45	1009.34	1009	1227.35	109.68	108.83	126.67	475.1	361.06	589.14	379.85	393.39	487.45	703.75	693.95	674.18	739.85
Ptch1	389.69	371.9	310.82	458.22	429.53	436.36	463.36	409.05	443.45	336.02	359.46	329.56	415.24	462.71	362.91	389.87	427.98	421.79	428.27	357.83	370.7	409.5	365.73	403.23	373.08	384.75	379.13	399.64	386.6	390.05	410.03	377.28	397.78	344.58	375.05	428.03	301.39	352.18	392.67	372.25	411.99	386.53	312.05	366.84	347.92	419.63	422.92	393.83	368.86
Ptgs2	343.3	351.62	508.61	385.2	338.01	356.7	322.48	378.08	341.32	445.82	425.06	429.56	295.66	384.31	369.73	290.36	264.98	341.31	305.07	312.49	324.09	358.81	270.25	310.18	283.84	276.49	205.55	323.27	417.94	318.2	376.56	196.72	324.36	323.23	515.39	356.69	267.05	257.93	222.94	351.68	354.7	315.61	332.91	304.9	233.76	257.02	321.66	308.15	291.69
Ptprz1	4181.42	4623.42	4372.61	4173.76	4165.98	4659.68	4435.49	4307.32	4506.94	4868.27	5816.07	5687.71	6554.37	6154.75	5838.36	5879.47	5706.65	5914.02	7356.9	5901.79	6465.11	7153.97	6608.98	6578.48	6529.55	6506.38	6988.55	8186.19	8517.32	7487.85	9345.4	7573.4	8842.07	8190.62	8824.5	9181.64	4482.67	4089.97	4353.16	7242.69	6811.97	6623.2	6214.08	6116.45	6539.79	7611.02	7789.32	7274.65	7555.67
Ptx3	15.46	15.21	11.77	8.83	18.3	8.15	5.5	11.61	11.64	67.47	61.11	68.18	88.51	50.67	72.81	46.35	60.26	32.79	80.67	53.92	61.04	102.97	45.31	66.47	66.31	62.91	99.5	351.27	297.78	111.44	174.05	121.27	173.14	198.21	235.92	186.45	11.45	11.14	10.98	43.79	36.38	89.62	46.94	65.16	78.83	132.01	138	164.6	106.2
Pygb	2412.36	2393.7	2123.91	2054.38	2256.27	2312.19	2258.47	2149.79	2328.46	2252.9	2829.85	2512.59	3123.24	2998.03	2871.4	2713.44	2648.99	2478.58	2519.77	2491.35	2604.91	2764.32	2950.09	2648.05	2615.29	2826.38	2818.08	2685.46	2695.73	2686.33	3270.22	3156.56	2911.56	2994.49	2956.82	3471.28	2119.25	2138.81	2059.62	3175.77	3002.18	3443.69	2925.81	3244.46	3270.8	3135.85	3038.89	2726.77	2633.01
Pygl	139.17	138.62	145.99	85.87	119.59	120.41	122.17	104.52	121.53	84.67	124.01	144.32	130.88	108.03	100.11	132.23	130.56	84.95	107.07	110.29	95.45	143.36	134.32	134.71	98.54	119.96	136.55	356.36	295.17	218.48	369.87	252.42	356.14	251.57	308.51	338.86	151.65	91.69	102.18	126.08	125.51	159.75	124.3	136.76	122.32	209.81	189.62	164.6	202.49
Rfx4	163.92	114.95	122.44	129.2	184.26	181.06	158.49	181.94	152.56	185.21	167.15	159.1	224.1	198.85	170.65	189.48	179.23	147.55	189.2	144.6	160.93	214.65	211.99	222.44	234.88	207	266.56	292.73	249.02	231.68	269.45	266.79	299.16	286.64	267.37	330.75	141.16	151.67	192.54	228.26	195.54	202.62	195.58	218.82	225.6	292.87	268.05	226.23	238.59
Rgma	304.64	311.05	374.39	337.85	413.67	481.63	389.62	405.18	382.69	349.25	430.45	431.83	534.82	441.67	483.5	496.89	485.92	515.69	495.74	457.09	519.43	545.74	444.21	525.53	498.89	454.97	515.68	588	703.54	609.26	669.44	574.9	639.95	696.78	642.42	749.06	356.71	323.91	353.83	442.59	507.49	561.09	434.61	506.02	516.44	607.59	538.08	432.17	635.07
Rgs10	34.02	28.74	37.67	22.47	25.63	20.82	25.31	21.94	34.91	34.4	38.64	25	41.43	30.59	40.95	39.53	30.13	22.36	42.53	33.09	46.62	62.57	43.69	43.43	42.76	32.18	61.01	63.64	69.66	85.05	82.01	65.57	87.66	57.94	71.38	72.96	36.24	26.56	22.8	43.79	53.66	58.45	40.85	39.42	41.68	53.33	44.67	63.13	50.27
Rgs20	1107.21	1007.52	1445.76	1205.34	1093.36	1039.31	1224.99	1296.84	1182.97	1284.54	1183.52	1185.27	1428.38	1163.46	1278.71	1289.58	1141.79	1295.18	1535.62	1540.4	1510.56	1270.48	1106.89	1237.18	1123.58	1271.29	1179.53	1326.18	1441.03	1305.04	1514.61	1516.3	1559.33	1494.19	1615.12	1501.36	1162.63	990.57	1136.64	1274.02	1074.09	1157.25	1335.13	1230.85	1240.37	1354.18	1502.07	1448.32	1540.59
Rhcg	38.66	35.5	65.93	25.68	30.51	43.46	37.42	32.26	40.08	30.43	22.47	34.09	22.6	9.56	19.34	25.22	27.04	23.85	17.6	23.28	28.86	24.55	24.27	20.38	28.51	21.94	25.42	33.09	35.7	25.66	41.84	33.24	17.53	28.97	26.62	17.83	38.15	19.71	28.71	35.83	21.83	18.7	30.42	23.33	19.93	20.98	20.85	18.79	22.66
Rorb	323.19	404.02	280.21	372.36	346.56	325.01	396.22	299.37	368.47	439.2	357.66	443.2	413.36	495.21	266.21	361.93	383.17	314.48	341.74	443.61	361.82	330.29	401.33	409.44	425.14	368.66	357.34	236.73	333.48	291.8	297.9	306.31	291.48	285.12	292.78	295.08	288.99	321.34	393.52	375.57	488.39	309.38	385.94	347.53	380.54	384.66	432.85	373.54	387.27
S100B	1860.3	1683.7	1801.32	1647.52	1615.63	1558.96	1577.19	1785.9	1706.59	2397.09	2731.9	2522.82	3003.65	2804.92	2486.88	2872.26	2098.18	2244.58	2813.1	2249.93	2635.99	3374.21	3121.63	2897.08	2848.31	3060.45	3195.03	2721.09	3037.05	3044.85	3029.22	3523.06	3270.99	3576.92	3190.32	3850.68	1980	1831.19	2065.54	3251.41	3359.6	3744.5	3478.64	3604.06	3524.49	3436.59	3034.92	3111.59	3255.34
S100a1	2206.69	2004.89	2161.58	1866.6	2164.75	2019.77	2175.92	2294.31	2337.51	2987.11	3834.54	3789.91	4244.66	4239.88	3829.29	4343.83	3326.5	3672.41	4181.52	3224.17	3806.92	5319.53	4344.23	4492.3	4142.94	4548.25	4807.44	5378.55	6345.76	5706.25	7579.75	7475.49	8443.2	7329.17	7298.9	8547.69	2496.94	2261.35	2229.36	4650.18	4642.87	5568.82	4510.4	4604.83	4576.4	5391.36	5515.86	5143.89	5700.03
S100a10	1786.07	1546.77	2175.71	1840.92	1775.48	1741.83	1729.07	2025.91	1963.87	2004.19	1883.57	2190.99	2106.32	2023.86	1806.57	2264.27	1780.67	2108.96	2656.17	2271.99	2495.03	2557.59	2061.67	2240.39	1969.53	2032.74	1981.37	3772.37	4512.04	3680.51	5738.78	4084.48	6125.57	4360.6	5496.26	5462.29	2224.17	1693.23	1774.2	1986.02	2381.92	2316.06	2118.3	1912.24	1823.86	3046.68	3288.07	3736.91	3903.15
S1pr3	236.6	177.5	259.01	225.5	233.07	181.06	215.72	216.79	253.4	240.77	248.03	210.23	321.08	277.24	233.22	246.74	238.71	274.24	379.87	285.53	273.03	512.47	309.9	561.87	432.58	490.81	779.33	1975.27	1576.86	1018.37	1496.2	1132.73	1698.5	1393.56	1803.86	2025.05	206.97	197.09	190.85	301.92	279.21	603.17	293.8	389.37	373.29	771.07	773.37	768.88	768.88
Sema4a	491.75	481.78	515.67	534.46	647.96	639.16	550.31	530.35	517.15	489.47	542.78	463.65	504.69	489.47	474.4	500.97	502.91	539.53	447.34	515.92	512.77	423.76	375.44	379.31	423.28	408.89	371.14	458.18	559	452.37	684.5	420.4	546.81	490.95	574.67	520.45	533.15	533.85	549.74	502.31	515.67	523.68	391.15	360.41	376.01	403.89	365.34	398.34	414.88
Sema5b	51.03	35.5	51.8	53.77	46.37	45.27	64.94	78.71	54.3	46.3	52.12	53.41	42.37	27.72	45.51	65.43	52.53	53.66	55.73	51.47	66.59	57.03	43.69	54.95	42.14	47.55	55.2	58.55	65.3	65.99	58.58	88.03	55.89	70.14	62.91	58.37	52.46	64.27	57.42	45.12	20.92	51.43	55.63	42.64	41.68	62.07	59.57	54.87	65.84
Sema6b	1967	2113.08	1994.4	2112.16	2252.61	2550.28	2660.19	2316.25	2355.61	1631.13	1789.21	2127.35	2156.23	2113.72	2149	2226.1	2430.37	2514.35	2078.29	2285.47	2477.27	2018.98	1848.06	2061.37	2001.13	1830.86	1805.6	1764	2200.29	2083.67	2195.77	1873.81	1935.2	2052.23	2135.35	1848.33	2555.12	1988	2031.76	1878.52	1963.56	2032.39	1960.97	1818.92	1870.97	1870.85	2141.42	1912.05	2544.52
Serpina3n	115.98	92.98	72.99	97.1	62.23	89.63	56.13	90.33	90.5	526.51	884.27	662.52	1244.77	1242.81	929.45	828.82	420.25	834.64	1871.49	687.48	927.87	2522.74	1239.59	2051.62	2007.33	1939.11	2847.13	5452.37	4834.2	4084.48	4994.03	4508.47	5365.08	4845.46	4457.01	5736.29	70.58	90.83	92.89	1325.12	1870.79	2207.73	874.44	1233.26	1465.06	3103.51	2777.79	3089.04	2998.34
Serping1	176.29	143.69	87.12	146.86	212.33	167.48	125.47	125.17	130.58	140.23	188.72	180.69	205.27	282.98	193.4	186.76	176.14	168.42	294.8	150.73	207.55	315.24	244.36	314.61	304.29	294.05	350.08	679.64	645.2	590.93	907.09	748.27	795.56	762.34	750.09	1089.54	133.53	149.96	133.42	354.34	348.33	359.25	212.09	270.3	314.4	502.68	462.63	423.15	387.27
Sh3Pxd2B	216.49	229.9	230.76	183.77	236.73	247.15	211.32	157.43	217.2	264.58	272.29	250.01	307.9	302.1	281	280.14	233.3	256.35	365.2	290.43	314.1	371.48	275.91	328.79	305.53	311.6	350.81	572.73	539.84	429.64	565.68	468.9	530.37	469.6	543.21	585.3	232.72	200.51	199.29	307.89	311.04	336.65	284.24	293.63	269.09	430.12	379.24	373.54	427.63
Sirt2	1769.06	1680.32	1735.39	1662.76	1759.62	1681.18	1773.1	1917.52	1844.92	1755.49	2099.25	1861.43	2414.22	2178.73	2205.88	2394.46	1912	2061.26	2277.76	1865.14	2101.02	2980.56	2653.14	2648.94	2449.2	2714.47	3191.4	3347.27	3292.17	3021.39	3385.7	3621.87	3393.72	3415.3	3213.31	3853.92	1532.69	1927.16	1761.53	2272.67	2281.87	2831.95	2456.43	2855.9	2847.68	3069.41	2981.31	2568.94	2607.53
Slc13a3	334.02	356.69	266.08	379.58	434.41	401.96	307.07	320.02	374.93	490.8	535.6	440.92	604.5	568.82	469.84	536.42	553.9	557.42	717.21	611.5	594.9	567.91	585.81	482.11	617.26	552.99	559.26	644	549.42	628.33	838.47	560.53	799.94	478.75	594.03	865.79	269.91	282.78	287.96	811.53	649.37	601.61	531.1	507.63	468.42	639.06	571.84	593.76	572.76
Slc13a5	132.99	152.14	108.31	102.72	114.7	106.83	118.87	112.26	134.46	84.67	91.66	86.37	93.22	98.47	88.74	103.6	116.65	140.1	82.13	102.94	95.45	83.96	70.39	72.67	75.61	76.8	81.35	40.73	76.62	63.79	55.23	55.69	48.22	64.04	55.65	47.02	120.17	119.11	111.47	92.23	78.21	78.71	71.28	78.84	57.08	74.31	61.55	61.63	83.54
Slc14a1	219.59	197.78	211.92	148.46	157.41	150.28	182.7	192.27	156.44	518.58	717.12	465.93	757.03	719.87	663.24	710.23	472.79	541.03	987.08	594.35	742.52	1203.15	983.09	1097.15	868.25	1001.38	1074.94	1624	1632.59	1404.02	1697.03	1483.96	1770.83	1512.49	1668.36	1986.14	214.6	195.37	188.31	944.24	938.58	1222.71	812.72	855.16	964.93	1297.35	1170.48	1169.48	1140.57
Slc14a2	21.65	16.9	23.55	9.63	4.88	8.15	13.21	5.16	11.64	2.65	11.68	7.95	11.3	10.52	10.24	12.27	10.82	10.43	13.2	19.61	14.43	19.8	20.23	14.18	7.44	13.9	18.16	22.91	17.41	10.26	11.72	24.25	16.44	24.39	18.15	27.56	20.03	10.28	18.58	11.94	14.55	22.6	9.56	24.94	20.84	13.11	12.91	12.78	19.12
Slc15A2	92.78	118.33	72.99	96.3	104.94	89.63	115.56	100.65	116.36	72.76	101.55	90.91	98.87	115.68	98.97	102.92	118.2	108.8	101.2	68.63	108.77	105.35	93.05	97.49	92.96	101.67	104.59	132.36	103.61	104.11	90.37	83.54	94.24	125.02	89.53	119.98	66.76	96.83	76	116.79	100.04	99.75	83.45	105.39	90.6	126.76	92.33	100.71	85.67
Slc16a1	988.14	966.95	838.26	937.31	863.95	988.61	986.15	1076.18	1012.32	1045.09	1086.47	1013.67	1247.6	1049.69	1225.24	1053.07	986.52	1077.58	1314.15	932.57	1092.13	1613.44	1136.83	1550.9	1222.12	1510.48	1406.13	2522.55	2267.34	1915.04	2197.44	2162.16	2740.62	2198.6	2233.35	2582.79	1192.2	1186.8	1013.35	1299.9	1259.62	1617.81	1455.95	1422.32	1364.49	1695.13	1631.13	1541.51	1585.9
Slc1a2	35112.2	36522.5	33108.9	38932.1	37187.6	39058.2	40611.7	38835.5	39111.9	40839.2	42064.9	37923	46347.6	41664.6	43540.8	40587.2	43173.4	43639.7	45435	44991.3	45392.3	40286.2	39768.8	39072.1	38917.7	41232	39675.4	37486.9	38581.3	35771.3	39532.2	36710.9	36823.5	38763.6	39579.6	39134.2	32556.6	36827.7	38109.4	41552.4	35714.2	38775.2	39218.5	37479	39091	37923.1	37263.8	35764.5	34547.1
Slc1a3	8608.71	9382.07	8851.18	8046.59	8911.59	8922.83	9316.73	9257.25	9633.16	9444.18	12325.9	11656.1	12881.8	12270.3	11615.3	12152.9	11805	11400.3	13857.2	11530.3	12583.9	15558.6	13339.3	13955.5	13938.5	14262.8	16622.3	18920.4	21009.5	18997.9	22402.8	18584.5	20580.4	20389.6	22375.8	25189.1	11290.6	9614.38	9688.42	13655.3	12619	14758.2	13173.1	14100.9	14493.9	16836.7	16135.6	15437.7	16655.5
Slc1a4	641.75	689.71	760.56	857.86	835.88	821.12	670.28	787.14	765.38	1059.64	969.64	980.72	1184.51	1050.65	1047.77	1046.94	978.79	1175.95	998.81	986.49	1072.15	1082.76	818.84	983.71	956.87	1034.29	860.68	1377.09	1455.83	1231.72	1494.53	1151.6	1505.64	1224.32	1490.51	1512.71	752.52	718.08	750.72	991.35	1020.43	985.03	877.05	864.01	879.76	1131.25	1205.23	1252.9	1175.97
Slc20a1	2214.42	2278.75	1827.22	2340.07	2532.05	2363.79	2188.03	2318.83	2148.75	2177.49	2651.92	2371.68	3126.06	3230.34	2805.42	2979.27	2592.6	2733.45	3015.51	2714.38	2613.79	3125.5	2770.47	3134.59	3135.87	3054.6	3177.6	3115.64	3259.95	2891.62	3288.63	3046.07	3114.29	2810	2850.36	3028.66	1812.14	2065.12	2216.69	3218.24	3717.93	3472.53	2605.93	2831.76	2861.27	3141.97	3323.81	3001.1	2814.97
Slc22a4	43.3	49.02	37.67	68.21	61.01	52.51	57.23	38.71	55.59	78.05	75.49	70.46	87.57	79.35	73.95	77.02	54.85	81.97	76.27	62.5	56.6	106.93	75.25	108.12	92.34	100.21	114.03	145.09	119.29	115.11	177.4	148.22	135.88	132.65	131.87	170.24	58.18	46.27	56.58	92.23	95.49	91.96	80.84	98.15	78.83	113.65	111.19	105.97	89.91
Slc24a6	32.47	42.26	47.09	44.14	36.61	43.46	46.23	43.87	58.18	46.3	41.34	37.5	80.98	56.4	52.33	63.39	46.35	44.71	68.93	63.72	57.71	69.7	51.78	68.24	54.54	64.37	70.45	109.45	94.91	81.38	83.68	75.46	94.24	91.48	70.17	113.49	32.43	39.42	38	51.76	81.85	72.47	55.63	57.12	52.55	76.93	68.5	55.62	63.01
Slc25a18	666.49	682.95	612.21	620.33	823.68	764.09	616.35	661.97	681.34	1071.55	1248.23	1267.09	1769.24	1777.21	1433.42	1718.99	1503.34	1748.27	1598.69	1363.93	1528.32	1745.72	1532.49	1595.21	1670.81	1523.64	1481.67	1743.64	2034.86	1695.09	2020.04	1483.96	1969.17	2547.75	1939.36	1942.36	574.16	605.83	667.12	1801.55	2184.56	1774.45	1262.11	1317.73	1333.69	1598.09	1970.66	1817.35	1660.94
Slc25a34	102.06	77.76	117.73	90.68	80.54	86.91	63.84	55.49	60.76	62.18	63.8	100	74.39	50.67	65.98	45.67	64.12	96.88	22	64.95	42.18	38.81	33.17	25.7	21.69	23.41	28.33	30.55	28.73	21.26	28.45	33.24	25.2	27.44	25.41	27.56	149.74	87.4	103.87	32.51	32.74	34.29	41.72	44.25	42.58	18.36	15.88	24.8	33.98
Slc25a42	522.68	449.66	463.87	529.65	546.68	496.11	552.51	442.6	490	378.35	473.59	463.65	487.74	453.15	437.99	524.15	458.88	447.13	481.07	482.83	482.8	412.67	439.36	420.07	462.94	461.55	454.67	442.91	454.51	458.96	513.8	492.26	505.17	358.3	458.53	475.05	438.73	464.44	439.96	433.3	453.83	427.83	452	439.24	485.64	419.63	405.05	429.16	404.26
Slc26a6	92.78	91.29	110.67	91.48	84.2	69.71	89.15	87.75	102.14	85.99	97.05	107.96	126.17	81.26	106.94	105.65	91.93	119.23	104.13	122.55	132.08	112.47	112.47	90.4	130.76	113.38	130.74	127.27	150.63	140.04	143.93	167.08	136.98	137.22	174.22	137.81	102.05	92.54	87.82	96.22	121.87	152.74	111.26	111.82	102.38	121.52	123.1	123.26	128.15
Slc27a1	740.72	862.14	741.72	934.1	852.96	1024.82	927.82	877.46	828.73	805.65	841.14	846.62	892.62	850.84	902.15	899.71	901.54	1059.69	858.01	807.57	801.34	856.23	753.3	824.19	770.95	870.44	873.02	941.82	975.2	862.94	1047.68	918.04	976.36	965.13	863.82	946.86	850.75	860.32	901.88	802.9	800.34	855.66	736.23	803.67	843.52	852.37	873.64	826	824.1
Slc2A12	125.26	77.76	127.15	118.77	75.66	111.35	309.27	103.23	116.36	115.09	96.16	71.59	79.09	96.56	86.46	85.2	90.39	73.03	101.2	100.49	93.23	96.63	83.34	112.55	97.92	73.15	91.51	124.73	106.23	104.11	137.24	97.01	119.44	121.97	91.95	160.51	107.77	125.96	88.67	103.51	81.85	98.97	113	88.49	98.76	94.42	128.07	105.22	231.51
Slc2a10	43.3	33.81	30.61	20.06	24.41	32.59	28.62	30.97	20.69	25.14	28.76	30.68	36.72	42.06	42.09	42.26	44.81	44.71	29.33	44.12	39.96	45.94	51.78	43.43	47.1	46.08	50.12	91.64	70.53	72.58	71.96	59.29	74.51	68.61	73.8	103.77	40.06	48.84	34.62	47.11	45.47	43.64	34.77	49.07	36.24	48.08	58.57	36.83	61.6
Slc2a4	29.38	28.74	23.55	16.05	18.3	16.3	12.11	19.36	21.98	19.84	13.48	15.91	9.42	31.55	27.3	16.36	10.04	26.83	7.33	12.25	6.66	19.01	21.04	29.25	20.45	19.75	32.68	45.82	26.99	26.39	26.78	35.93	42.74	53.36	36.29	53.5	37.2	36.85	26.18	13.93	30.01	31.95	26.08	24.13	22.65	24.48	20.85	23.3	17.7
Slc30a10	468.55	409.09	463.87	346.68	388.04	447.23	405.03	385.83	407.25	341.31	375.64	414.79	377.58	334.6	379.97	400.1	437.25	396.45	362.27	430.13	384.02	321.58	327.7	300.43	276.4	308.68	326.84	211.27	274.27	266.14	405.01	339.55	291.48	298.84	378.68	348.59	592.28	412.17	403.65	380.88	279.21	321.07	338.13	302.48	347.01	345.32	281.95	293.12	331.34
Slc32a1	1554.11	1621.15	1504.63	1690.05	1694.95	1442.17	1635.52	1594.92	1596.69	1580.86	1522.31	1462.55	1546.08	1512.4	1558.57	1534.28	1446.17	1553.03	1518.02	1597.99	1462.83	1238	1565.67	1429.49	1488.61	1493.65	1589.89	1158.18	1254.7	1360.76	1405.83	2033.71	1458.52	1779.31	1344.12	1666.74	1464.97	1617.82	1816.42	1439.91	1551.56	1495.46	1423.79	1534.94	1698.82	1704.74	1383.93	1511.45	1386.95
Slc38a3	1124.22	1054.85	981.9	1184.48	1278.84	1181.44	1341.65	1095.54	1127.38	1443.28	1401.89	1247.77	1954.73	1874.72	1525.57	1560.18	1433.04	1573.89	1707.22	1544.07	1567.16	1846.31	1920.88	1722.83	1615.66	1872.55	1877.51	1929.46	1811.96	1870.31	2172.34	2896.06	2381.19	1308.18	1634.48	2735.2	1175.03	1334.19	1306.37	2118.06	1759.83	2169.55	1653.26	1816.51	2016.84	1972.26	1636.09	1618.93	1660.94
Slc39a12	777.83	748.88	692.27	756.75	738.26	747.79	840.87	692.94	765.38	800.35	839.34	792.07	1018.79	1103.23	873.71	888.8	841.28	833.15	887.34	787.97	896.79	935.43	963.68	959.79	810.62	981.63	972.53	862.91	953.43	964.12	992.45	1126.44	975.27	1097.77	902.53	1216	744.89	736.07	732.14	1086.9	1101.37	1175.17	946.59	1029.73	953.15	976.51	965.97	934.23	1001.1
Slc41a1	335.57	304.28	313.17	277.66	362.42	334.97	312.58	292.92	342.61	334.69	417.87	338.65	405.82	410.13	352.67	396.69	370.04	393.47	494.27	410.53	438.41	480.79	465.25	471.47	503.23	414.74	545.46	616	539.84	540.35	684.5	766.23	650.91	545.84	624.27	789.59	300.43	270.78	280.36	455.86	431.09	483.16	393.76	370.06	466.61	501.81	506.32	454.71	474.35
Slc4a4	576.8	617.02	470.93	754.34	685.79	710.68	715.4	665.84	755.04	681.29	675.79	665.93	886.97	873.79	753.12	800.2	762.48	815.26	978.28	884.78	891.24	846.72	809.94	811.79	829.21	871.18	965.26	936.73	1010.9	909.13	932.2	1013.26	996.09	917.86	831.15	942	598.96	670.09	727.08	872.57	854.91	823.71	668.43	718.4	786.44	1018.47	885.56	871.85	878.62
Slc56a1	603.09	628.85	565.12	643.6	590.61	661.79	648.26	680.03	676.17	611.18	688.37	713.66	741.03	636.7	656.42	774.3	757.08	800.36	686.41	743.85	732.53	731.08	715.27	692.15	758.56	752.68	786.59	745.82	795.83	703.11	796.63	706.95	723.23	744.05	751.3	766.89	798.3	643.53	617.3	778.35	737.58	695.91	763.18	728.86	713.05	689.77	731.68	752.34	771
Slc56a5	2786.58	3002.26	2674.9	2848.05	2951.82	3084.42	3037.71	2956.28	2879.22	2918.32	3105.74	2833.06	3963.13	3662.45	3566.5	3335.74	3508.81	3219.32	3533.25	3442.3	3497.26	3735.4	3346.57	3428.82	3235.65	3502.99	3505.89	3306.55	3493.3	3320.52	3656.82	3127.81	3425.5	2895.38	3337.92	3495.6	2545.58	2665.81	2522.38	4070.24	3608.8	3721.12	3546.43	3553.38	3548.05	3341.3	3277.15	3186.75	3341.71
Slc6a1	4455.13	4652.16	4028.83	4744.33	4815.16	4798.19	4951.68	4762.83	5037.02	3973.99	4259.6	4147.88	4987.57	5026.67	4747.37	4887.06	4807.43	5291.02	4782.86	5119.95	5158.77	4201.93	4616.09	4488.75	4549.49	4431.22	4417.41	3337.09	3872.93	3812.48	3516.24	3516.77	3486.86	3537.27	3500.04	3622.07	3922.81	3997.42	4450.27	4633.6	4777.47	4634.45	3886.3	4239.6	4273.78	4267.1	4163.7	4148.03	3991.65
Slc6a11	1472.16	1518.04	1219.72	1604.98	1627.83	1749.08	1711.46	1625.89	1706.59	1456.51	1560.96	1327.32	1908.59	1704.56	1753.1	1779.65	1640.07	1837.7	1465.22	1673.97	1758.07	1613.44	1690.28	1537.61	1571.65	1509.01	1515.08	1109.82	1303.46	1251.52	1390.76	1315.08	1254.7	1129.79	1218.3	1253.29	1454.48	1651.24	1655.97	2074.27	1741.65	1766.66	1513.32	1550.23	1598.25	1511.54	1402.79	1416.75	1315.45
Slc6a9	801.03	799.59	729.95	902.8	955.47	972.31	899.21	934.24	849.41	751.41	862.7	710.25	977.36	847.02	1017.05	965.83	749.35	901.71	844.81	903.16	938.97	908.5	1000.09	924.34	929.61	1075.99	1065.5	964.73	886.39	761.03	805	1071.65	904.04	955.98	794.86	933.89	711.5	940.02	868.1	830.11	776.69	978.79	972.66	1038.58	1061.88	1008.86	786.28	741.82	696.66
Slc7A10	439.17	446.28	381.46	420.51	391.7	368.46	516.19	389.7	396.91	400.84	336.99	332.97	426.54	436.89	452.78	389.87	389.35	448.62	374	397.05	370.7	343.76	333.36	305.75	311.11	365.73	320.3	224	220.29	219.95	279.49	222.77	204.92	173.81	234.71	269.14	326.19	389.89	407.03	407.42	346.51	430.95	281.63	325.01	370.57	252.65	285.92	284.85	317.18
Slc7a11	289.17	284	282.56	298.53	311.17	377.52	323.58	303.24	323.22	263.26	339.69	339.78	370.98	304.01	266.21	329.21	343	301.07	334.4	325.97	286.35	339.01	325.27	288.91	319.16	299.17	352.26	295.27	334.35	329.19	497.06	324.28	396.68	344.58	447.64	551.25	272.78	307.63	259.25	467.81	351.06	322.63	357.25	291.22	328.89	354.06	367.33	317.92	400.72
Slc7a2	456.18	409.09	372.04	430.14	455.16	459	423.74	409.05	444.75	441.85	556.26	479.56	571.54	568.82	489.18	496.2	493.64	465.01	579.34	535.52	520.54	749.3	638.4	638.09	644.53	638.57	801.85	730.55	672.19	639.32	664.42	806.66	708.99	893.47	658.15	909.57	392	439.59	433.21	711.99	652.09	791.76	623.23	724.83	720.3	726.48	721.75	568.2	521.08
Slc9a3r1	439.17	481.78	440.32	537.67	552.78	564.92	509.59	482.61	456.38	707.75	675.79	590.93	836.13	757.16	717.85	751.8	720.77	758.63	692.28	746.3	716.99	727.91	612.51	653.15	576.36	646.62	523.67	608.36	609.5	589.47	733.04	713.23	782.41	678.49	788.81	794.46	498.82	495.29	538.76	712.66	632.99	679.54	602.37	632.32	659.6	644.31	686.01	641.11	564.27
Snap25	20568.4	18684.7	16626.3	22117.5	20684.7	18862.3	20216.2	19153.2	20493.3	19502.2	16523.5	15992.6	18102.9	18905.9	16949.7	17155.2	16193.7	17087.8	15563	18131.8	16786	14193.9	15385.6	16138.2	15220.1	16379	13203.6	9344.37	10148.2	13013.7	9711.92	11888.7	10200.9	10703.3	9789.94	8743.88	16477.2	18928	19789.8	16614.1	16004	14138.7	16141.5	14911.8	13755.5	14242.9	13254.5	15191.9	11905.6
Soat1	476.29	439.52	447.39	459.03	451.5	481.63	445.75	425.83	442.16	429.94	481.68	413.65	622.39	545.88	501.7	493.48	485.92	482.9	613.07	530.62	533.86	521.97	527.55	540.6	526.16	573.47	573.06	689.82	664.35	615.86	707.93	610.83	683.78	612.92	638.79	762.03	372.92	381.32	366.49	565.35	599.34	628.89	519.8	563.13	531.84	590.1	572.83	525.36	579.14
Socs3	81.96	101.43	77.7	67.41	84.2	85.1	100.16	87.75	74.99	166.69	188.72	179.55	215.62	196.94	159.27	194.94	193.9	157.99	312.4	139.7	186.46	274.06	169.11	266.76	218.15	236.99	315.22	936.73	998.71	594.6	584.09	574	818.57	798.94	796.07	786.35	93.47	56.56	59.11	164.56	209.18	254.83	161.68	179.4	181.21	589.23	548.01	550.92	605.33
Sorcs2	729.89	716.76	842.97	751.94	654.06	734.21	715.4	726.49	655.48	693.2	791.71	879.58	822	747.6	813.41	783.16	770.98	888.3	799.34	810.03	775.81	892.66	789.71	838.37	934.56	892.39	884.64	1356.73	1416.65	1132.75	1561.47	1237.83	1459.62	1350.87	1341.7	1303.56	923.24	679.52	768.45	790.96	890.38	758.25	724.06	720.81	819.06	1172.34	1084.11	1054.48	1110.13
Sorl1	4847.91	4839.8	4907.12	6413.52	4896.92	5443.68	5069.45	5094.46	4784.91	5029.66	4662.2	4287.65	4981.92	4890.92	4848.62	4126.4	4058.08	4666.53	5071.8	4649.37	4791.39	4619.35	4340.99	4764.37	4540.82	4466.33	4171.19	4261.09	4104.54	4208.39	3912.88	3697.32	4161.88	3982.48	3895.65	4280.33	3754.95	5083.97	5138.5	4340.31	4284.54	4511.32	4440	4133.41	4358.05	4823.99	4982.74	5170.95	4368.3
Sox2	808.76	912.85	972.48	845.02	972.55	883.59	870.59	940.69	1008.44	895.6	954.37	977.31	1163.8	1008.58	945.38	1037.39	874.5	907.67	1171.88	943.6	1022.21	1125.53	1038.12	1030.69	961.83	1037.95	1141.76	1435.64	1421	1298.44	1608.33	1199.2	1497.97	1390.51	1428.81	1584.05	1144.51	1066.84	1064.86	1019.88	1090.46	1032.56	984.83	1076.39	1154.29	1450.34	1304.51	1236.37	1391.91
Sox21	54.12	55.79	58.87	52.96	92.74	95.96	62.74	56.78	69.81	67.47	68.3	61.37	92.28	67.88	109.21	78.38	86.52	77.5	77.73	63.72	63.26	82.38	71.2	61.15	76.85	86.31	82.8	61.09	67.92	93.11	128.87	76.35	81.09	76.23	114.93	111.87	60.09	83.12	74.31	84.93	82.76	98.19	69.54	85.27	69.76	57.7	67.51	59.38	70.09
Sox9	647.93	645.76	671.08	670.08	691.89	799.4	802.35	748.43	739.52	800.35	913.93	868.21	1228.77	1147.2	1101.23	984.91	1083.08	955.36	1107.35	987.72	1099.9	1256.22	1057.53	1287.69	1003.35	1137.43	1239.81	1870.91	1865.07	1482.47	1906.23	1579.18	1938.48	1739.67	1768.77	2089.9	780.18	763.49	770.99	1155.91	1275.08	1165.82	1029.16	971.81	1074.56	1617.32	1454.42	1405.48	1507.31
Sparc	388.14	390.5	299.04	415.69	492.99	469.86	462.26	425.83	429.23	572.82	874.39	728.44	963.24	1043	894.18	791.34	705.32	907.67	1211.48	796.55	897.9	1152.46	855.25	1139.69	1111.81	1032.83	1239.08	1743.64	1792.8	1650.36	1869.41	1968.13	2080.94	2212.32	1973.23	2201.78	251.79	388.17	377.47	913.05	1101.37	1408.96	735.36	936.41	971.27	1448.59	1400.81	1204.05	1364.3
Sparcl1	41758.5	43480.4	35046.8	43386.8	44342	42450.4	42073.3	43055.1	43772.7	40798.2	46713.7	41645.8	47801.4	50605.1	46129	48362.8	47112.5	47286.8	44361.4	41371.3	43212.4	49421.1	49003.4	47633.9	47866.7	48313.3	50720.3	40116.4	45978	45512.2	48106	44140.6	44404.3	48729	47927.4	49908	38786.5	44592.9	42682.1	54800.2	51451.7	54992.3	50119.5	52768.9	49604.7	49465.5	45544.6	44852.7	45816.9
Srebf1	958.76	889.18	998.38	993.49	1045.77	1081.86	1295.43	1232.32	1149.36	1161.51	1452.22	1179.59	1798.43	1777.21	1530.12	1635.84	1345.74	1381.63	1806.96	1481.57	1652.63	2264.52	1852.91	2070.23	2112.68	2070.05	2572.59	2815.27	2660.9	2299.22	2538.85	2459.49	2429.41	2617.89	2338.6	3197.28	1034.83	1113.97	1075.83	1735.19	1968.1	2124.35	1467.25	1773.07	1967.01	2325.44	2092.77	1894.76	2086.45
Srgn	351.03	316.12	320.23	341.86	323.37	270.69	254.24	332.92	340.02	402.16	476.28	394.33	548.94	533.45	439.13	594.35	461.97	444.15	765.61	442.39	491.68	868.9	665.91	759.5	670.56	683.92	772.79	1168.36	1144.99	1128.35	1380.72	1119.26	1484.82	1189.26	1277.58	1459.2	284.22	332.48	279.51	684.12	753.95	861.9	635.4	625.08	684.06	902.2	821.03	841.03	1035.79
St6Galnac5	1204.63	1164.73	1683.59	1305.66	1298.36	1706.53	1442.91	1441.36	1486.8	833.43	1069.39	1285.27	1236.3	1080.28	1304.87	1361.83	1338.01	1398.02	1038.41	975.46	1346.3	1074.05	898.94	969.54	873.83	949.44	950.01	1214.18	1051.82	1030.1	1315.45	936.01	1149.5	1068.81	1789.34	1825.63	1805.47	1299.91	989.7	891.82	703.02	1300.64	1090.88	1159.25	964.93	1076.17	1152.61	1096.57	1415.98
Stat2	521.13	490.23	428.55	424.52	445.4	453.56	384.12	411.63	430.53	542.39	776.43	518.2	709.95	602.28	616.6	747.71	742.4	558.91	1142.55	721.79	800.23	628.11	716.89	716.96	615.4	686.85	662.39	1242.18	1151.08	1241.25	1276.96	1336.64	1087.04	1157.24	1185.63	1164.12	412.02	402.74	421.38	744.51	590.25	628.89	535.44	550.26	684.97	1069.18	983.84	1028.93	926.76
Stat3	487.11	535.88	548.64	647.61	612.57	620.14	529.4	503.25	597.31	895.6	1028.95	876.17	1138.38	1052.56	1029.56	1012.17	818.1	935.99	1317.08	948.5	1096.57	1378.2	1092.33	1309.85	1302.69	1261.05	1342.22	2290.91	2301.3	1956.83	2210.83	2035.5	2372.42	2120.84	2365.22	2286.09	551.27	582.69	597.03	1048.41	1085.91	1147.12	968.32	986.29	1089.96	1639.18	1668.86	1712.88	1573.86
Steap4	15.46	10.14	16.48	20.06	7.32	10.86	19.81	10.32	7.76	10.58	16.18	9.09	15.07	14.34	9.1	5.45	13.13	11.92	8.8	13.48	15.54	31.68	20.23	9.75	19.21	21.21	16.71	68.73	45.28	22	50.21	45.81	46.02	30.49	52.02	61.61	7.63	7.71	11.82	17.92	20.01	19.48	16.52	17.7	19.03	33.22	16.88	12.78	24.07
Syn2	3613.9	3646.33	4165.4	3790.17	3873.12	4949.38	4676.53	4347.32	4483.67	3001.66	3664.7	4896.77	4006.44	3635.68	3869.11	4253.18	4475.24	4143.39	3784.05	4094.24	4877.97	3396.39	3360.32	3315.38	3309.4	3119.7	3136.2	3080	4382.3	3654.11	4771.44	2910.43	4255.02	3833.06	5104.27	3745.29	5453.6	3113.96	3245.24	3961.42	3962.58	4027.38	4071.45	3819.66	3503.65	3360.53	3943.31	3515.95	5158.42
Syp	15635.5	15116.1	16284.9	16228	17695	17288	16693.1	16788	17169.3	13236.9	11749	14994.9	14993.8	14034.1	15006.6	14850	16001.3	18743.6	13892.5	15167.5	15859.2	13862	12242.1	13087	11470.1	12042.1	10639.7	12065.5	13218.3	12046	14409.7	11126.1	12698.2	12690	14035.2	12237.9	15270.6	12196.2	12915.9	11490.1	12977.3	12322.2	12591.6	12169.3	11823.8	12079.2	14115.3	12708.7	15030.6
Sypl2	64.95	55.79	75.35	67.41	70.78	81.48	62.74	76.13	68.52	51.59	60.21	48.87	46.14	77.44	59.16	63.39	74.16	56.64	67.47	66.17	66.59	64.16	67.16	54.06	61.97	61.44	61.01	33.09	70.53	53.52	48.53	42.22	69.04	45.74	47.18	56.75	61.99	65.98	59.96	73.65	70.03	78.71	66.93	71.6	48.93	55.08	63.54	48.85	66.55
TLR2	26.29	42.26	49.45	21.67	19.52	31.69	26.41	18.07	15.51	63.5	82.68	84.09	123.35	149.14	104.66	130.19	95.79	55.15	190.67	109.07	120.98	203.56	143.22	220.67	151.22	213.59	203.37	806.91	717.47	519.08	654.38	633.29	753.92	605.3	489.98	705.28	46.73	38.56	41.38	143.99	167.34	238.46	154.72	144	198.42	389.03	309.75	342.73	319.3
TMEM119	484.02	500.38	609.86	412.48	511.29	470.77	476.57	473.57	473.19	669.39	943.58	875.03	1105.42	1122.35	828.2	989.68	815.01	782.47	1393.35	919.09	1115.44	1241.17	1161.1	1364.79	1095.08	1120.6	1152.65	2023.64	2156.76	2049.94	1611.68	1775	1695.21	2503.54	2145.03	2310.41	400.58	407.88	432.36	1208.99	1130.48	1301.42	1096.96	1201.09	1227.68	1812.27	1600.36	1423.51	1870.51
Tgfa	443.81	436.14	602.79	357.11	403.91	438.17	566.82	646.48	412.43	459.05	612.88	495.47	585.67	435.94	517.63	541.87	455.79	436.7	638.01	591.89	556.05	728.7	676.43	704.55	633.37	651	919.51	1089.45	1032.67	819.68	895.38	1387.84	1033.35	1074.9	915.84	1216	523.61	503	559.87	544.11	557.51	734.09	651.05	682.2	915.1	1036.83	758.48	644.11	772.42
Tgfb2	146.91	145.38	157.76	134.82	136.67	181.97	193.71	166.46	169.37	124.35	126.71	151.14	153.48	140.53	151.31	192.21	139.83	152.02	167.2	154.41	154.27	172.67	157.78	161.29	159.27	157.27	194.65	188.36	219.42	182.56	244.35	220.08	300.25	207.36	330.28	343.72	146.88	148.24	142.71	155.94	131.87	191.71	154.72	155.26	154.93	222.93	186.64	173.62	251.34
Tgm1	4.64	11.83	7.06	3.21	3.66	1.81	7.7	2.58	2.59	9.26	17.07	14.77	13.18	15.3	13.65	7.5	6.95	17.89	45.47	12.25	17.76	62.57	33.98	74.44	44.62	49.74	95.87	231.64	180.24	154.7	264.43	241.64	269.57	149.42	245.6	348.59	10.49	12	5.07	27.87	9.09	97.41	32.16	54.7	45.3	83.93	56.59	88.69	51.68
Thbs1	23.2	15.21	9.42	28.89	30.51	37.12	23.11	19.36	23.27	15.87	25.16	18.18	24.48	26.77	22.75	23.86	22.4	16.39	20.53	24.51	18.87	23.76	35.6	35.45	51.44	21.94	34.86	38.18	50.5	30.06	43.51	30.54	29.59	57.94	62.91	68.1	25.75	15.42	17.73	31.85	62.75	35.85	26.95	31.37	26.28	20.11	30.78	27.06	33.28
Thbs4	57.22	91.29	141.28	76.24	69.56	86.01	139.78	181.94	93.09	89.96	195.91	64.78	170.43	73.61	217.29	177.22	134.42	138.61	162.8	47.79	94.34	473.66	462.01	438.68	165.47	375.24	453.94	476	459.74	243.41	274.47	565.02	519.41	538.21	405.29	606.38	139.25	133.68	135.11	185.13	43.65	445.76	457.21	531.76	545.44	385.53	213.45	94.7	135.23
Timp1	32.47	18.6	40.03	23.27	10.98	12.67	9.91	15.48	18.1	66.14	57.51	56.82	63.09	53.54	38.68	62.71	47.12	56.64	82.13	57.6	54.38	91.88	63.92	82.42	84.28	76.07	93.69	224	185.46	177.43	281.17	187.74	280.53	172.29	204.46	267.52	19.08	16.28	14.36	51.09	77.31	76.37	46.94	69.99	69.76	111.9	106.23	152.57	121.77
Timp3	2127.82	2080.96	1829.57	1973.33	2217.22	2083.14	2383.94	1951.07	2013	1949.95	2312.23	2125.08	2336.07	2444.5	1995.42	2152.49	2280.5	2523.29	2622.43	2557.52	2476.16	2483.93	2243.72	2175.69	2239.73	2242.67	2340.17	2189.09	2172.43	2398.19	2781.53	2521.47	2431.6	2508.11	2636.22	3284.83	1678.62	1766.92	1753.09	2735.17	2617.47	2394.76	2168.71	2303.22	2349.36	2554.49	2328.06	2215.69	2531.06
Tm4sf1	501.03	395.57	435.61	428.53	483.22	478.01	487.57	534.22	422.77	457.72	377.43	376.15	428.42	422.55	434.58	438.95	397.85	444.15	423.87	379.89	441.74	523.56	419.13	514.01	371.84	476.92	526.57	1489.09	1297.36	823.35	1502.9	891.09	1838.77	1177.06	1926.05	1773.74	623.76	593.83	508.36	504.96	423.82	669.41	469.38	552.68	533.66	700.26	592.69	586.24	572.76
Tm7sf2	572.16	581.52	506.25	517.61	561.32	545.91	560.21	556.16	650.31	469.63	548.18	584.11	558.36	509.55	557.44	651.61	639.65	651.32	470.81	487.73	510.55	460.98	541.31	522.88	505.09	573.47	504.78	437.82	492.82	460.43	517.14	594.66	464.62	414.71	503.29	432.9	565.58	509	526.94	500.32	548.41	440.3	566.73	531.76	483.82	456.35	479.51	496.05	488.51
Tnc	30.93	33.81	58.87	40.12	39.05	52.51	52.83	52.91	63.35	34.4	34.15	35.23	43.31	31.55	38.68	52.48	47.9	47.69	41.07	47.79	48.84	41.98	39.65	41.65	19.21	29.99	47.94	61.09	64.43	35.19	85.35	57.49	111.77	64.04	96.79	118.36	100.14	41.13	70.09	36.5	21.83	44.42	46.07	30.57	60.7	62.94	48.65	35.32	53.1
Tnf	18.56	21.98	16.48	10.43	13.42	10.86	8.8	7.74	3.88	14.55	17.07	12.5	29.19	16.25	17.06	35.44	27.04	23.85	33.73	9.8	27.75	30.1	16.18	27.47	31.61	43.89	26.87	56	103.61	46.92	87.03	55.69	64.65	54.89	47.18	72.96	13.35	28.28	27.02	28.53	34.56	21.04	16.52	23.33	20.84	44.59	40.7	49.61	53.1
Trpm7	839.69	880.73	722.88	875.52	883.47	873.63	865.09	899.4	770.55	879.73	999.3	951.17	974.54	1041.09	939.69	1020.35	978.02	882.33	932.81	890.91	965.6	1231.67	953.97	1160.07	1060.37	1051.85	1201.32	1234.55	1247.73	1112.95	1194.95	1070.75	1151.69	1102.35	1212.25	1238.7	799.25	910.02	983.79	1003.29	1085.91	1112.83	943.98	1025.71	1072.75	1097.16	1125.81	1077.03	987.65
Tst	1182.98	1059.92	1066.66	1041.64	1020.14	1028.44	978.45	1125.22	1036.88	1129.76	1196.1	1092.08	1394.49	1166.32	1276.43	1205.07	965.66	1028.4	1454.95	1126.19	1251.96	1803.54	1216.93	1597.87	1286.57	1634.09	1616.04	2189.09	2301.3	2050.67	2513.75	1867.52	2759.24	2117.79	2285.37	2945.97	1206.51	1287.06	1162.81	1667.51	1466.07	1774.45	1389.89	1488.28	1504.02	2002.85	1977.61	1803.82	1900.25
Ttpa	126.8	128.48	129.51	75.43	97.62	81.48	104.56	78.71	76.28	101.86	74.59	92.05	103.57	93.69	105.8	100.88	70.3	93.9	74.8	89.46	99.89	87.92	84.96	61.15	69.41	85.58	84.25	84	56.6	76.98	97.07	93.42	89.86	83.86	84.69	79.45	106.82	100.26	108.93	120.1	78.21	101.31	122.56	107.8	99.66	87.42	85.38	81.92	65.14
Ttyh1	4919.04	5108.58	4994.24	5563.68	5489.97	5570.43	5681.39	5405.44	5656.3	5422.56	5314.62	5374.06	6837.79	6801.97	6181.93	5942.86	6075.92	6562.35	5944.48	5985.12	6030.03	5663.29	5087.82	5390.93	5562.76	5585.47	5314.4	4495.27	4691.41	4772.93	5184.82	4975.57	5074.69	5505.64	5060.72	5102.35	4795.5	5149.09	5344.55	5565.23	5264.04	5645.19	5121.47	5048.1	5283.11	5447.31	5520.83	5275.42	5136.47
Ugp2	2324.21	2182.39	2291.09	1946.04	1812.09	1797.06	2213.34	2251.73	2196.58	2227.76	2077.68	2096.67	2126.1	1834.57	1857.76	1977.32	1855.61	1861.54	1984.43	2160.48	2220.89	2239.97	2153.1	2117.2	1721.01	2053.95	2128.81	2087.27	2143.7	2151.12	2209.16	2404.7	2418.45	2256.54	2319.24	3038.39	2122.11	2129.39	2109.45	2283.29	1826.23	2385.41	2249.55	2199.44	2215.26	2240.64	2315.15	2160.07	2177.78
Ugt1a1	10.82	11.83	9.42	3.21	7.32	2.72	3.3	5.16	3.88	2.65	3.59	4.55	1.88	1.91	3.41	4.77	2.32	4.47	1.47	3.68	2.22	1	6.47	2.66	2.48	2.19	6.54	7.64	1	1	15.06	4.49	1.1	10.67	1.21	8.11	11.45	6	7.6	5.31	4.55	3.9	5.22	3.22	7.25	3.5	1	2.25	3.54
Vav3	159.28	147.07	195.44	149.26	137.89	141.23	145.28	143.23	147.39	232.83	148.28	165.92	176.08	172.08	139.93	143.82	139.83	111.78	190.67	167.89	166.48	185.34	160.21	163.07	135.1	148.49	151.07	170.55	173.27	155.43	162.34	167.08	154.51	201.26	168.17	189.7	136.39	146.53	160.45	177.83	225.55	184.69	164.28	156.07	164.9	203.69	167.78	185.64	182.66
Vcam1	174.74	165.67	164.83	152.47	173.28	157.53	201.41	150.98	148.68	211.66	211.18	195.46	250.46	210.32	201.36	245.38	222.49	226.55	258.14	236.51	227.53	273.26	215.23	263.21	195.22	236.99	302.14	386.91	417.07	379.78	493.71	386.26	391.2	408.62	418.6	536.66	157.37	154.24	143.56	232.24	242.83	338.21	206.01	230.89	223.79	361.93	304.78	275.83	341.25
Vegfa	1048.45	1213.75	1057.24	1036.02	1060.41	988.61	957.54	1003.92	898.54	874.44	752.17	680.71	758.92	647.21	812.27	734.08	768.66	770.55	585.21	811.25	672.59	616.23	616.56	628.34	669.94	682.46	687.09	524.36	550.29	614.4	620.91	608.14	616.94	436.06	544.42	567.47	923.24	1243.36	1203.35	636.35	532.95	540.83	571.95	589.68	573.52	567.37	529.15	643.36	538.78
Vim	525.77	456.43	536.86	615.51	651.62	674.46	625.15	575.51	593.43	972.33	1493.56	1162.54	1886.93	1861.34	1497.13	1599.03	1046.77	1383.12	3773.78	1325.94	1647.08	4944.89	2622.39	4607.51	3608.11	3734.13	5907.07	17304	15327.2	12059.2	18568.6	14752.5	22442.1	18021.8	14946.2	20537.5	790.67	729.22	587.74	2254.76	2910.32	5211.13	2036.59	3016.79	2794.22	8266.69	9652.76	7555	7640.63
Vipr2	6.19	13.52	23.55	14.44	15.86	16.3	9.91	1.29	15.51	9.26	8.99	9.09	10.36	11.47	13.65	10.22	12.36	14.9	11.73	1.23	23.31	20.59	13.76	14.18	22.93	13.17	21.79	40.73	26.12	13.93	38.49	24.25	24.11	28.97	26.62	40.53	25.75	8.57	27.87	6.64	16.37	8.57	6.08	12.07	19.03	18.36	22.83	4.51	17.7
Vldlr	1189.17	1129.23	1106.69	1098.61	1070.17	1141.61	1267.91	1220.71	1153.24	1035.83	1019.07	1057.99	1125.19	926.37	1012.5	1111.69	1160.33	1035.85	995.88	1200.95	1163.16	1016.22	993.61	1108.67	1012.03	1075.99	1176.62	1058.91	1244.25	1121.02	1124.66	1335.74	1229.5	1045.94	1075.54	1241.94	1209.37	1079.69	1199.12	1064.34	934.94	973.34	1112.61	1007.21	1093.59	1174.09	1063.26	1003.37	1041.45
Wnt7a	100.51	86.21	127.15	77.84	81.76	94.15	91.35	73.55	98.26	79.37	80.88	97.73	93.22	77.44	76.22	82.47	81.12	61.11	104.13	79.65	95.45	87.92	80.91	76.22	74.37	77.54	110.4	106.91	101	87.98	125.52	108.69	127.11	126.55	122.19	123.22	123.99	91.69	92.05	89.58	80.03	102.09	88.66	82.86	115.97	124.14	97.29	119.5	102.66
aass	30.93	35.5	16.48	35.31	17.08	23.54	29.72	23.23	34.91	31.75	37.74	35.23	33.9	29.64	36.4	30.67	32.45	26.83	30.8	28.19	29.97	34.06	35.6	38.11	43.38	29.99	31.23	48.36	38.31	43.26	45.19	48.51	26.3	59.46	36.29	48.64	38.15	27.42	26.18	37.16	32.74	36.63	29.55	29.77	42.58	41.96	29.78	30.82	33.98
aspg	34.02	40.57	47.09	40.93	53.69	46.17	47.33	30.97	42.66	83.34	136.59	97.73	164.78	173.99	131.97	146.54	93.48	137.12	205.34	113.97	117.65	308.11	180.44	325.25	311.11	298.44	344.27	532	513.72	445.77	547.27	321.58	437.23	471.13	440.38	449.11	31.47	58.27	55.73	195.75	267.39	247.81	141.68	181.01	174.87	309.48	392.15	350.24	312.93
hgf	296.91	331.33	355.55	306.55	264.8	323.2	314.78	249.05	284.43	404.81	430.45	521.61	458.55	427.33	326.5	419.18	340.68	412.85	441.47	392.15	391.79	495.84	479.01	467.04	545.99	452.78	497.52	549.82	641.72	591.67	585.76	521	531.47	570.23	612.17	523.69	360.52	242.5	275.29	532.17	534.77	502.64	390.28	417.52	422.21	514.05	529.15	519.35	595.42
Aars	1705.66	1807.11	1662.39	2125	1964.63	2113.92	1960.2	1846.55	1916.03	2103.41	1817.07	1863.7	2061.13	1870.9	2117.15	1979.36	2035.61	1906.26	1852.42	1926.41	2018.89	1970.67	1853.72	1917.8	1806.53	2011.53	1767.11	1944.73	1808.47	1926.03	1892.84	2098.38	2023.96	1911.96	1761.51	1943.98	1777.81	1929.73	2043.58	1805.53	1742.55	1853.16	1828.85	1816.51	1842.88	1943.41	1909.11	1894.01	1831.57
CCdc127	2826.79	2787.57	2700.8	2722.86	2599.16	2620.9	2616.17	2575.62	2629.69	2639.18	2739.99	2716.01	2502.73	2443.55	2350.36	2403.32	2338.44	2368.29	2515.37	2601.64	2468.4	2440.36	2568.99	2367.12	2439.29	2394.09	2419.34	2153.46	2250.79	2302.88	2153.93	2223.24	2235.45	2149.81	2153.5	2274.74	2605.67	2672.66	2627.94	2616.39	2482.87	2422.82	2623.32	2503.54	2482.55	2413.74	2379.68	2410.35	2285.39
Cnot10	440.72	434.45	428.55	450.2	431.97	443.61	435.84	397.44	405.96	435.23	520.32	511.38	461.38	483.74	456.19	489.39	462.74	484.39	504.54	441.16	467.26	533.85	532.41	528.19	547.23	528.12	544.73	557.45	528.52	495.62	535.55	585.68	496.4	527.54	538.37	551.25	439.68	455.87	431.52	463.82	501.12	466.02	447.65	494.75	547.25	511.42	544.04	544.9	505.5
Csnk2a2	1991.74	1918.68	2100.36	1783.14	1751.08	1653.11	1865.55	1914.94	1950.94	1792.53	1752.37	1877.34	1842.68	1659.62	1679.15	1732.62	1627.71	1733.37	1820.16	1737.69	1914.56	1537.41	1665.19	1682.95	1730.31	1641.41	1730.07	1484	1608.21	1646.7	1568.17	1556.72	1585.63	1657.33	1669.57	1553.24	2008.62	1769.49	1865.4	1745.81	1661.61	1588.98	1864.49	1636.31	1636.31	1725.72	1707.57	1791.04	1940.6
Fam104a	927.83	889.18	923.03	897.19	916.42	822.03	888.2	948.44	895.96	885.02	755.77	719.34	850.25	920.63	890.77	813.83	825.83	798.87	881.48	892.13	854.62	827.71	810.75	824.19	801.94	808.27	817.82	801.82	839.37	791.82	744.75	695.27	799.94	809.61	758.56	729.6	730.58	816.62	874.01	804.89	866.73	857.22	784.04	845.51	846.24	805.16	809.11	792.18	832.6
Lars	771.64	802.97	744.07	894.78	846.86	969.6	882.7	827.14	818.39	981.59	945.38	928.44	855.9	894.82	929.45	954.24	919.31	928.54	768.54	871.3	837.97	895.04	1023.55	932.31	932.09	942.86	996.5	962.18	1002.19	997.11	1046	1186.63	1108.96	1032.21	1029.57	1092.78	910.84	964.87	954.23	916.37	942.22	942.16	943.98	989.51	987.58	978.26	910.38	907.17	974.9
Mto1	923.19	919.61	925.38	892.37	885.91	920.71	879.39	898.11	948.97	869.14	857.31	789.8	947.23	922.54	918.07	868.36	899.22	830.17	981.21	900.71	913.44	874.44	847.97	906.61	852.76	895.31	863.58	967.27	894.22	893.73	895.38	821.93	848.16	789.79	855.35	869.04	814.51	873.18	868.94	881.86	817.62	903.2	890.95	851.94	812.72	896.96	917.33	913.94	838.26
Tada2b	688.14	748.88	784.1	687.74	774.87	745.08	747.32	762.62	813.21	646.9	825.86	807.98	705.25	755.24	812.27	769.52	791.07	806.32	758.28	762.23	756.94	754.84	708.8	785.2	819.29	740.97	756.09	766.18	760.13	763.96	729.69	718.62	666.25	789.79	734.37	715.01	823.09	750.64	683.16	806.22	797.61	798	769.26	784.37	713.96	721.24	686.01	706.5	700.2
Tbp	476.29	473.33	468.58	473.47	543.02	491.59	455.66	516.16	455.09	485.5	452.02	493.2	484.92	507.64	470.98	496.89	555.45	515.69	510.41	481.6	458.38	497.42	466.87	447.55	427.62	458.63	442.32	463.27	475.41	469.23	540.57	451.83	553.38	487.9	535.95	479.92	479.74	441.3	426.45	484.39	500.21	509.66	492.85	508.43	490.17	463.34	500.36	441.94	443.91
Xpnpep1	1243.29	1166.42	1207.94	1052.07	1020.14	1043.83	1164.45	1135.54	1109.28	1109.91	1098.15	1115.95	1102.6	1065.94	1028.43	1096.01	1059.91	1174.46	1035.48	1154.38	1126.54	1187.31	1159.48	1153.87	1223.36	1177.66	1202.04	1242.18	1212.03	1244.92	1210.01	1217.17	1153.89	1247.19	1271.53	1266.26	1301.88	1202.23	1248.95	1173.16	1187.77	1155.69	1138.68	1089.26	1170.6	1166.22	1164.53	1247.64	1312.61
NEG_A	15	10	15	11	11	15	15	8	9	8	7	10	10	8	7	11	19	9	4	3	7	11	5	7	9	8	6	16	7	11	7	13	6	9	11	12	10	12	4	11	11	15	11	11	8	7	9	9	11
NEG_B	10	7	11	5	9	6	5	2	5	6	2	8	3	2	3	13	8	8	5	9	2	9	8	8	6	7	9	5	9	9	8	7	11	7	6	8	12	9	10	20	10	13	8	12	9	9	7	12	9
NEG_C	5	6	7	4	2	3	4	5	4	9	6	10	9	5	6	8	3	3	3	4	5	8	8	7	7	6	5	5	6	13	9	9	7	5	10	8	15	4	18	9	11	9	10	7	5	7	9	8	4
NEG_D	11	9	12	11	12	9	6	12	13	6	10	9	8	8	6	14	8	14	10	8	8	14	15	15	14	14	10	13	10	16	15	12	13	10	13	12	12	11	10	20	19	19	18	11	8	20	10	17	17
NEG_E	29	18	10	17	10	20	15	8	9	5	9	15	11	9	10	14	17	7	7	9	9	25	15	12	20	15	26	8	13	22	12	8	15	12	12	12	15	12	13	15	14	15	13	19	11	9	14	17	13
NEG_F	20	19	25	25	15	12	9	1	15	11	15	7	18	13	17	21	15	10	9	9	10	16	16	14	26	12	12	9	16	15	11	18	7	17	17	12	14	20	18	18	23	15	13	31	19	15	12	10	20
NEG_G	6	6	11	5	10	1	4	6	4	2	9	3	4	5	4	4	1	6	6	4	1	4	3	1	1	1	3	6	6	5	6	5	6	5	3	3	16	21	21	9	8	5	4	5	11	5	5	6	7
NEG_H	9	8	7	3	5	2	3	4	2	12	4	8	6	8	7	7	4	5	2	2	5	9	3	7	3	3	2	7	10	5	5	8	3	6	6	3	26	31	19	12	11	7	11	8	5	8	7	5	10
POS_A	62729	53823	54628	64617	67990	65759	49960	43137	44446	46561	41618	40996	52722	45057	42912	63370	70692	62653	32035	44038	41594	49990	49722	44324	49188	46130	40780	50212	49097	44179	35290	46092	41306	38602	37860	40473	37079	32819	36496	54463	48803	42504	46538	56040	45352	40412	38727	39704	47603
POS_B	19787	17130	17486	18023	19075	18474	13704	11907	12224	14851	13595	13383	16122	13591	13059	17893	19605	17753	9007	12470	11583	15010	15170	13632	14674	14439	11821	15242	14550	13657	10801	14110	12522	11948	11756	12860	10812	9694	10916	17238	14647	12908	14805	17672	14451	12431	11991	12132	13668
POS_C	4873	4052	4150	4688	4822	4514	3554	3085	3115	3625	3388	3426	4037	3280	3100	4667	5046	4556	2364	3217	2968	3788	3913	3247	3783	3525	3181	3799	3807	3207	2766	3596	3229	3017	2978	3179	2770	2514	2694	4145	3641	3172	3739	4538	3492	3195	3019	3037	3771
POS_D	1173	1107	1083	1174	1262	1167	898	756	828	973	869	838	1053	817	810	1251	1299	1221	606	833	801	1019	1071	859	1048	864	912	943	990	889	689	873	771	767	714	799	827	677	773	1153	1020	835	927	1144	937	836	778	827	992
POS_E	201	173	167	217	225	217	126	142	151	136	144	149	152	137	127	229	239	190	103	139	133	168	145	141	150	141	150	137	166	156	111	146	131	126	132	137	106	113	114	191	141	129	146	173	144	122	123	138	164
POS_F	92	67	85	75	94	79	72	65	48	44	43	77	57	65	52	72	82	65	40	58	50	69	72	69	73	79	56	71	63	67	50	73	53	50	56	78	49	37	61	85	57	52	77	86	58	48	45	59	72
[truncated: 14 more columns]

## Sheet: Hp
Probe Name	Norm ip F : Hp	Norm ip F : Hp	Norm ip F : Hp	Norm ip F : Hp	Norm ip F : Hp	Norm ip F : Hp	Norm ip M : Hp	Norm ip M : Hp	Norm ip M : Hp	ME7 ip F : Hp	ME7 ip F : Hp	ME7 ip F : Hp	ME7 ip M : Hp	ME7 ip M : Hp	ME7 ip M : Hp	22L ip F : Hp	22L ip F : Hp	22L ip F : Hp	22L ip M : Hp	22L ip M : Hp	22L ip M : Hp	RML ip F : Hp	RML ip F : Hp	RML ip F : Hp	RML ip M : Hp	RML ip M : Hp	RML ip M : Hp	SSLOW ip1 F : Hp	SSLOW ip1 F : Hp	SSLOW ip1 F : Hp	SSLOW ip F : Hp	SSLOW ip F : Hp	SSLOW ip F : Hp	SSLOW ip M : Hp	SSLOW ip M : Hp	SSLOW ip M : Hp	Norm ic F : Hp	Norm ic F : Hp	Norm ic F : Hp	ME7 ic F : Hp	ME7 ic F : Hp	ME7 ic F : Hp	ME7 ic M : Hp	ME7 ic M : Hp	ME7 ic M : Hp	22L ic F : Hp	22L ic F : Hp	22L ic F : Hp	22L ic M : Hp
A2m	103.61	208.32	89.57	334.22	70.12	128.36	255.97	221.04	192.49	800.71	368.09	1056.55	1573.17	2638.75	1153.13	207.96	191.14	204.28	2492.11	214.25	302.92	3519.53	2000.78	3295.06	4818.1	4170.64	4775.19	5473.87	3507.31	4645.46	4187.5	1526.3	3595.16	6396.11	3541.09	2811.68	86.03	429.88	1224.59	4710.23	8411.42	7748.36	4385.6	4743.96	6353.81	6288.97	6892.31	5742.88	5327.93
AI464131	506.88	552.11	558.73	596.56	617.28	551.59	435.84	478.19	493.71	523.51	489.9	407.58	388.81	362.92	338.68	572.92	571.4	542.49	311.51	477.53	532.6	279.26	443.35	275.1	254.96	240.46	281.07	299.21	278.45	293.93	364.43	500.82	365.41	256.31	351.3	311.37	504.48	450.77	479.41	233.23	310.59	294.64	200.82	229.8	273.98	257.21	273.62	335.27	263.02
Abca1	993.43	975.94	1096.18	951.44	995.51	1042.72	1029.41	1042.82	1081.89	1568.64	1396.78	2113.09	2415.58	3030.97	2102.87	1036.44	1231.79	870.47	2466.01	1085.79	1206.67	4916.69	3410.68	5328.8	5582.2	4326.39	5708.39	6819.36	4969.61	4835.17	5805.53	2783.99	4393.34	7309.68	6417.9	4359.19	876.97	1218.92	1346.46	5476.68	8207.87	7098.05	5422.12	5661.2	6646.26	5959.99	7884.18	6203.04	5872.39
Abcd2	1077.36	915.39	1064.25	998.15	920.08	932.96	983.76	901.66	942.87	949.61	1146.94	1396.86	1455.53	1455.47	1405.79	957.94	992.1	879.55	1332.49	976.85	1025.25	1667.1	1457.05	1523.39	1681.49	1649.49	1290.1	1765.95	1510.24	1619.53	1686.07	1157.28	1828.73	1742.47	1920	1421.93	967.89	897.52	915.51	2044.92	2080.26	1972.85	1880.59	1863.7	2065.6	1452.31	1944.66	1684.05	1884.11
Ackr4	17.7	21.55	8.87	18.87	10.62	18.6	34.59	14.23	26.74	305.3	17.78	23.74	266.18	284.48	9.86	19.21	15.17	14.75	92.96	27.24	28.29	236.95	34.22	15.33	27.01	265.05	408.46	37.16	23.97	24.59	18.45	28.87	16.84	21.16	24.27	11.42	10.75	46.6	113.06	25.91	25.44	29.56	26.15	21.42	29.24	801.52	22.48	364.09	28.93
Acot1	516.06	540.82	573.81	556.13	470.66	540.43	574.2	593.08	659.47	783.85	556.58	518.38	697.86	738.13	576.12	525.32	490.49	569.72	776.34	551.97	634.13	699	862.37	734.88	586.97	725.92	746.16	698.17	938.6	695.59	785.37	518.39	948.04	733.67	606.79	709.93	622.78	794.67	831.81	518.3	648.38	547.32	641.16	547.23	708.03	1119.74	761.25	840.58	734.71
Acsbg1	1171.13	1105.24	1144.07	1072.72	1113.45	970.17	1012.81	1086.59	980.3	1032.96	1231.41	1486.55	1588.12	1884.55	1615.45	1097.41	1232.8	1078.16	1544.52	1114.84	1186.7	1817.73	1514.84	1705	2186.65	1797.96	1636.89	1992.81	1923.3	2271.79	2315.75	1873.98	2349.06	2864.14	2254.7	1928.42	1009.93	922.42	880.27	2120.31	2778.65	2588.83	2204.83	2190.87	2410.38	1701.14	2447.93	1919.42	2095.4
Acsl6	1762.6	1793.84	1816.33	1751.04	1631.92	1736.63	1712.92	1651.23	1684.33	1956.36	1719.52	1793.89	1983.91	1954.49	1879.77	1773.89	1679.8	1679.66	1743.5	1753.97	1724.29	1872.74	2117.13	1923.4	1857.82	1809.8	1869.43	1769.87	1703.87	1736.63	1733.35	1784.87	1951.66	1651.94	1797.37	1712.54	1726.56	1747.62	1866.99	1897.28	2002.18	2096.81	1896.28	1937.7	1959.4	2176.08	1939.77	1811.82	1992.82
Acss1	411.8	434.09	403.53	453.71	435.6	431.6	401.25	385.18	368.95	450.46	454.33	419.45	540.34	511.31	440.82	442.64	481.39	409.7	484.4	415.8	412.76	509.44	473.77	395.41	447.18	417.16	603.6	447.84	451.78	480.12	583.55	499.56	575.9	476.18	556.97	491.97	335.34	425.05	433.16	492.38	502.74	464.37	453.94	439.15	518.71	641.22	399.68	612.91	410.31
Adhfe1	275.41	265.79	260.74	300.08	273.05	255.8	279.49	273.56	267.35	293.13	250.73	315.25	366.87	348.75	332.41	279.78	290.25	310.96	257.69	250.57	238.01	343.58	366.54	301.92	310.56	328.81	406.44	359.84	260.01	391.12	407.1	358.98	383.93	346.85	327.03	300.99	238.55	225.79	296.6	367.52	403.59	359.48	333.65	343.72	387.88	425.88	353.75	334.31	320.89
Adora2b	60.98	44.13	50.55	51.21	47.81	53.95	80.25	54.71	62.38	97.4	50.68	81.78	109.66	104.91	85.12	56.79	43.49	38.59	117.43	58.1	51.6	148.09	82.13	116.48	121.52	132.07	117.28	101.69	88.51	111.25	87.65	96.65	119.56	142.27	120.08	85.11	64.53	71.51	78.56	127.22	176.35	167.82	131.79	145.08	140.07	183.03	99.68	121.04	106.96
Adpgk	351.47	393.04	345	349.49	363.36	354.4	332.07	328.28	324.39	432.66	376.98	385.16	449.62	424.36	406.78	360.79	352.95	360.9	366.97	412.16	357.84	426.51	417.49	432.19	463.06	437.19	476.21	471.31	438.87	433.28	431.32	459.4	464.76	425.62	452.22	385.06	355.87	395.32	422.15	432.7	529.94	507.28	419.42	389.49	518.71	470.15	418.25	469.77	402.42
Adrb1	429.5	474.12	517.05	445.62	499.35	418.58	406.78	514.3	449.15	356.81	437.44	473.53	406.75	475.39	527.73	515.3	506.67	456.23	471.35	432.14	457.7	467.13	422.06	493.49	459.89	523.72	449.92	635.59	580.86	470.75	602	618.8	495.07	579.65	550.58	464.98	452.66	335.87	352.4	511.23	507.12	419.55	470.67	388.51	438.67	431.87	490.56	553.34	583.91
Agl	850.48	875.37	858.5	950.54	924.33	920.87	888.29	811.93	841.27	1023.6	920.22	899.58	1057.75	1000.87	909.42	942.9	929.4	864.8	1007.93	880.61	872.13	1021.42	1108.76	970.13	936.46	1016.47	1109.12	1179.26	1248.4	1064.46	1081.76	1230.08	1035.61	927.67	964.47	1104.33	862.3	849.31	948.54	1081.36	1188.85	1162.35	1016.65	1058.43	1155.94	1178.36	1118.91	1193.15	1081.02
Agt	190.16	316.08	157.86	175.19	206.12	177.66	185.41	204.63	215.67	218.21	90.69	102.88	224.31	201.31	132.61	177.89	196.2	242.87	146.79	161.6	136.48	185.33	215.97	250.58	278	194	225.46	117.34	156.74	100.71	88.8	633.87	121.24	163.43	88.14	115.21	168.16	196.06	238.6	119.37	330.77	337.55	180.95	195.72	235.5	222.51	209.12	208.47	168.33
Aifm3	466.22	504.9	530.35	476.17	585.41	493.92	583.89	577.76	499.06	718.3	459.67	399.67	629.07	551	411.26	504.44	577.46	482.34	399.59	528.37	456.04	451.89	355.14	313.41	293.09	468.16	767.39	305.08	394.62	305.64	483.22	537.22	392.35	426.8	521.2	360.15	607.13	586.56	767.2	313.33	252.68	242.2	236.38	211.3	232.42	898.42	332.25	548.54	266.53
Alcam	1725.88	2066.82	1900.58	1735.76	2072.84	2021.26	1931.54	2055	1940.99	2114.63	1711.52	1573.61	1488.43	1399.71	1726.56	1925.06	1945.78	1914.59	1342.28	1871.99	1687.67	1462.31	1595.45	1539.48	1335.18	1408.13	1346.72	1476.52	1982.31	1563.32	1538.45	3013.69	1641.82	1401.5	1414.14	1710.46	2420.71	1692.99	1610.76	1675.83	1322.21	1155.67	1414.1	1281.41	1357.57	1354.22	1478.53	1552.44	1485.19
Aldh1l1	758.68	845.61	826.57	794.21	774.53	780.41	766.53	753.94	757.5	1119.12	1320.32	1590.76	1638.97	1939.37	1586.78	977.98	1166.05	988.5	1681.52	864.27	900.42	2124.92	1897.36	2037.57	2110.4	1894.5	1996.83	2495.41	2445.16	2596.17	3027.32	2565.59	2763.31	2711.29	3162.96	2313.49	740.1	736.81	878.8	2355.9	2368.04	2149.25	1968.45	1958.15	2274.94	2586.41	2733.27	2562.1	2519.74
Aldoc	8254.99	9639.33	9248.37	7962.77	8461.34	8323.18	8318.33	7911.44	7443.14	8441.64	11732.6	11648.4	11283.4	13381.8	12550	11061	11465.3	11470.5	11513	9399.88	10570.4	12031.9	12559.8	13170.3	14497.2	11220.4	10672.7	11530.5	11755.6	11197.4	13037.6	13470.6	12136	12881.6	13616.3	10802.5	9138.28	7830.96	7241.09	12343.3	13998.6	13175.8	10972.9	11226	12410.6	11460.6	13771.9	10789.3	12386.5
Amigo2	1032.12	1227.36	673.14	1199.4	736.28	1226.9	1248.03	822.88	919.7	1392.58	1036.69	1125.14	958.06	1013.16	666.61	1012.22	827.26	1031.63	879.09	1200.18	1183.37	752.31	1063.89	890.43	974.58	896.25	946.34	598.43	656.47	686.22	369.04	535.96	555.69	422.1	302.76	829.28	603.22	858.95	858.98	342.39	686.11	613.12	715.42	775.08	784.99	611.31	448.54	594.65	529.55
Apc	6418.29	6290.76	6333.2	6263.84	6246.14	7513	6368.81	6127.81	6616.12	6527.43	5877.86	5729.89	5925.81	5754.79	5662.6	5896.28	6298.5	5866.33	5610.5	6580.1	6244.72	5918.64	5968.87	6418.47	5523.42	6005.03	5342.39	6203.33	7542	5839.91	5260.03	6943.66	5548.5	5101.61	5791.95	5816.41	6241.44	5817.38	5414.48	5803.36	5459.04	5327.35	5490.11	5217.19	5890.51	5254.17	5755.8	6327.92	6818.39
Apoe	10898.2	12083.8	11519.7	11310.3	10796.6	10629.1	11409.3	11527.9	11581.8	13413.5	12931.1	16689.8	21183	25824.2	18051.3	12484.9	12211.7	11985.8	19041.5	11916.4	11432.6	29819.2	29580.5	39227.3	43279.5	33231.2	43591.5	29510.8	30721.2	27092.9	45231	21077	32078.6	60353.9	45668.8	27735.9	11109.3	13574.4	15863.1	51986.8	86210.2	78920.6	48301.2	51155.3	63641.2	49231.5	58447.3	31802	37562.1
Appl2	727.86	711.17	760.06	757.38	735.21	768.32	712.57	681.72	666.6	810.08	700.61	681.94	904.22	834.53	740.08	755.83	725.12	657.11	709.47	695.41	667.41	806.47	796.97	819.93	837.96	829.76	1070.7	793.99	839.02	845.48	894.93	702.9	808.28	968.82	1010.46	704.74	687.3	897.52	974.24	795.51	990.56	961.16	799.09	841.29	1011.25	1116.15	1084.71	984.68	867.09
Aqp4	2711.44	2376.74	2464.64	2759.07	2242.83	2856.56	2325.87	2300.12	2450.75	3137.29	3639.1	5648.11	6950.66	6946.57	5985.15	2872.14	2922.71	1929.34	7156.65	2703.58	3162.31	9901.92	8777.26	10165.6	9398.71	9839.58	8510.02	11125.7	11502.9	9296.78	11597.2	6977.55	10273.6	11351.9	11171.3	10131	2333.7	3455.07	3623.85	12186.3	16999.2	17273.1	12461.2	14226	16478.7	11471.4	15174.2	11449.2	12777.6
Aqp9	11.8	18.47	9.76	8.09	12.75	6.51	12.45	9.85	10.69	7.49	13.34	13.19	16.95	15.12	11.65	12.53	17.19	5.67	14.68	16.34	4.99	16.08	25.1	22.22	20.65	14.57	14.15	31.29	25.82	15.22	27.68	8.79	28.63	28.22	14.05	26.99	10.75	13.66	7.34	21.2	14.04	18.12	16.73	17.53	23.09	22.73	26.38	16.33	23.67
Arc	1004.58	869.21	894.86	905.62	886.08	766.46	543.76	691.57	673.73	1024.54	1186.06	1344.1	938.12	659.69	1447.91	795.91	875.8	752.44	636.07	858.83	732.32	957.1	1250.2	769.36	504.37	596.59	560.12	555.41	453.63	656.95	505.13	517.13	676.93	696.05	786.91	454.6	520.12	597.81	581.46	652.58	652.77	697.03	644.3	548.2	558.73	468.95	581.44	550.46	563.74
Arntl	576.39	584.95	766.26	681.01	574.78	632.52	603.26	781.3	755.72	761.38	585.92	621.27	727.77	721.12	751.73	601.32	558.25	516.38	668.69	568.31	600.84	630.45	804.57	652.12	572.68	576.55	503.5	678.61	610.37	504.71	448.62	557.3	683.67	545.55	569.74	469.13	656.99	768.95	693.05	541.86	593.11	488.21	517.74	486.86	474.07	680.7	729.98	659.02	664.57
Asrgl1	3180.29	3230.56	3446.41	3169.66	3163.97	3192.35	3363.58	3178.8	3243.9	3129.8	3482.62	3815.97	3869.12	3790.84	3718.32	3271.35	3372.75	3114.18	3884.95	3435.31	3322.08	3687.94	4285.21	3822.27	3764.88	3184.22	3249.52	3492.79	3286.03	3771.88	4365.1	4575.13	4723.38	4104.56	4515.78	3942.99	3196.98	3020.38	2917.58	4159.73	4310.56	4288.96	4202.56	4350.58	4522.17	3692.99	4705.3	3833.07	4257.44
Atp13A4	177.05	212.43	163.19	176.99	192.3	221.38	218.61	193.68	171.11	226.63	284.51	312.61	369.86	368.59	351.22	221.32	243.73	207.69	350.66	197.91	224.69	427.35	373.39	412.27	427.32	439.01	448.91	514.34	591.93	448.5	537.42	347.68	434.45	513.81	513.53	455.64	199.44	171.15	228.33	316.48	480.8	413.83	326.33	379.75	438.67	521.59	550.17	531.25	479.58
Atp1A2	750.16	678.33	766.26	797.8	702.28	781.34	683.51	752.85	595.31	1417.87	988.68	1295.29	1389.73	1684.19	1362.79	921.19	1005.25	896.58	1308.03	844.3	878.79	1970.91	1676.82	1902.71	2111.2	1842.59	1833.04	2276.38	1637.48	1880.67	2224.64	1856.41	2005.54	1855.34	2119.29	1567.23	861.33	924.03	1136.49	2277.37	2587.39	2346.63	1884.77	1889.02	2161.03	2182.06	2211.44	2292.15	2166.42
Atp1B2	7919.91	7839.33	7645.78	7989.72	7644.32	7855.3	7197.6	6982.42	6903.08	10088	10656.8	13078.2	14338	16631.1	14131.4	9058.22	10071.7	8913.56	14523.7	8989.53	9352.1	18125.7	16296.7	18317.5	19946.7	17992.3	16531.7	24347.9	19660.8	20610.1	22292.6	16475.5	21190.4	20822.6	21003.8	17245.8	7092.99	8252	8505.32	19843	26234.5	24867	20939.6	20462.7	23868.3	20404.2	25444.8	22615.1	22687.3
Bcan	2565.87	2594.3	2453.11	2556.03	2530.75	2423.1	2464.23	2285.89	2347.37	2622.21	2653.97	2577.39	2790.43	2716.25	2540.11	2547.26	2594.03	2542.19	2141.45	2714.47	2649.68	2495.58	2680.63	2611.53	2597.29	2677.81	2594.36	2409.36	1960.18	2535.27	2305.37	2403.67	2195.83	2698.36	2217.65	2013.53	2262.33	2652.37	2508.65	2143.87	2905.87	2749.97	2380.55	2380.74	2770.56	2367.49	3044.03	2344.99	2167.3
Bdnf	1208.51	915.39	1069.58	1387.17	912.64	1099.46	994.82	1018.75	1048.03	1370.1	1241.19	1556.46	1352.85	1360.96	1489.12	1210.16	1079.08	1279.04	1233.01	1180.21	1126.78	1359.07	1129.29	1213.81	1373.31	1380.8	1075.76	1173.39	999.45	1288.13	998.73	638.89	1301.67	1109.91	950.42	1155.19	991.36	1224.54	1135.02	1446.52	1432.76	1603.83	1449.66	1588.14	1402.21	1053.94	1297.74	1343.01	1546.56
Bmpr1a	2235.38	2098.63	2242.92	2239.78	2153.58	2198	2235.93	2150.2	2327.76	2494.85	2261.88	2318.86	2538.21	2570.7	2256.08	2130.51	2312.89	1929.34	2524.73	2113.48	2203.63	2611.51	2517.13	2344.09	2416.99	2451.01	2647.94	2657.73	2496.79	2475.55	2425.31	2207.86	2399.58	2584.31	2787.39	2379.91	2039.42	2204.02	2488.83	2787.03	2777.78	2827.21	2588.69	2615.41	2961.42	3008.7	3218.95	3176.93	2757.34
Bmpr1b	620.98	644.47	678.46	667.53	679.97	635.31	578.35	619.35	525.8	708	720.17	920.69	877.31	895.97	823.41	705.72	793.89	612.85	800.8	624.6	615.82	884.33	998.49	889.67	909.45	777.84	867.48	1036.5	995.77	881.78	1232.84	1135.94	1054.13	1220.43	1417.97	979.78	656.99	633.16	662.22	1170.88	1293.25	1223.38	922.51	1044.8	1175.95	1138.88	1406.21	1066.34	1167.81
C3	95.08	86.2	48.78	161.72	60.56	141.39	102.39	86.45	114.07	236	60.46	212.36	309.05	544.38	153.21	67.65	49.55	55.61	565.94	107.13	71.57	754	644.11	1060.55	1570.29	1226.87	1592.41	2342.87	2323.45	1689.79	2572.93	341.41	1446.48	2663.09	2225.31	1772.74	40.08	235.43	215.85	3466.31	5452.02	5364.54	3110.61	3465.47	5065.5	2695.27	3253.15	2270.06	2126.97
C4a	784.25	846.64	628.8	884.05	1028.45	1276.2	828.79	782.39	841.27	1832.74	3272.79	5318.35	7347.44	9990.78	6121.34	1850.73	2168.27	1414.09	9826.53	1610.53	2504.88	10405.4	11107.3	12475.2	12743.4	13174.1	12570.4	11968.6	12222.1	10580.2	12786.2	7764.55	10399.9	12499.5	14041.7	9922.35	573.89	1300.07	916.97	13377.6	19715.5	16942.3	14193.3	14591.2	20609.9	14568.6	15769.3	14438.8	14436.4
CD44	12.46	17.45	10.64	6.29	20.19	20.46	9.69	7.66	10.69	14.05	17.78	27.7	21.93	34.97	38.53	20.88	21.24	19.29	47.3	18.16	26.63	47.39	34.22	65.9	65.13	66.49	68.75	80.18	103.26	69.09	96.87	45.19	65.67	77.6	103.47	85.11	20.53	20.89	24.23	84.81	114.94	101.07	78.45	81.79	115.44	77.76	99.68	78.77	90.3
CD68	230.16	244.24	253.65	245.27	240.11	231.61	240.75	193.68	235.27	406.44	657.05	958.94	1052.77	1178.55	1028.59	327.39	391.38	241.74	1058.49	277.8	372.82	1685.72	1517.12	2416.12	2370.92	1873.55	2015.02	2135.57	2094.8	1767.08	3495.54	1650.56	2209.3	2639.57	2966.23	1794.53	263.97	294.89	291.46	3462.39	4830.84	4246.06	3040.53	2888.05	3801.82	2423.71	2876.92	1785.88	2404.01
Cbs	371.14	456.67	401.76	488.74	383.54	419.51	374.96	389.55	367.17	530.06	580.58	499.91	619.1	658.74	597.62	521.98	585.55	561.78	469.72	488.42	502.64	552.6	611.41	572.42	618.74	476.36	459.02	586.7	459.16	532.82	529.35	364	644.94	643.14	532.7	386.1	404.76	550.4	512.45	423.28	531.69	498.69	392.23	392.41	540.26	551.5	665.48	596.58	543.58
Ccl2	9.84	11.29	12.42	17.07	13.81	13.95	13.84	10.94	23.17	57.13	44.46	94.97	63.8	86.95	50.17	35.08	51.58	19.29	115.8	18.16	29.96	759.93	107.99	264.37	253.38	161.21	212.32	352.02	389.09	570.29	686.19	232.21	599.47	373.89	808.62	495.08	21.51	31.34	22.03	248.94	252.68	307.04	325.29	227.85	334.01	283.52	333.23	306.45	278.8
Cd109	382.95	270.92	194.23	443.82	254.99	466.02	402.63	246.21	406.38	464.51	281.85	335.03	381.83	490.51	298.36	353.28	240.69	368.84	518.65	492.05	372.82	649.07	562.74	737.17	868.94	616.62	669.32	1124.5	1392.23	933.31	1224.77	514.62	1006.98	1199.27	1033.46	856.27	165.23	406.57	395.72	847.34	1357.3	1263.42	906.82	998.06	1179.03	961.83	1326.08	1002.94	1280.04
Cd14	41.97	36.94	34.59	53.91	38.25	40.93	30.44	39.39	60.6	65.56	81.8	133.22	121.63	175.79	142.46	52.62	67.76	38.59	145.16	54.47	56.59	247.95	187.07	247.51	278.79	204.02	226.48	267.92	254.47	223.67	312.53	155.64	200.39	351.55	356.41	209.66	29.33	38.57	38.18	327.47	397.45	367.11	274.03	324.25	332.47	321.81	360.59	293	315.63
Cdh10	1085.23	1176.05	1159.15	1258.7	1111.32	1096.67	1438.97	1371.1	1402.72	1142.53	1104.27	1311.12	1263.12	1134.13	1243.62	1257.76	1196.39	1204.14	1140.04	1258.28	1293.22	1039.19	1247.92	1223.77	1146.15	1184.06	990.83	1237.93	1318.47	1194.45	1109.44	1619.18	1387.55	957.07	936.37	1258.98	1465.53	1414.17	1175.4	1183.45	1031.8	930.64	1060.58	1063.3	1058.97	894.84	1056.37	975.08	1070.5
Cdh20	120.65	116.99	139.24	130.27	103.06	110.69	123.14	94.11	112.29	133.92	106.69	110.8	125.61	116.25	116.48	107.74	128.44	89.66	97.86	88.97	104.86	122.71	162.74	117.24	121.52	107.48	99.08	134.94	134.61	126.47	170.68	138.07	176.81	123.45	241.44	132.85	111.45	143.02	143.9	123.29	169.33	159.24	142.25	151.9	180.09	142.36	206.19	178.68	148.17
Cdkn2a	11.15	8.21	12.42	8.09	10.62	5.58	9.69	7.66	8.91	8.43	5.33	9.23	13.96	15.12	7.17	8.35	13.15	10.21	8.15	5.45	6.66	17.77	14.45	20.69	18.27	14.57	12.13	15.65	18.44	16.39	16.15	10.04	25.26	17.64	3.83	13.49	7.82	14.46	8.81	25.91	31.59	36.23	23.01	19.47	20.01	20.34	15.64	16.33	23.67
Celsr1	93.77	107.75	89.57	107.81	102	117.2	107.92	105.05	108.72	134.86	83.58	93.65	121.63	125.7	94.97	126.11	120.35	89.66	94.6	147.07	111.51	132.01	117.11	124.14	115.96	106.57	149.64	129.07	127.24	119.44	164.92	90.37	121.24	111.7	129.02	100.68	84.08	124.54	141.69	145.28	159.68	159.24	132.83	136.32	166.23	175.86	147.56	167.16	164.83
Chi3L1	143.6	210.38	172.94	186.87	199.74	213.01	178.49	207.91	180.02	240.68	481	1208.24	1100.62	1704.98	1300.07	310.68	306.43	181.59	1389.58	203.36	262.97	1710.26	1195.45	1444.46	1910.24	1936.4	1645.99	1298.55	759.73	1623.04	1072.53	738.05	1495.32	776	949.14	1037.9	143.72	156.68	200.43	2082.61	2541.76	2524.94	2922.34	2712.78	3347.76	1422.41	1027.05	1430.44	1392.26
Chrdl1	41.31	50.29	42.57	41.33	41.44	23.25	20.75	32.83	24.95	44.95	19.56	25.06	52.84	50.09	46.59	42.59	55.62	26.1	29.36	45.39	21.64	77.85	69.2	85.82	111.99	81.06	86.95	193.61	121.7	214.3	183.37	105.44	170.08	224.57	182.68	123.51	41.06	33.75	43.32	171.98	183.37	194.52	115.05	120.74	164.69	118.43	182.74	133.53	118.36
Cldn10	2360.63	2536.83	2555.1	2288.3	2290.64	2075.21	2305.11	2538.66	2318.85	1984.45	2477.04	2726.44	2511.29	2199.27	2479.18	2447.87	2392.78	2403.73	2050.12	2097.13	2107.09	2075.84	2756.68	2085.08	2218.42	1809.8	1786.53	1961.52	1630.11	2270.62	2420.7	2266.86	2653.85	2453.8	2700.53	1948.14	2108.83	2081.88	1990.33	2383.38	2060.08	2036.73	2302.1	2207.42	2261.08	1896.14	2764.54	1905.97	2005.98
Cldn11	2727.18	2747.2	2683.7	3647.62	2124.9	3180.26	3669.36	2699.52	3482.73	4127.17	2695.76	3698.57	5948.74	8038.18	4290.85	2772.75	3217.01	3345.71	7942.77	3936.44	4104.34	7545.12	9046.47	9257.59	9315.31	8263.86	8689.98	7848.03	6658.72	7378.64	7032.6	4607.77	6562.22	6013.99	8763.29	4711.04	1651.28	4757.56	4855.05	8399.57	12707.1	10601.3	9334.96	8187.03	13329.5	11096.9	9899.2	9707.55	9251.33
Cldn12	593.44	528.51	545.43	587.57	554.6	537.64	514.71	513.2	520.45	566.58	490.78	548.72	551.31	582.19	534.9	545.36	543.08	561.78	513.75	495.69	502.64	506.9	479.85	428.36	488.48	500.04	519.68	496.74	435.19	524.62	565.1	714.2	532.12	486.76	574.85	496.12	478.08	552.01	577.06	615.67	530.81	620.75	515.65	570.6	537.18	544.32	491.54	552.38	521.66
Cldn2	17.05	83.12	26.61	61.99	11.69	26.97	237.98	275.75	153.28	596.55	7.11	19.79	703.84	446.09	12.54	9.19	11.12	6.81	296.83	125.28	19.97	389.27	38.02	19.92	24.62	336.09	1046.44	25.42	27.66	19.91	26.53	95.39	23.57	15.28	10.22	17.64	24.44	187.22	664.42	14.14	37.73	34.33	26.15	20.45	61.57	1508.54	19.54	680.15	19.29
Clu	36745.1	36635.2	37460.9	38172.4	33567	34484.3	37559.8	37808.6	35688.2	47536.9	44962.8	61332.5	70918.3	80406.3	64851.1	38045.2	42006.2	37226.1	79116.2	40887.8	42672.8	81914.9	68343.6	80167.3	86018.9	77325.8	94781	79286.1	81285.8	83589	117019	77089.4	91483.8	97834.7	132970	76362.7	31905.3	41525.2	45867.1	103507	116474	108256	96031.4	95511.1	116891	117216	117001	94813.2	99347.5
Cp	343.6	341.73	327.26	343.2	333.61	316.26	368.04	436.61	474.11	867.2	352.97	462.98	665.96	650.24	409.46	330.73	451.05	320.04	538.22	361.32	381.14	1165.28	758.94	822.23	806.99	967.29	1401.32	1351.36	1737.06	1310.38	1614.57	646.42	1185.48	1961.16	1460.12	1189.44	316.76	654.86	842.09	1104.92	1581.91	1614.32	1208.05	1148.99	1429.92	1987.06	1530.32	1758.98	1300.2
Crot	738.35	878.45	913.49	882.26	840.4	744.14	767.91	794.43	759.29	874.69	976.23	1051.27	969.03	933.77	988.27	876.09	1044.69	913.6	965.53	789.83	872.13	975.72	1010.66	940.24	917.39	963.65	871.53	1059.96	1099.03	1104.28	1314.72	1144.72	1274.72	973.53	1272.34	1054.51	699.03	664.5	720.22	929.79	1027.41	1007.88	932.97	917.24	1028.18	1046.77	1096.44	995.25	973.18
Csf1	777.04	726.57	676.69	704.37	579.03	774.83	718.1	678.44	748.59	959.92	838.42	1110.63	1360.82	1497.06	1266.02	724.92	887.94	663.92	1542.89	851.56	945.36	1833.81	1742.98	2122.63	2074.66	2278.87	2107.03	2205.98	2292.11	1895.89	2466.83	1478.6	1917.98	1996.43	2353.06	1799.72	560.2	943.32	820.8	2137.59	2813.75	2641.27	2391	2162.63	2967.57	2546.93	2551.51	2387.26	2382.1
Cspg5	6929.1	7073.77	7294.58	6241.38	6991.98	6410.75	6642.77	6939.74	6443.23	6471.24	7262.19	7373.4	7364.39	7472.05	8232.27	7265.11	8201.8	6558.63	7089.78	6656.36	6995.35	7579.82	7565.09	7792.43	7231.91	7068.87	6428.26	8344.77	9395.23	7868.13	12282.2	12622.1	10209.6	9115.64	13018.5	9636.93	7414.65	6424.83	6031.18	8090.94	6504.88	6314.25	6490.02	5651.47	6967.95	6954.12	8498.85	7495.13	8067.74
Cth	93.11	114.94	109.09	85.35	94.56	80.92	117.61	113.8	81.99	111.44	144.92	97.61	125.61	123.81	103.04	107.74	105.18	115.76	109.27	110.76	89.88	139.63	130.8	86.59	111.99	107.48	137.5	101.69	110.64	135.84	175.3	141.84	158.29	125.81	153.29	99.64	98.74	79.55	85.16	101.3	109.67	93.45	97.27	89.58	106.2	218.92	120.2	145.06	89.43
Cxcl10	29.51	35.92	26.61	22.46	19.12	19.53	19.37	22.98	21.39	62.75	117.36	229.51	396.78	230.61	258.04	116.09	206.31	23.83	339.24	43.58	123.16	262.34	342.97	493.49	316.12	410.78	328.59	835.06	785.55	1178.05	1470.41	820.89	1303.35	752.48	1845.91	1211.23	30.31	94.01	39.65	347.89	787.01	425.27	1038.61	512.18	723.42	551.5	870.7	757.97	801.34
Cyp19a1	7.21	5.13	7.98	5.39	2.12	6.51	11.07	12.04	10.69	5.62	6.22	13.19	8.97	4.73	8.06	3.34	11.12	5.67	1.63	16.34	6.66	8.46	9.13	7.66	7.94	10.02	3.03	17.6	9.22	8.2	4.61	15.06	6.74	11.76	14.05	2.08	3.91	6.43	7.34	8.64	12.28	13.35	10.46	9.74	7.7	5.98	6.84	8.65	3.51
Cyp4F14	121.31	104.67	124.16	141.05	122.18	130.22	101	107.24	112.29	118.94	178.71	215	230.29	293.93	262.52	152	155.74	167.97	223.44	139.81	141.47	282.65	298.86	278.93	305	262.32	254.78	244.46	243.41	304.47	340.21	272.37	326.68	288.06	287.43	292.69	133.94	121.33	113.8	308.62	354.46	320.39	316.92	341.78	332.47	269.17	353.75	286.28	303.35
Cyp4f15	123.28	151.88	141.01	142.85	184.87	129.29	150.81	115.99	140.81	177	154.7	134.54	95.71	125.7	125.44	228	184.06	250.81	70.13	139.81	166.44	78.7	107.23	91.19	96.11	64.67	71.78	56.71	51.63	99.54	56.51	151.88	69.04	63.49	35.77	59.16	149.58	157.49	129.21	47.12	64.93	43.86	36.61	37	47.72	94.51	44.95	58.6	40.33
Cyp7B1	1422.28	1210.95	1204.38	1423.11	1268.56	1476.18	1284	1202.58	1253	1155.65	1351.44	1441.7	1352.85	1347.73	1345.76	1398.07	1172.12	1313.09	1445.03	1329.09	1349.81	1303.22	1441.08	1287.37	1322.48	1253.29	1181.92	1243.79	1069.53	1322.09	1130.2	927.58	1197.26	1128.73	1084.55	1285.96	994.29	1210.88	1237.81	1291.03	1366.08	1603.83	1246.75	1510.24	1594.61	1425.99	1447.26	1527.46	1468.54
DMD	411.14	426.91	490.44	517.49	497.23	501.36	417.85	437.7	438.46	472	389.43	451.11	441.64	447.98	446.2	508.62	529.93	451.69	363.7	488.42	429.41	483.21	517.11	449.05	480.54	466.34	463.06	602.34	610.37	518.76	592.78	478.22	543.9	558.48	597.85	477.44	463.42	448.36	513.92	564.63	642.24	646.49	498.91	530.68	521.79	518	659.62	576.4	596.18
Daam2	1331.13	1415.16	1455.37	1752.83	1376.93	1612.92	1351.8	1273.71	1260.13	1653.87	1336.32	1687.05	2047.71	2263.54	1831.39	1332.93	1627.21	1683.07	2205.06	1648.66	1606.12	2504.89	2362.76	2354.82	2514.69	2442.82	2267.79	2608.84	2240.47	2482.58	2474.9	1649.31	2231.19	2430.29	2626.43	1855.77	940.52	1550.77	1711.34	2624.47	3792.03	3094.19	2473.63	2608.59	3340.06	2501.47	2683.44	2893.53	2602.16
Dag1	401.96	372.52	440.78	419.57	439.85	473.46	337.6	356.73	358.25	446.71	373.42	430.01	521.4	539.66	410.36	431.78	430.82	406.3	461.56	352.25	367.83	527.21	493.54	488.9	600.48	541.03	544.96	598.43	641.72	552.72	645.83	514.62	697.14	590.23	632.34	594.72	319.7	411.39	392.05	543.43	597.49	592.14	462.3	484.91	572.58	525.18	531.61	583.13	516.4
Ddo	255.08	245.27	220.83	281.21	211.43	272.54	262.89	219.94	212.1	373.66	218.72	278.32	308.05	306.22	203.39	229.67	223.5	242.87	340.87	225.15	249.66	304.65	384.03	311.88	317.71	379.81	394.31	285.53	250.79	291.59	269.86	282.42	269.43	233.98	260.6	236.64	232.69	376.84	448.58	302.34	381.66	369.97	366.08	370.01	497.16	485.7	350.82	355.45	319.13
Dio2	826.22	836.37	1055.39	863.39	920.08	773.9	687.66	883.06	737.9	918.71	1097.15	1222.75	970.02	978.19	1102.06	856.05	1077.06	881.82	851.36	802.54	932.05	999.42	1087.46	793.88	861	750.51	682.46	811.6	652.78	852.51	781.91	866.07	897.53	818.33	984.91	714.08	774.31	783.42	740.04	935.29	1063.38	1084.16	740.52	792.61	929.68	826.65	942.04	1021.19	868.85
Dmp1	30.16	35.92	40.8	42.23	40.37	38.14	30.44	32.83	19.61	34.65	40.01	55.4	24.92	39.69	49.28	42.59	48.54	48.8	30.99	41.76	43.27	29.62	35.74	36.78	38.92	29.15	30.33	39.11	46.1	38.64	61.12	43.93	50.52	61.14	56.21	41.52	18.58	47.41	22.03	43.19	42.99	39.09	28.24	37.98	32.32	25.12	32.25	37.47	28.06
Dtna	4944.2	4635.46	4795.35	4854.21	4443.16	4897.36	4606.08	4196.46	4365	5235.06	5105.23	5361.88	5376.49	5404.15	5172.5	4833.94	4962.55	4476.07	4777.08	4935.07	4585.34	5426.12	5762.79	5412.33	5536.92	5596.07	5252.41	5620.54	4469.88	5269.62	5035.15	4607.77	5221.82	5047.52	5537.74	5092.99	4277.3	4909.42	5184.69	5641.59	5852.11	5781.23	5440.95	5815.05	6346.11	5810.45	6030.4	6152.12	6043.35
Ednrb	408.52	453.59	417.72	421.36	426.04	499.5	419.24	396.12	388.55	604.98	491.67	612.03	723.78	712.61	522.36	430.11	431.83	347.28	663.8	419.43	474.35	792.93	736.89	783.15	693.41	693.13	814.91	819.42	763.42	754.14	975.66	997.87	840.27	784.23	940.2	753.52	510.34	531.12	613.76	853.62	941.43	828.61	760.39	788.71	1032.8	1201.09	1140.41	964.51	995.97
Efna4	25.57	40.02	33.7	34.14	29.75	35.35	27.67	30.64	35.65	36.52	23.12	36.93	42.87	50.09	28.67	21.71	19.22	29.51	34.25	38.13	24.97	49.93	38.02	51.34	38.92	56.47	52.57	46.94	59.01	53.87	50.74	22.59	50.52	45.85	58.76	49.82	27.37	35.35	37.44	44.76	50.01	56.26	38.7	42.84	55.41	86.13	48.86	50.92	59.62
Egfr	104.26	124.17	119.73	127.58	121.12	125.57	107.92	103.95	96.25	148.9	157.37	130.58	194.4	190.91	176.51	127.78	181.03	114.63	158.2	105.31	108.18	221.72	176.43	204.6	213.66	175.79	223.44	256.19	265.54	249.43	371.35	263.59	336.78	268.07	369.18	289.57	131.01	135.79	140.96	227.74	240.4	234.57	191.41	192.8	206.25	247.63	295.12	281.48	234.09
Elovl2	154.1	151.88	163.19	149.14	145.56	169.29	106.54	125.84	131.89	132.05	152.04	88.38	120.63	142.71	149.63	156.18	165.86	150.94	104.38	154.33	124.83	141.32	155.13	138.7	134.23	138.44	114.25	170.14	156.74	129.98	167.22	149.37	188.6	129.33	158.4	138.04	126.12	139.81	147.57	139	158.81	136.35	105.64	101.27	118.52	122.02	157.33	156.59	135.02
Emp1	57.7	41.05	46.12	41.33	54.18	64.18	66.41	64.56	62.38	108.63	77.35	61.99	133.59	166.34	89.6	37.58	42.48	52.21	150.05	70.81	59.92	278.41	117.87	291.19	297.06	316.97	288.15	602.34	844.56	395.81	670.05	166.94	570.85	664.3	572.3	440.07	25.42	66.69	83.7	343.96	372.89	333.73	369.21	285.3	340.16	366.07	457.34	406.36	365.6
Entpd2	126.56	155.99	131.26	145.55	146.62	181.38	131.44	113.8	126.55	169.51	179.6	204.45	271.17	311.89	252.67	211.3	204.29	161.16	275.63	194.28	181.42	320.73	315.59	333.34	419.38	348.84	392.29	404.82	372.49	381.75	553.57	246.02	399.09	516.16	571.02	401.67	120.25	159.09	163.72	453.12	661.54	550.18	375.49	439.15	487.93	480.91	556.04	439.03	529.55
Ephb3	283.28	272.98	321.94	274.02	401.61	264.17	319.62	314.05	320.82	265.97	280.07	308.65	276.15	254.24	354.81	307.34	327.67	308.69	231.6	390.38	264.64	248.8	233.46	232.19	200.16	241.37	179.97	228.81	276.6	256.45	231.81	182	282.9	183.42	205.67	177.48	340.23	253.1	264.3	197.11	164.95	120.14	197.68	136.32	158.54	145.95	199.35	182.53	149.92
Ephx2	380.32	393.04	457.63	389.92	434.54	434.39	359.74	436.61	397.47	510.39	491.67	588.29	674.93	589.75	585.08	415.08	458.13	402.89	531.69	399.45	391.13	517.9	541.45	488.9	507.54	622.09	549	426.33	438.87	558.58	602	618.8	621.36	369.19	479.04	530.37	426.26	359.17	383.97	530.86	462.38	440.53	564.8	461.54	560.27	611.31	418.25	500.51	462.92
Ezr	573.11	692.7	666.93	822.06	695.9	645.54	748.54	810.84	664.82	1482.49	692.61	945.75	1769.57	2077.36	912.11	719.08	797.93	829.62	1578.77	800.72	647.44	2097.84	1301.91	1506.53	1795.07	1947.33	2802.63	1795.29	1727.84	1774.1	2186.59	1049.33	1793.37	2124.59	1842.08	1307.76	462.44	918.41	1643.07	1713.52	2374.18	2076.78	1410.96	1467.39	1925.54	3301.8	1867.46	2445.86	1510.62
F3	1386.21	1444.92	1352.49	1203	1329.12	1252.94	1264.63	1241.98	1338.55	1470.31	1656.4	1830.82	1829.38	2153.91	1869.02	1492.44	1501.81	1549.15	1839.72	1528.82	1499.6	2421.11	2354.39	2487.39	2355.83	1885.4	2225.32	2331.14	2150.12	2693.36	2404.55	1941.76	2352.43	2738.34	2941.96	2071.65	1182.98	1350.69	1558.64	2536.52	2987.47	2731.85	2323.02	2293.11	2619.72	2740.73	2824.15	2351.72	2540.79
Fabp7	1410.48	1473.66	1873.98	1839.98	1295.12	1506.88	1674.18	2084.55	2012.29	1969.47	1863.56	2221.25	2655.85	2624.58	2750.66	1627.74	1528.1	1262.02	3137.97	1556.06	1834.14	2851.85	2820.56	3276.67	3385.22	2655.04	2556.95	4728.77	5869.49	4469.81	6903.43	3931.23	8000.28	3818.86	6098.54	5288.12	2040.4	2120.45	2095.31	4009.74	4414.09	3927.58	4130.39	2969.84	4151.22	4323.44	6183.82	3352.73	4319.69
Fads2	2080.63	2266.93	2197.69	2393.41	2442.57	2529.14	2252.54	2185.22	2126.36	2483.61	2039.6	1968	3069.58	2793.75	2369.87	2499.65	2448.41	2346.99	2457.86	2387.65	2433.31	2630.13	2727.78	2662.1	2543.28	2502.02	2782.41	2595.15	2579.77	2385.38	3058.45	3260.96	2936.75	2516.12	2788.67	2757.71	2041.37	2359.09	2637.13	2739.13	3539.34	3241.99	2499.78	2663.12	3149.2	3603.27	3164.23	3035.71	2686.32
Fbln5	19.67	29.76	28.38	34.14	21.25	26.04	30.44	33.92	35.65	100.21	43.57	60.68	86.73	185.24	59.13	26.73	47.53	30.64	130.48	21.79	28.29	151.48	117.11	122.61	178.71	136.62	202.21	177.96	208.37	215.47	164.92	74.06	119.56	237.5	139.24	120.4	25.42	42.59	73.42	252.08	355.34	320.39	225.92	240.51	250.89	328.98	246.26	223.84	206.03
Fdft1	1462.93	1495.21	1468.67	1463.54	1491.68	1619.43	1484.63	1481.62	1495.4	1614.53	1492.8	1345.42	1647.94	1544.31	1653.09	1616.88	1438.1	1643.35	1616.28	1541.53	1536.21	1236.36	1326.25	1069.75	1061.16	1287.9	1103.06	958.27	1613.51	1236.6	1498.09	2074.81	1569.41	865.36	1545.71	1469.67	1493.88	1454.34	1562.31	1683.68	1301.15	1377.85	1744.62	1481.03	1728.52	1275.26	986.01	1217.17	1259.87
Fgf1	622.29	646.52	619.04	816.67	596.03	713.44	619.86	567.92	550.75	802.58	618.82	627.86	860.36	904.47	595.83	643.08	609.83	743.36	657.28	646.39	579.2	747.23	936.13	798.48	770.45	732.3	708.75	573.01	560.58	617.13	602	833.44	651.68	558.48	558.24	596.79	553.36	750.47	736.37	838.7	1089.7	1056.51	821.06	899.72	1083.6	841	790.57	773.34	728.57
Fgf2	25.57	27.71	23.06	28.75	24.44	23.25	26.29	18.6	17.82	34.65	32.9	44.85	35.89	62.38	47.49	20.04	33.37	18.16	42.4	39.95	11.65	53.31	40.3	61.3	63.54	53.74	57.63	99.74	84.82	51.53	74.96	41.42	52.2	56.44	57.49	50.86	11.73	26.52	42.58	58.11	67.56	67.7	70.08	65.24	66.19	47.85	36.16	66.29	56.99
Fgfr1	943.6	997.49	1022.57	1126.63	973.2	1122.72	1048.79	1000.15	973.17	1518.07	1227.85	1507.66	1436.59	1598.18	1321.57	1100.75	905.13	978.29	1386.32	1022.24	1060.2	1629.87	1308.76	1739.49	1742.65	1687.75	1609.59	1859.83	2133.52	1765.91	1855.6	1014.19	1902.82	1809.49	1681.12	1750.94	899.46	1051.79	1115.2	1508.56	2014.46	1887.98	1747.76	1634.87	1848.58	1673.63	1866.48	1800.29	1838.52
Fgfr3	1632.77	1958.04	1803.91	1469.83	1833.79	1705.94	1722.61	1692.81	1623.73	1665.1	1959.58	2150.03	1876.24	2217.23	1921.88	1993.54	2115.68	2056.45	1908.22	1822.96	1932.33	2598.82	2353.63	2477.43	2409.05	2211.47	2042.32	2432.83	2387.99	2584.46	2477.21	2157.66	2473.67	2610.18	2590.67	2265.74	1780.34	1558	1427.22	2011.15	2931.32	2379.05	2134.75	2221.05	2222.6	2168.9	2771.39	2540.97	2558.32
Fkbp5	609.17	579.82	564.94	629.8	668.28	662.28	523.01	565.73	450.94	580.63	741.51	659.52	722.78	737.19	793.84	680.66	699.83	819.4	670.32	688.15	748.97	831.01	673.01	744.07	835.58	704.97	653.14	649.28	628.81	631.18	623.92	469.44	552.32	723.09	516.09	619.63	455.59	466.84	427.29	555.21	709.8	705.61	599.32	628.05	587.97	503.64	517.92	582.17	645.28
Fmo1	207.87	223.72	188.02	207.54	167.87	194.41	206.16	179.46	217.45	299.68	104.03	139.82	232.29	163.5	139.77	177.06	197.21	189.53	197.35	239.67	223.03	213.25	263.88	153.26	144.56	289.64	321.51	148.63	158.58	206.1	162.61	333.88	215.54	201.05	175.01	149.46	112.43	333.45	376.63	119.37	203.55	226.94	188.27	163.58	287.83	381.62	166.13	327.59	145.54
Foxj1	78.03	111.86	95.78	169.8	90.31	160.92	186.79	148.82	204.97	332.46	80.02	100.25	343.94	364.81	116.48	93.54	103.15	140.73	285.42	201.54	121.5	305.49	254.76	286.59	318.51	364.33	525.75	254.23	271.07	237.72	281.4	174.47	276.16	318.63	252.93	231.45	98.74	269.98	371.49	257.58	462.38	443.39	406.87	283.35	526.41	655.57	316.62	438.06	363.85
Frem2	64.92	62.6	74.5	69.18	56.31	65.11	91.32	63.47	60.6	89.9	72.91	64.63	97.7	94.51	75.26	64.31	70.79	59.02	130.48	94.42	64.91	111.7	114.07	118.01	119.94	119.32	138.51	179.92	175.18	131.15	156.84	120.5	141.45	177.54	144.35	141.15	46.93	78.74	107.92	112.3	121.08	148.75	117.14	107.11	141.61	186.62	139.74	205.58	148.17
Fstl1	378.36	392.02	331.69	368.36	384.61	425.09	402.63	381.89	381.43	484.17	406.32	478.81	465.57	563.29	482.93	399.21	403.52	377.92	479.5	381.3	332.87	666	612.93	724.91	685.46	672.18	665.27	723.59	859.31	818.55	766.92	515.88	840.27	776	826.51	796.07	448.75	422.64	479.41	918.8	983.54	914.43	839.88	913.35	971.23	814.68	894.15	759.89	803.09
Fzd1	66.88	67.73	63.86	48.52	55.25	49.3	53.96	53.62	39.21	86.16	60.46	76.5	53.83	71.83	72.57	53.45	69.78	71.5	75.02	70.81	58.25	74.47	70.72	72.03	84.19	89.26	74.82	131.03	103.26	89	103.79	119.24	84.2	83.48	118.8	92.37	60.62	61.07	82.96	82.46	100.02	101.07	89.95	85.69	130.83	106.47	104.56	85.5	92.06
Fzd10	24.92	31.81	18.62	26.05	22.31	37.21	34.59	33.92	37.43	49.63	16	23.74	23.93	45.37	23.3	25.89	21.24	27.24	39.14	39.95	34.95	48.24	39.54	52.87	52.42	49.18	51.56	43.02	29.5	39.81	46.13	45.19	30.31	38.8	49.82	34.25	26.4	42.59	43.32	36.12	68.44	71.51	44.98	48.69	49.25	56.23	36.16	65.33	62.25
Fzd2	93.11	123.15	82.48	96.13	93.5	83.72	95.47	67.84	78.42	139.54	56.9	56.72	83.74	67.1	42.11	76.84	124.39	90.79	30.99	103.49	88.21	69.39	59.32	32.95	48.45	61.94	85.94	48.89	46.1	43.33	63.43	72.8	60.62	54.08	57.49	51.9	61.59	69.1	125.54	54.97	73.7	47.68	54.39	39.92	58.49	129.2	61.56	84.54	44.71
GFAP	5152.07	4975.14	4810.43	5611.58	5002.01	5759.62	4679.41	4560.84	4746.43	10684.6	31838.8	53920.8	52742.1	71397.5	57983.4	13472.1	14609.5	8119.12	63307.3	8900.56	15718.3	88496.9	73796.1	88854	94380.3	81254.2	80606.1	88325.1	76664.7	83628.8	95745.1	58014.4	81589.1	93226.9	108740	73497	4472.84	7140.75	6946.69	111853	150480	143871	120401	125111	137099	102339	115930	95344.4	114417
Gabbr1	14269.3	14731.5	14978.5	14175.4	15098.5	14751.6	14450.5	14329.2	14007.6	13761	14880.9	15292.9	13893.4	13414.9	14955.7	14520.2	14783.5	15044.3	12468.7	14647.3	14739.7	13285.2	13948.4	13394	12506.7	13335.3	10705	11771.1	11187.6	11933.9	11022.9	15468.8	12612.5	10367.8	10682	11757.4	13733.3	12946.9	11984.5	11315.4	9980.17	10214.2	11698.8	11452.9	10923.7	8935.19	10778.7	10690.3	11343.2
Gabbr2	2153.42	1979.59	2182.61	2369.16	2295.95	2473.33	1941.22	1960.9	1914.26	1991.01	2039.6	1993.06	2032.76	2014.98	2253.39	2259.13	2119.73	2255.06	1710.88	2157.05	1912.36	1863.43	1934.62	1941.02	1937.25	1923.65	1615.66	1885.25	2017.35	1736.63	1791.02	1959.34	1934.82	1628.42	1576.37	1821.52	1950.45	1888.24	1764.94	1780.27	1575.77	1736.37	1620.15	1708.88	1526.88	1325.5	1467.78	1660.03	1945.48
Gabra4	3598.65	3246.98	3170.59	3255.01	2934.48	3221.19	3293.02	3057.34	3199.34	2981.83	3319.91	3449.28	3126.4	3030.03	3384.12	3384.1	3484	3476.22	2797.1	3366.31	3395.32	3056.64	3054.02	2991.61	3077.04	2876.37	2668.16	2810.27	2207.28	2956.84	2500.27	2728.76	2780.15	2746.57	2476.97	2645.61	3021	3226.07	2899.22	3057.96	2654.07	2984.54	2663.99	3025.35	2767.48	2593.59	2858.36	2861.83	3062.44
Gabrb1	1455.07	1438.77	1444.73	1571.35	1524.61	1748.72	1418.21	1382.04	1482.92	1600.48	1692.85	1816.31	1466.5	1474.37	1700.57	1611.87	1559.45	1440.2	1448.29	1514.29	1474.63	1580.79	1730.05	1680.48	1556.79	1582.09	1425.58	1998.68	2303.17	1781.13	1673.38	1737.17	1885.99	1689.56	1509.94	2207.62	1623.91	1415.78	1342.79	1712.74	1714.4	1821.24	1733.11	1849.09	1937.85	1551.61	1952.48	1742.65	2180.45
Gabrg1	106.23	149.83	108.2	116.8	115.81	112.55	95.47	101.77	115.85	111.44	85.35	105.52	88.73	102.07	99.45	109.41	128.44	98.74	73.39	92.6	79.89	88.01	85.17	95.79	91.34	87.44	89.98	97.78	101.42	85.48	126.86	213.38	109.45	94.06	102.2	98.6	125.14	107.67	89.57	111.51	119.32	86.77	79.49	113.93	103.13	94.51	87.95	74.93	76.28
Gad1	4384.87	4462.03	4356.35	4918	4713.02	4768.06	4152.25	4238.04	4103	4053.19	4067.65	3851.58	3711.61	4084.77	4221.86	4684.45	4980.75	4767.74	4033.36	4406.71	4132.63	3423.06	4012.96	3701.96	3676.72	3530.33	3122.13	4110.78	3912.99	3869.07	4466.59	4673.04	4058.24	3696.58	4165.76	4325.98	4152.16	4285.09	4156.12	4306.58	4489.54	4323.29	3782.1	4097.41	4157.37	3602.07	3830.69	4012.71	3761.2
Gas1	393.44	389.97	446.99	443.82	382.48	388.81	397.1	424.57	399.25	569.39	332.52	393.07	509.44	535.88	393.34	391.69	420.71	363.17	507.23	468.45	384.47	567.83	464.64	567.82	617.16	643.04	642.02	874.18	625.12	649.92	721.94	410.44	688.72	795.99	816.29	569.81	319.7	432.29	466.2	771.16	1028.29	882.01	868.12	813.06	941.99	980.97	974.28	951.06	885.5
Gbp2	123.93	137.51	123.28	121.29	107.31	128.36	128.68	137.88	133.68	234.13	202.72	400.99	482.52	491.46	458.74	184.57	256.88	119.17	787.75	187.02	229.68	651.61	657.04	813.04	670.37	793.32	903.88	1429.58	1624.57	1743.66	2717.09	948.92	1840.52	1637.83	2706.91	1659.61	106.57	331.04	216.58	760.96	1082.68	1053.65	1401.55	957.17	1300.62	1117.35	1718.92	1533.23	1251.1
Gdpd2	99.02	127.25	94.9	92.54	103.06	100.46	110.69	94.11	106.94	119.87	135.14	133.22	169.48	193.75	183.68	103.56	112.26	76.04	179.41	101.68	96.53	214.1	212.17	249.81	212.07	211.31	207.27	275.75	363.27	244.74	415.17	345.17	341.83	384.47	425.39	342.51	112.43	114.1	110.13	276.43	307.96	312.76	300.18	273.62	330.93	283.52	385.02	276.67	314.75
Ggta1	67.54	88.26	66.52	74.57	74.37	98.6	67.8	74.41	64.17	91.78	137.81	232.15	292.1	447.04	312.7	94.37	113.27	82.85	472.98	78.08	111.51	531.44	355.14	565.52	676.73	533.74	552.03	752.93	621.43	659.29	836.12	445.59	575.9	806.57	982.36	540.75	73.33	88.39	90.3	910.16	942.3	883.92	669.4	714.71	749.59	631.65	876.56	672.47	727.69
Gja1	5179.61	5397.94	5176.71	4953.04	5049.82	5168.04	5093.11	4958.05	5247.27	5555.34	5431.53	5666.57	5719.44	5665	5384.85	4980.1	5287.18	4822.22	5900.81	5201.98	4906.57	6933.29	8151.4	7406.22	6748.2	5717.21	6077.43	7400.19	7075.47	7225.23	8685.22	6157.92	8283.18	8955.74	8579.34	6828.36	4819.91	5348.13	5211.85	6763	8113.99	7242.04	6499.43	6943.59	8353.23	7504.41	9512.22	8123.41	8263.25
Gjb2	175.08	134.44	197.77	174.3	181.68	165.57	224.15	216.66	262.01	379.28	128.03	180.71	306.06	276.92	246.39	170.37	229.57	138.46	247.91	205.17	244.66	410.43	329.28	318.01	334.39	436.28	341.74	334.42	182.56	447.33	314.84	312.54	474.86	472.65	360.24	308.26	92.88	303.73	408.93	272.5	322.87	343.27	425.7	273.62	390.96	476.13	367.43	478.41	247.24
Gjb6	1978.34	2474.23	2186.16	1972.05	2123.83	1971.96	2104.49	1933.54	1908.91	2723.35	3184.77	3556.12	3096.49	3839.04	3259.58	2582.34	3056.21	3178.87	4064.35	2380.38	2669.65	4696.66	4532.36	4299.67	4797.45	3663.31	3433.53	4568.4	4161.93	4829.31	4745.68	2888.17	4853.05	6062.2	5211.99	3704.28	1650.31	1904.31	2005.74	4126.75	5387.1	4769.54	4324.94	4501.5	4729.96	4855.8	5867.21	5125.17	5084.2
Glb1	345.57	357.13	344.11	374.64	351.67	341.37	471.81	455.21	358.25	486.05	368.98	402.31	587.2	600.15	471.29	354.95	324.63	362.04	526.8	328.64	406.11	656.69	504.95	628.36	651.31	615.71	832.1	596.47	719.16	548.04	753.08	515.88	644.94	734.85	723.04	546.97	402.8	359.17	423.61	790.8	907.21	846.73	714.37	672.84	838.86	953.45	710.44	680.15	617.22
Gldc	236.06	216.53	273.16	253.36	222.05	245.57	197.86	251.68	192.49	256.6	198.27	224.24	349.93	334.57	294.78	229.67	249.8	206.55	233.23	237.86	221.36	278.41	240.31	225.29	294.68	242.28	336.68	215.12	243.41	299.78	359.82	199.57	296.37	350.38	353.85	235.6	261.04	230.61	234.2	266.22	309.71	296.55	306.46	288.22	292.45	321.81	312.71	284.36	278.8
Gli1	11.8	22.58	9.76	9.88	12.75	16.74	20.75	15.32	10.69	21.54	17.78	26.38	11.96	24.57	15.23	17.54	20.23	10.21	17.94	19.97	24.97	19.46	13.69	13.03	14.3	13.66	17.19	37.16	31.35	22.25	24.22	28.87	23.57	19.99	22.99	19.72	25.42	17.68	33.77	25.13	18.42	28.61	17.78	13.63	23.09	9.57	12.7	18.25	13.15
Gli2	62.29	56.44	47.89	66.48	51	57.67	66.41	56.9	64.17	76.79	59.57	67.27	66.79	76.55	53.76	56.79	66.75	66.96	70.13	58.1	43.27	85.47	82.89	81.99	123.91	81.06	87.96	97.78	86.67	132.33	101.49	71.55	94.3	106.99	104.75	73.69	53.77	68.3	58	78.53	143.89	116.33	73.22	73.03	95.43	69.39	106.52	105.67	102.58
Gli3	147.54	163.17	144.56	149.14	139.18	152.55	164.65	135.69	128.33	128.3	126.25	127.95	162.5	191.86	166.65	129.45	164.85	111.22	169.62	143.44	154.79	188.71	188.59	197.7	205.72	194	197.15	289.44	352.21	268.17	339.06	243.5	267.74	286.88	314.25	286.46	139.81	139.01	132.15	239.52	241.28	202.15	212.32	185.98	240.11	202.18	264.83	267.07	211.29
Glis3	1106.87	875.37	1052.73	971.2	917.96	1052.02	690.43	751.75	837.71	1105.07	947.78	801.97	918.18	882.73	914.8	876.09	1113.46	912.47	781.23	818.88	775.6	900.41	721.68	690.43	903.1	929.95	1084.86	979.78	553.2	760	1066.77	358.98	848.69	1051.13	904.43	841.74	752.81	854.13	1029.3	761.74	825.61	976.41	663.12	869.53	921.98	1114.96	795.45	1165.29	1030.17
Glud1	5785.51	6248.68	5972.24	5627.75	5776.53	5816.37	5690.84	5628.83	5537.8	5855.02	5992.55	6062.28	6036.47	6219.78	6070.27	5892.1	6472.45	5740.36	5964.42	5977.29	6269.69	6519.47	6987.13	6447.59	6399.51	5796.45	5936.89	6179.86	6608.93	6031.96	7198.67	7313.94	6850.17	6532.5	7420.7	6282.43	5771.18	5632.57	5391.72	6393.91	6944.44	6594.59	5799.7	5927.03	6706.29	6280.6	6803.38	6579.62	6814.88
Glul	26512.5	28580.4	28830.7	26950.2	25887.6	27135	24313	24277.1	23400.6	28859.3	26727.3	28658.7	31343.8	35881.2	27590	26413.8	29599.3	28281.9	27352.8	27113.9	25905.9	34045.3	36649.8	36367.5	37956.2	29643.5	32621.6	31317.8	27704.4	30555.6	30826.7	24156	29712.7	39045.7	35592.3	22332.6	22327	26690.8	26869	34513.1	43867.1	38318.4	29687.8	31599.1	36432.8	34557.6	39687.7	35391	32154.3
Gpam	1753.42	1669.67	1601.7	1589.32	1632.98	1779.42	1624.37	1586.66	1609.47	1740.02	2378.35	3049.61	3220.11	3701.06	3470.14	1900	2055	1799.96	3346.73	1959.14	2246.9	4148.29	3568.85	4230.7	4582.99	4200.7	3832.89	4331.77	4031.01	4729.77	5058.21	3586.05	4891.78	4673.63	5163.45	4034.33	1580.89	1807.08	1746.58	4864.15	5458.17	5426.52	4441.03	4833.54	5424.13	4032.74	4953.51	4450.78	4578.32
Gpc4	2825.54	2276.17	2271.3	2405.99	2318.26	2339.38	2328.64	2230.08	2368.76	2425.54	2269.88	2308.31	2145.41	1956.38	2207.7	2556.45	2913.61	2430.97	2046.85	2699.95	2424.99	2161.31	2187.85	1812.28	2000.79	1943.69	2173.76	2403.5	1451.24	2226.12	2206.19	1207.48	2280.02	2320.94	1957.05	2153.65	2347.38	2346.24	2496.17	1838.39	1962.69	2286.56	1792.73	2124.66	1854.73	2562.48	2597.44	2834.93	2478.54
Gpc5	856.38	954.39	921.47	796.91	836.15	883.66	760.99	730.96	727.2	810.08	964.68	928.6	878.3	879.9	981.1	962.95	958.73	852.32	681.74	802.54	793.91	817.47	888.22	859.78	808.58	706.8	685.49	848.75	744.98	790.44	846.5	825.91	882.37	827.73	859.72	757.67	965.94	744.85	693.05	624.31	789.64	667.47	672.54	722.5	708.03	656.77	819.88	719.54	778.54
Gpc6	170.49	210.38	187.13	161.72	173.18	162.78	174.34	226.51	155.07	300.62	157.37	170.16	274.16	241.95	205.18	180.4	222.49	144.13	207.13	177.94	191.4	298.72	225.86	226.82	240.67	249.56	318.48	336.37	416.75	313.84	434.78	322.58	378.88	320.98	486.71	324.86	214.11	218.55	260.63	216.74	327.26	287.97	298.09	246.35	269.36	398.37	343.98	415.01	293.71
Gpr37L1	2581.61	2446.52	2577.27	2658.45	2518	2766.33	2443.48	2186.31	2236.86	2584.75	2909.14	3556.12	3787.37	4411.78	3717.43	2798.64	3079.47	2769.17	3963.23	2689.05	2684.63	4285.39	4730.84	4614.62	4956.3	4336.41	3998.71	5397.6	5065.5	4975.69	5757.09	3993.98	5407.05	5453.16	5342.29	4704.81	2151.85	2498.1	2375.03	5577.2	6498.73	6149.29	4886.6	5128.58	5965.93	4903.65	5933.66	4964.73	5355.11
Gpt	80	94.41	83.37	81.76	68	109.76	88.55	71.13	76.64	106.76	74.68	101.57	104.68	114.36	77.05	89.36	95.06	102.14	101.12	99.86	81.55	95.63	147.53	109.58	119.14	118.41	95.04	103.65	64.54	100.71	126.86	100.41	67.36	109.35	163.51	78.88	76.26	110.88	104.99	111.51	141.26	114.42	96.23	111	146.22	136.38	102.61	116.24	102.58
Grhl1	943.6	919.5	1129.88	983.78	1053.95	1001.8	935.33	1030.79	1078.33	881.25	1103.38	1098.76	938.12	940.39	1093.1	1122.46	1028.51	1213.22	905.18	1011.35	986.97	862.32	895.83	914.19	788.72	884.41	778.51	903.51	1006.83	818.55	903	788.25	1013.72	898.28	670.66	996.39	1124.32	866.18	793.63	675.36	723.84	693.21	719.6	720.55	664.93	660.36	837.47	809.84	831.15
Gria2	14058.2	13881.8	14561.7	14176.3	15127.1	14226	14114.3	13995.5	14166.2	12301	14419.5	14144	11379.1	11056.9	12802.7	15417.2	14325.3	14236.3	12447.5	14937.8	15220.7	11475.1	12583.4	11427.7	11214.4	11921.7	9979.08	12275.6	10695.3	11796.9	8592.96	9598.36	10103.5	9597.7	8422.22	9972.17	14458.8	12568.4	11806.9	9363.13	9374.78	9268.28	10037.8	10318.5	10151	8645.69	10943.8	10513.5	11019.7
Grin1	2068.83	1892.36	1901.47	2162.52	2263.02	1966.38	2000.72	2036.4	1955.25	1972.28	2145.41	2477.15	2253.08	2259.76	2401.23	2240.75	2045.9	2392.38	1593.45	2040.85	2077.14	1822.81	1612.18	1715.73	1841.14	1843.5	1497.37	1683.82	1408.82	1788.16	1624.95	1901.6	1815.26	1586.1	1240.4	1405.32	1716.79	1750.03	1449.98	1308.31	1311.68	1351.15	1515.56	1355.42	1237.52	868.52	1110.12	1212.36	1346.67
Grin2b	8184.17	7641.27	8550.4	8698.58	9158.31	8488.75	8678.08	8873.29	8464.43	8338.63	8872.36	8531.52	7551.82	7246.17	8514.51	8658.17	8224.05	7917.11	7636.15	8931.43	8526.57	6999.29	7437.33	7185.53	7222.38	7783.86	6265.48	7717	7591.79	7475.83	5439.94	6483.01	7121.28	5942.27	4394.42	6868.84	8837.16	7565.81	7334.33	5482.96	4924.72	5366.45	6518.26	5926.05	4894.65	4289.95	5547.66	6159.81	6512.41
Grin2c	289.18	275.03	303.31	323.43	337.86	322.77	298.86	308.58	244.18	282.82	371.64	414.18	484.51	516.03	493.69	381.67	367.11	284.86	383.28	315.93	387.8	420.58	373.39	392.34	465.45	471.8	384.2	428.29	274.76	406.35	355.2	247.27	442.87	458.54	369.18	331.09	263.97	271.58	281.19	359.67	441.32	467.23	323.19	338.85	394.03	333.77	415.32	400.6	364.72
Grm2	869.5	659.86	878.01	989.17	678.9	644.61	554.83	614.97	507.97	949.61	874.88	850.78	1048.78	940.39	1101.16	732.44	966.82	817.13	776.34	758.96	725.67	695.61	886.7	616.1	770.45	900.8	635.95	749.01	241.57	731.89	950.29	415.46	799.86	746.61	919.76	614.44	585.62	720.74	796.57	767.24	718.57	1040.3	749.93	903.61	815.78	790.76	655.71	877.09	832.02
Grm3	1921.94	2021.66	2073.52	1868.73	1875.22	1902.2	1820.85	1875.55	1889.3	1997.56	1787.1	1465.45	1758.6	1611.42	1696.09	1699.56	2239.06	1608.16	1236.27	1714.02	1695.99	1557.94	1800.78	1487.37	1379.66	1366.23	1219.33	1539.1	1338.75	1527.02	1915.57	2309.53	1742.85	1339.19	2377.33	1231.99	1996.4	2175.09	2212.04	2044.92	1359.06	1289.17	1318.92	1268.76	1643.86	1430.78	1650.52	1896.36	1586.89
Grm5	3384.88	3328.05	3560.82	3241.53	3766.38	3381.18	3374.65	3367.01	3338.36	2883.49	3393.71	3475.66	2888.13	2855.18	3465.66	3402.47	3297.91	3208.38	2301.28	3188.37	3020.83	2601.36	2683.67	2601.57	2641.77	2696.94	2289.02	2849.39	2801.05	2472.04	2299.61	3011.18	2690.9	2308.01	2082.24	2704.78	3851.04	3003.5	2723.02	2468.98	2156.59	2141.62	2383.68	2273.63	2005.58	1647.31	2154.76	2327.7	2649.5
Gstm1	180.98	202.17	202.21	183.28	200.8	171.15	172.95	167.42	171.11	224.76	202.72	191.26	224.31	241.95	225.79	111.08	182.04	164.56	218.55	167.04	179.75	253.87	269.2	252.11	234.31	238.63	200.19	211.21	184.4	216.64	221.43	293.71	282.9	176.36	235.05	207.58	176.96	209.71	203.36	265.43	264.09	251.73	244.75	255.11	287.83	260.79	218.9	238.25	213.92
Gys1	299.67	321.21	336.13	326.13	301.74	308.82	333.45	334.84	283.4	491.66	283.62	288.87	480.52	444.2	271.48	276.44	325.64	273.51	406.11	292.33	254.65	393.5	342.97	275.1	301.03	422.62	658.19	346.15	317.17	374.73	392.11	371.53	365.41	370.36	387.07	308.26	294.28	343.9	470.6	323.54	331.65	303.22	313.78	320.35	392.5	686.68	345.93	606.18	284.94
H2-D1	839.33	1013.91	799.08	872.37	760.71	864.13	839.86	726.58	702.25	1443.15	1628.84	2747.55	3716.59	4359.8	2710.34	1293.67	1390.56	957.86	4917.34	1116.66	1219.98	4867.6	6302.72	7072.12	6190.61	5554.17	5780.18	8168.76	9271.69	7777.96	14549.6	5973.4	9473.71	14394.8	13671.2	8400.79	459.5	1437.47	1057.93	7373.18	12461.4	12216.6	7618.58	8692.39	10779	9961.62	14096.3	7916.87	8737.57
H2-T23	54.43	56.44	54.1	46.72	52.06	56.74	51.19	68.94	65.95	111.44	82.69	108.16	191.41	181.46	145.15	65.98	99.11	77.17	174.51	78.08	78.23	187.02	210.65	247.51	217.63	221.33	310.39	283.57	357.74	295.1	528.19	282.42	373.83	569.07	541.64	396.48	64.53	79.55	101.32	296.06	400.08	339.46	357.71	253.17	434.05	395.98	464.18	334.31	263.9
Hacd2	598.03	628.05	563.17	650.46	613.03	588.8	590.81	586.52	534.71	551.6	663.27	780.87	676.92	925.26	778.61	684.84	732.2	697.97	826.9	689.97	730.66	978.26	870.73	985.45	1084.19	929.04	903.88	1073.65	1178.32	971.95	1017.18	719.22	917.73	981.76	858.45	827.21	539.67	564.06	594.68	943.15	1273.07	1190.96	996.77	1025.33	1123.61	863.73	952.79	935.69	930.22
Hapln1	747.53	669.1	727.24	807.69	732.03	706	664.14	751.75	714.73	615.28	809.97	867.92	820.48	658.74	741.87	789.23	796.92	745.63	685	675.44	724	758.24	911.03	707.29	661.63	612.07	533.83	688.39	630.65	800.98	672.35	733.03	884.06	531.44	590.18	815.79	663.84	570.49	530.07	701.27	691.37	562.58	640.11	668.95	621.84	555.09	666.46	611.95	652.29
Hepacam	1510.15	1592.7	1463.35	1636.04	1527.8	1606.41	1492.93	1366.72	1411.63	1791.53	1546.15	1793.89	2151.4	2468.63	1886.94	1565.94	1874.99	1761.38	2048.49	1733.99	1621.1	2394.87	2613.71	2491.22	2534.55	2238.79	2201.06	2792.67	2391.68	2522.39	2715.93	2178.99	2426.52	2598.42	2662.2	2044.67	1079.35	1708.25	1708.41	2293.86	3206.81	2766.18	2262.35	2363.22	2975.27	2345.95	2688.32	2711.01	2580.24
Hes5	392.78	567.5	423.04	301.87	429.23	327.42	326.53	384.08	470.54	260.35	171.6	155.65	145.55	105.85	138.88	294.81	327.67	276.92	61.98	266.91	302.92	66.01	103.42	70.5	70.69	70.13	59.65	76.27	95.89	55.04	91.11	435.55	92.62	70.55	71.54	193.05	635.49	387.29	346.53	91.09	71.94	79.14	47.07	48.69	76.96	57.42	56.68	51.88	78.03
Hmgcr	1671.46	1657.35	1560.91	1838.18	1631.92	1713.38	1674.18	1630.43	1598.78	1893.61	1678.63	1487.87	1668.88	1548.09	1679.96	1753.85	1711.15	1734.14	1704.35	1715.84	1815.83	1219.44	1340.7	1202.31	1161.24	1290.63	1059.58	1061.92	1515.78	1277.59	1322.79	2107.45	1537.42	917.09	1319.6	1381.45	1559.38	1490.5	1484.49	1510.13	1285.36	1425.52	1583.54	1454.74	1577.68	969.01	1053.44	1163.37	1196.75
Hmgcs1	2446.53	2520.41	2461.98	2698.88	2479.76	2969.11	2728.5	2721.4	2680.67	3008.05	2463.7	2151.35	2533.22	2307.96	2506.96	2538.07	2505.04	2544.46	2459.49	2585.56	2662.99	1940.44	2209.91	1787	1585.38	2044.79	1705.64	1564.52	2456.22	1853.73	1781.79	3293.59	2379.37	1641.36	1719.45	2176.48	2726.72	2730.31	2830.21	2179.21	1710.01	1824.1	2482	2005.86	2281.09	1935.62	1544	1966.49	1956.88
Hsd11B1	1924.57	1587.57	1699.26	1675.57	1416.24	1626.87	1964.74	1716.88	2010.5	1660.42	1928.46	2212.02	2173.33	2199.27	2135.12	2069.54	1902.29	1894.16	1955.52	1888.33	2028.87	1816.04	2603.06	1784.7	1807.78	1689.57	1403.34	1290.73	824.27	1712.04	858.03	726.75	1387.55	1160.47	997.69	1105.37	1370.69	1738.79	1607.09	819.07	1264.3	1255.79	1295.91	1360.29	1417.6	1510.93	1318.26	1469.82	1447.49
Hspb1	112.79	128.28	170.28	244.37	121.12	115.34	110.69	182.74	153.28	400.82	131.59	218.96	312.04	626.61	240.12	131.96	156.75	120.3	495.81	134.36	141.47	1023.96	434.22	813.8	1343.13	1306.11	1344.7	1359.18	1976.78	1178.05	1469.26	438.06	948.04	1529.66	908.27	743.14	119.28	207.3	375.16	1399.4	2492.63	2205.51	1483.13	1323.28	1557.67	1211.86	1083.73	1093.24	954.77
Htra1	6011.08	7094.29	7208.55	6530.68	6399.13	6316.8	6194.47	6483.44	5814.06	7545.41	8891.92	9154.1	8925.6	10131.6	8919.49	7443	8313.05	8635.51	8864.27	7629.57	8649.74	10386	11548.4	10650.7	10676.7	8582.65	8394.76	10349.3	9467.15	9505.22	9504.04	7017.71	10413.3	11420.1	9531.04	7625.47	5850.37	6324.39	5855.71	7790.96	12180.6	10111.2	9035.82	8965.03	10392.7	9195.99	12381.3	10326.2	10388.5
IL1a	20.98	21.55	32.81	29.65	31.87	26.97	24.91	27.36	30.3	40.27	58.68	75.18	80.75	96.4	75.26	40.92	58.66	24.97	109.27	30.87	31.62	137.09	114.83	141	131.85	109.3	114.25	185.79	204.69	166.29	208.74	133.05	185.23	286.88	222.28	147.38	35.2	24.11	27.16	177.48	228.12	200.24	148.52	151.9	215.49	173.46	211.08	147.94	187.62
Iba1	6.56	10.26	6.21	7.19	11.69	10.23	8.3	4.38	1.78	6.56	6.22	10.55	4.98	8.51	7.17	9.19	4.05	17.02	11.42	10.89	3.33	10.15	11.41	9.96	6.35	1.82	11.12	11.73	18.44	9.37	12.69	12.55	20.21	15.28	16.61	14.53	12.71	4.82	5.87	10.99	8.77	8.58	7.32	10.71	9.24	11.96	7.82	5.76	13.15
Id3	325.9	300.68	274.05	297.38	281.55	244.64	319.62	297.64	286.96	442.03	320.08	564.55	984.98	991.42	563.57	356.62	359.02	289.4	738.82	352.25	336.2	1215.21	832.71	1051.35	1297.06	1182.24	1491.3	934.8	737.6	1148.78	1179.79	556.04	1055.82	1688.39	1111.38	902.98	263.97	405.77	643.13	1488.93	2075	2074.87	1316.83	1400.21	1566.9	1589.89	1702.31	1296.9	1010
Id4	2931.11	3056.1	2494.79	2644.97	2546.69	2850.05	2900.07	2388.75	2766.22	3161.64	2593.51	2817.46	3430.47	3294.66	2503.37	2761.9	2672.92	2949.62	2862.33	2972.3	2761.19	3416.29	4067.72	3453.68	3485.3	2794.39	3662.03	2755.51	2207.28	2955.67	3582.03	3205.73	2988.95	3835.32	3782.52	2746.29	2324.9	3254.2	3605.49	4769.12	5509.05	5229.14	3838.58	4580.37	5474.93	4915.61	5679.58	4179.87	3822.58
Idi1	1020.97	1030.33	957.83	980.19	954.08	1013.89	1084.76	1014.37	1153.19	973.96	854.43	625.22	853.38	702.22	747.25	1003.04	999.18	1029.36	877.46	1014.98	1040.23	524.67	727	452.11	489.28	565.62	533.83	477.18	645.4	578.49	567.41	933.85	698.83	349.2	595.29	588.49	885.77	1018.84	1041.78	673	560.64	639.82	831.52	718.6	841.94	635.24	523.79	644.61	584.78
Igf2r	551.47	525.43	584.45	567.81	567.35	602.75	527.16	548.22	638.09	724.85	489.9	515.74	825.47	675.75	584.18	542.02	573.42	461.91	658.91	606.44	530.93	701.54	546.01	612.27	625.89	713.17	925.11	747.06	757.89	569.12	723.1	638.89	660.09	624.33	708.98	614.44	510.34	551.2	703.33	643.16	681.72	671.28	560.62	568.65	684.94	1041.98	659.62	927.04	735.58
Igfbp2	288.52	443.33	352.09	369.25	311.3	323.7	1191.3	1297.78	575.7	2977.15	368.98	654.24	3090.51	2628.36	677.36	329.06	338.79	321.18	1575.51	502.95	412.76	3034.64	1365.03	1495.04	1602.06	2930.1	5109.85	3203.36	3097.94	3755.48	2788.59	1128.41	4726.75	2517.29	1511.22	2273.01	323.61	820.38	2079.89	1506.2	2018.85	1832.68	2440.16	1457.66	1793.17	7013.93	2335.55	3951.23	1477.3
Il33	1481.29	1573.2	1371.11	1957.68	1368.43	1864.06	1896.95	1511.16	1712.85	1755.01	1288.31	1497.1	2686.75	3357.04	1860.95	1224.35	1420.9	1343.73	2991.18	1572.4	1552.86	3914.73	4028.17	4728.03	4645.74	4203.43	4507.27	3181.85	2557.64	2935.76	3320.24	2747.59	2882.86	2522	4426.36	2339.43	1046.11	2293.2	2354.47	3934.35	6128.48	5129.02	4672.19	4227.89	6918.7	4865.37	3854.14	4460.38	4050.53
Itga6	556.71	643.44	641.21	608.24	609.85	649.26	565.9	536.18	552.53	693.95	636.6	881.12	842.41	954.56	826.09	586.29	686.69	501.63	1074.8	650.02	602.5	1256.67	1109.52	1272.81	1335.98	1255.11	1328.52	1584.08	1598.76	1381.81	1584.58	1009.17	1446.48	1516.73	1609.58	1357.58	561.18	617.9	671.76	1535.26	2015.34	1897.52	1383.77	1572.56	1854.73	1443.94	1971.05	1587.98	1524.65
Itga7	338.36	260.66	295.33	471.67	295.36	355.33	337.6	277.94	313.7	427.98	399.21	398.35	442.64	552.89	357.5	333.23	300.36	346.15	376.75	381.3	349.52	534.83	426.62	503.45	558.38	515.52	460.03	449.8	208.37	416.89	343.67	199.57	340.15	352.73	243.99	257.4	195.53	417.02	444.17	277.21	470.27	451.02	351.43	367.09	454.06	397.17	355.71	421.73	384.89
Itih3	195.41	501.82	168.51	202.15	185.93	222.31	190.94	176.17	167.54	247.24	289.85	356.14	351.92	449.87	364.66	286.46	306.43	303.02	306.62	174.31	214.7	489.98	470.73	530.27	580.62	458.14	339.71	526.07	798.46	530.47	681.58	627.59	543.9	566.71	604.23	628.97	191.62	200.88	196.02	585.83	643.12	551.14	503.09	485.89	558.73	471.34	612.71	518.76	639.14
Kcna2	2517.35	2473.2	2509.87	2542.55	2616.81	2818.42	2489.14	2470.82	2391.93	2448.02	2486.82	2454.72	2354.77	2393.97	2536.52	2514.69	2726.52	2453.67	2198.53	2507.48	2536.5	2097	2352.87	2295.05	2180.3	2202.36	1847.19	2362.43	2533.67	2214.41	2393.02	2973.52	2714.47	2042.29	2194.66	2418.31	2315.12	2382.39	2133.49	2273.44	2024.99	2084.41	2021.79	2070.13	1934.77	2020.56	2057.04	2192.24	2239.19
Kcne5	76.06	106.73	90.46	83.55	82.87	82.79	94.09	95.2	89.12	83.35	162.71	377.24	509.44	618.1	457.85	121.93	118.32	74.9	549.63	110.76	144.8	743.85	822.82	876.64	807.78	836.13	610.67	1275.09	1111.94	1313.89	1356.24	461.91	1670.44	1146.36	775.41	1200.85	85.06	98.83	107.92	1014.61	1586.3	1493.22	1271.86	1126.59	1329.87	811.09	1593.84	928.01	904.79
Kcnj10	2056.37	1967.27	2177.29	2438.33	2159.96	2639.83	1993.8	1939.01	1917.82	2611.91	2368.57	3002.12	3890.06	4506.29	3471.03	2123.83	2470.65	2281.16	3671.29	2142.53	2278.52	4921.76	4509.55	4713.47	4995.22	4490.34	3826.83	5456.27	4877.41	4987.4	5001.7	3299.87	5519.88	5049.87	4780.21	4272.01	1859.53	2662.01	2587.94	5467.26	6271.49	5868	5320.66	4914.36	5907.44	4602.18	6284.48	5812.04	5754.91
Kcnj16	369.18	502.85	495.77	377.34	504.66	518.11	473.2	461.77	395.68	409.25	551.24	498.6	431.67	398.84	543.86	456	521.84	516.38	440.36	412.16	447.72	556.83	544.49	662.08	459.89	389.83	392.29	684.48	1001.3	587.86	793.44	1039.29	793.12	777.17	866.11	794	692.19	392.91	346.53	563.06	571.17	573.07	540.75	496.6	546.42	523.98	786.66	592.73	746.98
Kcnk1	508.85	434.09	460.29	579.49	438.79	523.69	448.29	440.98	465.2	604.98	480.12	625.22	849.39	785.39	629.87	541.19	517.8	547.03	477.87	479.34	454.37	700.69	610.65	568.59	685.46	635.75	735.03	625.81	381.71	610.1	520.12	387.85	570.85	711.33	583.79	509.61	350.98	548.79	685.71	742.89	803.68	785.71	561.67	709.84	626.45	815.88	653.76	765.65	585.66
Kcnn2	1422.28	1523.94	1552.04	1491.39	1680.79	1400.84	1397.46	1558.21	1456.19	1343.88	1717.75	1646.16	1365.81	1388.37	1791.96	1626.9	1578.67	1587.73	1288.46	1546.98	1597.8	1497.85	1301.15	1543.31	1455.12	1238.71	1165.74	1347.44	1788.69	1366.59	1235.14	848.5	1500.37	1463.82	1285.11	1465.52	1561.34	1252.67	1076.29	978.48	1277.46	1040.3	1084.63	1075.96	1049.73	884.07	1256.7	1180.66	1166.06
Kcnn3	121.97	123.15	127.71	116.8	138.12	112.55	99.62	91.92	112.29	105.82	114.69	130.58	134.59	138.93	126.33	92.7	130.46	82.85	114.17	119.84	104.86	149.79	131.56	133.33	141.38	132.07	153.68	220.99	191.78	189.71	257.18	272.37	197.02	171.66	208.22	187.86	108.52	103.65	123.34	203.39	194.78	164.96	143.29	158.72	170.85	155.52	155.38	173.88	144.66
Kctd14	45.25	59.52	52.33	57.5	54.18	45.58	63.65	55.81	71.29	73.05	60.46	50.12	65.8	54.82	48.38	60.97	56.63	47.67	35.88	52.66	71.57	63.47	51.71	35.25	52.42	52.83	83.92	46.94	57.16	35.13	61.12	37.66	50.52	41.15	62.59	31.14	58.66	71.51	77.82	34.55	49.13	47.68	41.84	37	47.72	57.42	46.91	55.72	28.06
Klf15	83.28	103.65	81.59	105.12	106.24	90.23	103.77	73.31	96.25	96.46	119.14	127.95	113.65	170.12	100.35	108.57	135.52	179.32	107.64	141.62	103.19	172.63	122.43	141.76	204.92	140.27	181.99	177.96	121.7	146.38	149.92	128.03	114.51	192.82	194.17	114.17	119.28	90.8	113.06	149.99	168.46	187.84	129.7	149.95	163.16	147.15	120.2	134.49	133.26
Lama2	375.08	423.83	406.19	390.82	376.11	424.16	344.52	384.08	399.25	575.01	367.2	323.16	449.62	413.96	367.35	334.9	411.61	318.91	407.74	392.19	354.51	423.12	479.85	379.32	410.64	429.91	519.68	477.18	416.75	483.63	444.01	401.66	399.09	446.79	426.67	365.34	344.14	490.14	565.31	403.64	464.13	433.85	372.35	399.22	571.04	604.13	551.15	610.99	498.86
Lcat	1152.77	1031.36	1257.59	1317.1	1131.51	1238.99	1076.46	1052.67	994.56	1242.74	1305.2	1466.77	1886.21	1655.84	1609.18	1137.5	1123.58	1233.64	1363.48	1205.63	1233.3	1433.54	1721.69	1435.27	1605.24	1664.98	1406.37	1603.63	1123	1768.25	1714.9	1202.46	1604.77	1470.87	1354.1	1377.3	1124.32	1236.59	1148.97	1821.11	2058.33	2195.97	1621.2	1647.53	1694.66	1543.23	2159.65	1452.53	1485.19
Lcn2	9.84	112.88	17.74	16.17	10.62	9.3	8.3	29.54	5.35	31.84	82.69	490.68	129.6	647.4	139.77	15.87	28.32	22.7	401.22	16.34	28.29	809.01	558.94	913.42	1675.14	910.82	1295.16	2485.63	2161.18	3196.9	1721.82	400.4	2177.3	1760.11	1300.44	1561.01	10.75	12.86	20.56	1402.55	2608.44	2422.91	1347.16	1225.91	1686.96	1415.23	1501	1351.66	1003.86
Lgals4	7.87	17.45	12.42	9.88	10.62	18.6	11.07	16.41	21.39	30.9	15.11	14.51	14.95	16.07	14.34	10.02	12.14	13.62	17.94	16.34	18.31	11.85	11.41	13.03	8.74	17.31	24.27	19.56	22.13	19.91	10.38	18.83	23.57	7.05	15.33	8.3	26.4	11.25	27.9	6.28	23.69	14.3	18.83	9.74	23.09	20.34	16.61	20.17	15.78
Lgi4	742.29	648.57	669.59	751.98	715.03	828.78	671.06	677.34	689.77	796.96	1018.02	1129.09	1325.93	1443.19	1267.81	878.6	956.71	772.87	1373.27	758.96	928.72	1460.62	1571.12	1506.53	1733.12	1534.73	1433.67	1460.87	1355.35	1497.74	1726.43	1164.81	1470.06	1535.54	1843.36	1316.06	521.1	736.81	729.03	1942.05	2239.07	2029.11	1557.4	1710.82	2020.97	1872.22	1985.7	1785.88	1702.62
Lgr6	27.54	32.84	26.61	34.14	21.25	26.97	37.36	26.26	23.17	31.84	22.23	32.98	19.94	30.24	24.19	23.38	28.32	17.02	30.99	23.6	26.63	17.77	23.57	29.89	38.92	30.06	30.33	48.89	59.01	30.45	49.59	10.04	40.41	30.57	39.6	25.95	21.51	35.35	30.1	18.85	29.83	35.28	23.01	33.11	55.41	50.24	32.25	33.62	27.18
Lif	22.29	44.13	34.59	30.55	29.75	26.04	9.69	32.83	33.86	48.7	56.01	126.63	99.69	108.69	116.48	46.77	45.51	26.1	127.21	45.39	36.62	137.09	88.21	170.12	127.08	223.15	162.78	258.15	219.44	190.88	184.52	126.77	217.23	164.61	140.52	182.67	30.31	28.93	25.7	140.57	192.15	127.77	194.54	143.14	195.48	174.66	181.76	196.94	197.27
Lrig1	256.39	330.44	263.4	267.73	297.49	345.09	285.03	242.92	242.4	331.52	448.11	553.99	648.01	807.13	730.22	374.99	376.21	357.5	742.09	315.93	419.42	952.87	633.47	981.62	922.95	952.72	872.54	1106.9	1436.48	939.16	1180.94	1294.09	1084.44	938.25	1099.88	1152.07	333.39	304.53	307.62	1015.39	1308.17	1255.79	1082.54	995.14	1131.31	984.56	1026.08	1020.23	1251.1
Lrp4	77.38	87.23	80.71	87.15	68	90.23	53.96	67.84	58.82	84.29	75.57	71.23	96.7	102.07	76.16	64.31	73.83	68.09	40.77	76.26	74.9	96.47	72.24	86.59	84.99	96.55	99.08	152.54	95.89	112.42	117.63	76.57	134.71	129.33	113.69	76.8	90.92	93.21	89.57	77.74	118.45	99.17	80.54	91.53	120.06	77.76	80.13	104.71	77.15
Lrrk2	238.69	271.95	335.24	290.19	303.86	296.72	255.97	337.03	292.31	385.84	257.84	262.49	333.97	291.09	255.35	246.37	255.86	216.77	283.79	248.75	267.96	267.41	220.53	201.54	200.95	282.35	416.55	269.88	385.4	235.38	291.78	405.42	259.32	215.16	348.74	261.55	302.1	247.48	365.62	279.57	213.2	182.12	242.66	187.93	220.11	462.97	251.14	401.56	278.8
Ltbp1	106.88	88.26	102.88	97.93	90.31	123.71	98.24	95.2	98.03	121.75	93.36	105.52	122.62	126.64	100.35	110.24	109.22	88.52	119.06	87.15	91.54	188.71	174.91	157.09	140.59	183.99	137.5	242.5	261.85	214.3	221.43	139.33	235.75	239.85	186.51	168.14	92.88	91.6	108.66	144.5	213.2	227.89	176.76	169.43	183.16	210.55	269.71	224.8	163.07
Maob	634.75	723.49	681.12	744.8	564.16	613.91	719.48	729.87	695.12	963.66	592.14	631.82	1029.84	937.55	647.79	597.14	596.68	509.57	981.84	588.29	624.14	957.95	798.49	682	679.9	848.88	1335.6	735.33	739.45	726.04	861.49	847.25	853.75	747.78	852.06	606.14	571.94	731.99	1249.55	680.85	724.71	778.08	643.25	633.89	881.96	1769.33	774.93	1271.92	696.13
Megf10	580.98	544.93	552.53	654.06	500.41	630.66	563.13	559.16	577.48	763.25	466.78	509.15	704.84	785.39	565.36	489.41	574.43	511.84	732.3	573.76	600.84	765.85	932.33	803.84	826.05	719.55	761.32	762.7	684.13	841.97	743.85	647.67	685.35	806.57	904.43	648.69	467.33	735.21	767.94	796.29	1196.74	987.85	826.29	948.4	1182.1	1028.82	1145.3	1040.4	969.67
Mertk	635.4	781.98	711.28	696.28	754.34	675.3	596.34	621.53	591.74	771.68	931.78	1013.02	874.32	985.75	888.81	781.72	939.52	897.71	815.48	733.54	732.32	1269.37	1197.73	1117.26	1164.41	1093.89	1175.85	1478.47	1285.28	1318.58	1441.58	1117.11	1160.22	1602.56	1526.55	1089.8	636.46	605.04	609.36	1270.61	1527.51	1425.52	1073.13	1145.09	1277.53	1253.73	1539.12	1338.21	1190.61
Mfge8	517.37	596.24	516.16	553.43	643.84	477.18	493.95	544.94	479.46	623.71	411.65	316.57	425.69	357.25	355.7	494.42	608.81	540.22	277.26	508.4	416.09	301.26	270.72	215.33	235.11	267.78	381.17	258.15	335.61	209.61	385.19	554.79	360.36	225.75	378.12	331.09	607.13	473.26	538.88	259.93	214.96	205.96	192.45	170.4	226.26	482.11	223.78	347.76	265.65
Mgst1	560.65	600.34	509.96	639.68	421.79	524.62	646.15	598.56	570.36	1037.65	686.39	1063.14	1406.68	1518.79	964.97	572.92	632.07	637.82	1270.52	577.39	579.2	1594.33	1726.25	1494.27	1716.44	1533.82	2096.92	1400.25	1338.75	1750.68	1664.16	1296.6	1758.01	1991.73	1586.59	1371.07	456.57	946.53	1294.34	1877.65	2586.51	2484.89	2043.75	2131.47	2841.36	3070.91	2284.73	1905.01	1688.6
Mlc1	2931.11	3030.44	2994.1	3309.81	2995.04	2998.87	2898.69	2837.39	2710.97	3452.89	3607.09	4985.95	5893.91	6698.95	5669.77	3345.68	3208.92	3096.03	6393.36	3177.48	3533.46	7094.07	6918.69	7943.39	8664	7047.01	7558.62	8186.36	8445.57	8340.05	11391.9	6598.48	9440.03	10567.7	10618.1	7641.04	2954.52	3933.16	3666.43	9539.04	11891.1	10914.1	8938.55	9242.54	11082.2	9094.3	11049.4	8007.17	9154.02
Mmp14	155.41	165.22	184.47	256.95	182.74	180.45	195.09	215.57	221.01	346.51	158.26	211.05	372.86	377.1	194.43	180.4	176.98	166.83	274	181.57	201.39	332.57	291.26	282	312.15	296.93	422.62	379.4	350.36	236.55	434.78	271.12	368.78	422.1	318.08	282.31	154.47	245.87	315.69	229.31	509.76	451.02	262.53	319.38	381.72	522.78	440.72	408.28	343.68
Mmp1a	5.9	6.16	6.21	2.7	10.62	8.37	6.92	7.66	3.56	5.62	4.45	9.23	4.98	6.62	2.69	5.01	4.05	11.35	9.79	9.08	13.31	10.15	3.8	9.2	10.33	4.55	6.07	25.42	9.22	10.54	6.92	7.53	10.1	14.11	16.61	9.34	1.96	4.82	4.41	9.42	14.04	9.54	5.23	4.87	9.24	3.59	3.91	2.88	13.15
Msmo1	2413.74	2520.41	2387.48	2571.3	2331.01	2783.07	2379.83	2444.56	2577.29	2864.76	2538.39	1797.84	2625.94	2257.87	2386.89	2570.64	2326.04	2501.33	2182.22	2362.23	2603.08	1483.47	1714.84	1302.7	1318.5	1581.18	1415.47	1235.97	2229.41	1610.16	1909.8	2967.25	2345.69	1133.43	1775.65	2169.22	2379.65	2675.67	2635.66	2136.02	1420.47	1639.11	2190.19	1823.78	2159.5	1749	1215.66	1711.91	1573.74
Msx2	13.77	13.34	11.53	17.97	7.44	9.3	11.07	13.13	12.48	28.1	16	17.15	22.93	19.85	9.86	12.53	8.09	17.02	17.94	19.97	8.32	27.08	26.62	22.99	26.21	40.08	43.48	37.16	18.44	14.05	26.53	7.53	26.94	27.04	14.05	20.76	14.67	22.5	20.56	23.56	57.91	44.82	28.24	30.19	32.32	43.07	35.18	35.54	24.55
Nat8	47.87	61.57	39.02	46.72	42.5	42.79	41.51	39.39	48.12	73.98	57.79	46.17	50.84	41.58	36.74	41.76	43.49	47.67	40.77	43.58	43.27	28.77	34.98	22.99	34.95	31.88	41.45	41.07	38.72	46.84	39.21	56.48	42.1	35.27	47.27	32.17	60.62	58.66	71.95	32.2	33.34	23.84	24.06	36.03	35.4	63.4	25.41	34.58	31.56
Ncan	2969.15	2556.33	2916.94	2995.36	2948.3	3148.63	2685.61	2735.63	2559.47	2944.37	2996.28	3275.16	3566.05	3399.57	3436.09	2984.05	3192.74	2814.57	3142.86	3054.01	3152.32	3505.99	3479.12	3148.7	3281.17	3687.91	2636.82	3549.51	2863.75	3235.55	3774.63	3765.54	3726.51	2928.81	3382.68	3339.97	2512.61	2678.89	2563.71	3378.36	3560.4	3654.87	2984.05	2997.11	3093.79	2664.17	3192.57	3230.73	3085.24
Nlgn1	3309.47	3238.77	3334.66	3324.18	3312.72	3749.52	3154.66	2910.71	3126.26	3198.16	3354.58	3136.66	2601.01	2637.81	3029.31	3360.71	3280.72	3118.72	2444.81	3206.53	2839.42	2663.13	2713.33	2709.61	2465.44	2572.15	2167.69	2771.16	3038.93	2577.43	2271.93	3016.2	2502.3	2279.79	1950.66	2670.52	3320.17	2899.85	2682.65	1923.98	2082.89	1886.08	2098.14	2072.07	2154.88	1819.58	2193.85	2324.82	2645.12
Nos1	841.3	827.14	906.39	823.86	1052.89	945.98	795.58	889.63	796.72	670.54	639.26	532.89	511.43	563.29	627.19	697.36	692.75	509.57	451.78	611.89	532.6	598.3	514.07	577.02	613.18	543.76	527.77	449.8	641.72	423.91	683.88	1145.98	511.91	473.83	685.99	740.02	1172.23	644.41	644.6	427.99	465.01	518.72	434.06	548.2	477.15	422.3	544.31	528.37	695.25
Notch1	516.06	476.17	575.58	604.64	535.47	564.61	438.61	438.79	483.02	597.49	449.89	601.48	616.11	723.96	597.62	461.85	636.12	473.26	696.42	444.85	490.99	793.78	645.63	763.99	857.82	871.65	825.02	1046.27	827.96	901.69	921.46	589.93	882.37	898.28	959.36	778.43	448.75	540.76	651.21	979.27	1281.85	1198.58	851.39	890.95	1126.69	922.35	983.08	1071.15	913.56
Notch3	53.11	58.49	48.78	62.89	59.5	67.9	41.51	36.11	35.65	68.36	48.9	80.46	83.74	86.95	83.33	61.8	78.88	63.55	47.3	49.02	64.91	101.55	62.36	75.86	73.07	112.94	115.26	121.25	90.36	85.48	110.71	126.77	127.98	78.78	85.59	93.41	62.57	54.64	77.82	92.67	112.3	111.56	80.54	95.42	115.44	72.97	74.27	90.3	102.58
Npas3	306.88	342.76	338.79	336.91	343.17	325.56	308.55	299.82	286.96	318.41	360.09	390.43	440.65	495.24	435.45	314.02	366.1	301.89	450.14	303.22	341.2	550.06	441.83	576.25	559.97	674.92	515.64	764.66	883.28	635.87	661.97	532.2	575.9	584.35	685.99	596.79	345.12	359.17	352.4	559.92	636.1	662.7	607.69	508.28	587.97	569.44	617.6	596.58	660.18
Nr4a1	939.66	929.76	985.32	804.99	973.2	726.46	671.06	795.52	663.04	949.61	1066.03	1160.75	777.61	899.75	1088.62	915.34	928.39	978.29	730.67	826.14	923.73	982.49	994.69	802.31	795.87	693.13	684.48	774.44	863	819.72	706.95	808.34	725.77	905.33	936.37	539.71	630.6	602.63	612.3	792.37	740.51	790.47	651.62	627.08	591.05	551.5	647.89	627.32	586.54
Nr4a2	1108.18	1035.46	1366.68	1008.93	1332.31	780.41	749.92	950.9	728.99	927.14	941.56	815.16	567.26	513.2	909.42	791.74	798.94	770.6	575.73	677.26	742.31	560.21	509.51	463.61	371.72	441.75	344.77	510.43	590.08	456.7	715.02	920.05	538.85	463.25	1136.93	580.19	1000.16	650.84	610.09	1894.14	416.75	412.88	481.13	391.44	398.65	289.51	425.09	488.02	420.83
Nrcam	8653.67	7859.86	7422.29	7907.97	7932.24	8641.3	8052.68	7318.35	7945.77	7015.35	7353.77	7560.71	6487.08	6501.42	7605.09	8122.83	8125.95	7856.96	7272.45	8003.61	8315.2	6276.6	6773.44	6924.99	6471	7003.29	5642.68	7597.71	8375.5	7242.8	7054.51	7582.54	7663.5	6085.71	6058.94	7915.05	7879.04	7011.39	6655.96	6714.31	6153.93	6466.82	6631.22	6703.08	6673.96	5589.13	6492.62	6751.58	7624.99
Nrxn1	6476.65	6072.17	6240.08	6569.31	6211.07	6942.8	6588.81	6081.85	6569.78	5806.32	5627.13	5330.22	4584.92	4290.81	5040.79	6087.53	6192.31	5607.58	5077.18	6578.28	6421.14	4640.81	5361.26	4979.37	4633.83	4694.36	3788.41	5076.87	5530.19	4824.63	4730.68	5222.81	4817.68	3989.34	5084.24	4838.7	5777.05	5639	5146.51	4483.28	4133.33	4108.75	4458.81	4451.84	4362.09	3642.75	4854.81	4659.24	5498.02
Ntrk2	9130.38	9980.04	9378.74	10223.2	9717.16	9889.59	9808.49	9867.96	9111.43	10870	9861.93	10585.2	11592.4	12581.3	11018.8	9623.63	10599.6	9929.3	12473.6	9859.25	9495.24	12882.4	12349.2	13588.7	13901.5	13046.6	14057.7	14557.9	16966.7	13391.9	17410.8	15732.4	15207.4	16812.1	18134.7	14219.3	8551.68	8865.08	9620.52	16397.8	17226.4	15581.6	13491.5	13809.3	16521.8	16176.4	17175.5	15164.1	15135.1
Ntrk3	4692.4	4370.69	4938.14	4971.9	4946.76	5166.18	4345.96	4463.45	4177.85	4870.76	4967.42	4687.85	4431.4	4220.87	4908.18	4898.25	5183.01	4955	4036.63	4811.61	4675.22	4153.37	4380.27	4246.8	4111.19	4640.62	3747.97	4828.5	4243.07	4403.06	3924.55	3345.06	4401.76	3950.54	3737.81	4352.97	4270.46	4641.85	4338.93	3139.63	3399.84	3610.05	3400.33	3791.66	3751.03	3559	3841.44	4397.94	4347.74
Ntsr2	4949.45	5044.92	4902.67	4917.1	4687.52	4843.41	4809.47	4628.68	4325.79	5170.44	5982.77	6392.04	7269.68	7127.09	6860.53	5310.82	5114.24	4707.59	5884.5	5020.41	5186.18	6693.8	7962.05	7292.81	6949.15	6802.91	5632.57	5825.89	4471.73	6582.34	6243.77	6083.86	6557.17	5403.78	6618.46	5322.37	4757.34	5133.6	4901.3	6885.51	7534.92	7361.23	7502.48	7972.81	7974.59	6236.33	7344.76	6160.77	7025.3
Nwd1	702.29	781.98	806.17	829.25	743.71	839.95	680.74	803.18	638.09	1136.92	761.07	863.97	1140.5	1121.85	866.41	743.3	846.47	711.59	818.74	769.86	787.25	1062.88	965.79	899.63	934.07	1100.27	1501.41	1144.06	1126.69	1100.76	1170.56	967.74	1010.35	1270.99	1217.41	1004.69	691.21	799.49	998.47	1053.87	1148.49	1056.51	925.65	940.61	1000.48	1685.59	1310.45	1491.92	1174.83
Nxpe4	90.49	79.02	95.78	88.94	70.12	95.81	101	79.88	65.95	81.48	70.24	69.91	100.69	101.13	96.77	87.69	80.91	77.17	79.92	90.79	79.89	120.17	130.04	134.1	122.32	114.76	114.25	121.25	164.12	107.73	132.63	115.48	133.03	108.17	111.14	104.83	87.01	99.63	102.78	131.93	171.09	136.35	99.36	114.9	121.6	135.18	124.11	128.73	127.13
Osmr	92.46	113.91	115.29	80.86	98.81	104.18	85.78	146.63	115.85	146.09	300.52	651.6	574.24	1010.32	742.77	179.56	227.55	123.7	991.62	154.33	174.76	1624.79	631.18	1518.03	1990.46	1429.99	1700.59	2358.52	2187	1897.06	1740.27	916.28	1709.17	2524.35	2105.23	1454.1	125.14	114.9	109.39	1634.99	2325.93	1969.03	1955.9	1774.12	1984.03	1335.08	1754.1	1829.11	1864.82
P2RY12	1029.5	911.29	1115.69	965.81	1075.2	1146.9	974.07	939.96	1058.72	904.66	1201.18	1340.14	1365.81	1305.2	1279.46	1126.64	1142.79	930.62	1374.9	1002.27	908.75	1575.71	1792.41	1493.51	1347.89	1312.49	1210.23	1705.33	1622.73	1678.08	1782.94	1356.85	1715.91	1891.79	1819.09	1681.4	955.18	1007.6	1072.62	1738.65	1894.26	1682.97	1255.12	1707.9	1677.73	1796.85	2430.34	1710.95	1792.93
P2rx6	16.39	17.45	15.96	19.77	18.06	17.67	22.14	13.13	17.82	18.73	8	27.7	30.91	34.97	16.13	13.36	21.24	11.35	16.31	9.08	19.97	32.16	34.98	22.22	31.77	28.24	38.42	52.8	29.5	26.93	46.13	31.38	35.36	35.27	26.83	20.76	20.53	31.34	33.77	47.9	40.36	30.51	30.33	23.37	38.48	49.05	35.18	25.94	29.81
P4ha3	33.44	45.15	28.38	41.33	30.81	32.56	19.37	36.11	33.86	41.21	34.68	79.14	84.74	120.03	90.49	41.76	35.4	39.72	145.16	45.39	33.29	225.1	158.18	241.38	272.44	209.49	196.14	301.17	438.87	257.63	447.47	253.55	340.15	425.62	436.89	318.64	45.95	35.35	58.73	442.91	586.09	582.6	371.31	410.91	449.45	317.02	479.81	289.16	405.05
Padi2	1057.04	815.85	879.78	1272.17	878.65	1197.13	946.4	872.12	994.56	1335.45	1074.04	1148.88	1868.26	1734.28	1404.9	952.93	969.86	842.1	1614.65	1143.89	1175.05	1551.17	1796.21	1851.36	1946.78	1751.51	1771.36	1423.71	1128.53	1352.54	1793.32	1151	1446.48	1723.66	2043.92	1302.57	638.42	1305.7	1364.08	2375.53	3302.45	3240.08	2406.69	2739.07	3353.91	2429.69	2991.26	2321.94	2534.65
Palld	40	54.39	39.91	34.14	36.12	41.86	34.59	39.39	37.43	74.92	55.12	58.04	87.73	111.52	62.72	45.1	50.57	43.13	101.12	34.5	41.61	175.17	118.63	198.47	178.71	195.83	169.86	242.5	265.54	220.15	251.41	130.54	277.85	244.56	229.94	207.58	45.95	48.21	48.46	230.09	317.61	323.25	229.06	238.56	281.67	202.18	218.9	233.44	238.47
Papss2	441.96	485.4	482.46	403.39	419.67	463.23	388.8	388.46	340.43	431.73	462.33	493.32	513.42	501.85	540.28	415.08	442.96	373.38	500.7	397.64	367.83	604.22	654.76	629.89	629.07	659.43	458.01	586.7	573.49	570.29	595.08	444.33	671.88	681.94	588.9	558.39	374.45	351.94	325.97	932.15	1045.83	1099.42	877.54	893.87	891.2	638.83	976.24	712.82	704.02
Paqr6	87.87	100.57	69.18	101.52	94.56	115.34	91.32	63.47	87.34	83.35	110.25	127.95	133.59	139.88	105.73	108.57	89	87.39	94.6	116.2	106.52	125.24	157.42	144.83	144.56	145.73	143.57	158.41	141.99	133.5	179.91	171.96	181.86	110.52	120.08	152.57	125.14	106.87	175.47	170.41	258.83	225.99	180.95	197.66	215.49	203.37	150.49	129.69	156.06
Paqr8	3367.83	3690.3	3638.86	3661.99	3828	3779.29	3109	2989.5	2855.34	3913.65	4159.22	4181.34	4005.7	4312.54	3928.88	3800.01	4276.87	4102.69	3568.54	3823.87	3698.23	4275.23	4432.74	4167.87	4541.69	3946.58	3562.94	4245.72	3857.67	3787.1	4088.32	3130.42	3942.05	4767.69	4503	3481.13	3188.18	3154.56	3129.75	4133.82	4982.63	4912.57	3854.27	4161.68	4335.92	4055.47	5165.56	4733.21	4795.75
Par6	212.46	211.4	238.57	170.7	184.87	203.71	202.01	181.65	181.8	215.4	218.72	221.6	250.23	224.94	209.66	180.4	238.67	163.43	220.18	187.02	201.39	274.18	286.69	276.63	298.65	255.03	245.69	375.49	280.29	325.55	371.35	343.92	316.58	359.78	385.79	260.51	228.77	220.16	236.4	397.36	414.12	376.64	334.7	335.93	400.19	330.18	482.74	339.12	337.54
Pcdhgc5	139.01	133.41	134.81	134.76	125.37	127.43	150.81	132.4	153.28	128.3	134.25	159.6	140.57	160.67	161.28	128.62	135.52	124.84	115.8	130.73	138.14	164.17	150.57	176.25	185.07	154.84	148.62	201.43	197.31	187.36	176.45	159.41	170.08	144.62	150.74	181.63	162.29	130.97	182.07	186.12	177.23	208.82	195.59	170.4	181.63	153.13	167.1	195.02	195.51
Pdgfc	182.29	219.61	202.21	203.04	132.81	162.78	225.53	224.32	213.88	301.55	168.04	212.36	312.04	258.96	230.27	185.41	191.14	177.05	277.26	228.78	196.4	279.26	226.62	219.16	224.78	251.39	361.96	295.3	335.61	213.13	307.92	292.46	255.96	296.29	330.86	262.59	226.82	192.84	303.95	248.15	241.28	238.38	219.65	221.03	277.06	446.22	254.08	343.92	222.69
Pdk4	239.34	300.68	282.03	259.65	280.49	278.12	249.05	258.24	258.44	341.82	320.08	292.83	497.47	473.5	305.53	228	316.54	280.32	435.47	254.2	262.97	480.67	557.42	444.45	351.07	392.56	499.46	477.18	363.27	447.33	478.6	435.55	459.71	469.13	588.9	379.87	250.28	258.73	344.32	486.89	479.93	496.79	438.25	438.17	546.42	724.96	564.83	623.47	495.36
Pdpn	623.6	667.05	641.21	672.92	568.41	688.33	827.41	771.45	698.69	1372.91	795.75	1473.36	1996.87	2399.64	1367.27	677.32	732.2	655.98	2454.59	777.12	757.29	3089.64	2161.24	3091.99	3420.96	3352.73	4327.3	3788.1	3132.97	4066.97	3959.15	1976.91	3613.68	3650.72	3741.65	3084.65	557.27	870.2	1280.39	4036.44	4662.38	4246.06	4091.69	3954.27	4751.5	5175.21	4287.05	4004.07	3725.26
Pfkfb3	839.99	863.06	932.11	1011.63	861.65	892.97	770.68	750.66	794.93	1017.98	983.35	1235.94	1225.24	1273.07	1195.24	771.69	721.07	778.55	1050.34	829.78	863.81	1418.31	1339.94	1445.23	1476.57	1489.19	1353.8	1548.88	1755.5	1432.17	1443.89	977.79	1414.49	1629.6	1467.79	1283.89	680.46	831.63	765.74	1485	2079.38	1880.36	1643.16	1577.42	1883.98	1416.42	1743.35	1482.31	1605.31
Phgdh	1121.95	1227.36	1243.4	1361.12	1125.13	1209.22	1263.25	1171.94	1183.49	1323.28	1026.91	1034.12	1336.9	1444.13	1090.41	1178.42	1276.29	1197.33	1237.9	1218.34	1238.29	1182.2	1432.71	1157.1	1156.47	1122.13	1294.15	944.58	846.4	1093.74	1342.4	1261.46	1318.51	1071.11	1268.51	968.36	849.59	1361.94	1369.22	1347.57	1509.09	1327.31	1087.77	1165.54	1457.62	1550.41	1286.99	1270.96	1045.07
Phka1	330.49	325.31	288.24	386.32	360.17	393.46	269.81	285.6	263.79	399.89	394.76	400.99	477.53	468.78	405.88	375.83	340.81	374.52	402.85	319.56	306.24	425.66	463.12	384.68	417.79	385.28	392.29	395.04	376.18	374.73	409.41	356.47	388.98	384.47	353.85	308.26	233.66	280.42	326.7	344.75	458.87	440.53	367.12	428.44	458.68	421.1	389.91	408.28	368.23
Phkb	1240.64	1363.85	1384.42	1346.74	1206.94	1400.84	1318.59	1341.55	1269.04	1717.55	1298.98	1482.59	1698.78	1665.29	1452.39	1222.68	1353.15	1193.92	1603.23	1207.44	1241.62	1674.72	1549.82	1566.3	1552.02	1689.57	1964.47	1769.87	1960.18	1750.68	2060.88	2064.77	1896.09	1733.06	2224.04	1801.8	1445.97	1369.98	1635.72	1790.48	1847.76	1835.54	1851.3	1718.61	2136.41	2499.08	2019.91	2311.37	2003.35
Phkg1	626.22	592.13	673.14	644.17	638.53	653.91	629.55	625.91	645.21	627.46	785.97	898.26	878.3	898.8	884.33	712.4	709.95	617.39	897.03	695.41	712.35	948.64	984.8	998.48	1003.17	992.79	858.38	983.69	925.69	977.81	1201.7	844.74	1077.71	1052.3	1181.64	929.96	516.21	594.59	602.75	1011.47	1222.19	1121.35	1055.35	962.03	1226.74	1098.21	1153.12	941.45	1034.55
Pla2g3	7.21	7.18	4.43	5.39	6.37	3.72	6.92	2.19	12.48	16.86	7.11	7.91	6.98	8.51	10.75	8.35	7.08	10.21	11.42	14.53	9.99	14.39	15.21	15.33	12.71	10.02	7.08	15.65	9.22	15.22	18.45	13.81	8.42	9.41	21.72	8.3	15.64	4.82	11.75	11.78	17.55	22.88	7.32	10.71	20.01	21.53	10.75	9.61	9.64
Pla2g7	7148.11	6793.61	7406.33	7245.82	6439.5	7170.7	6905.66	6693.54	6585.82	7144.59	6098.36	7501.35	8214.78	8420.95	7250.28	5585.59	5710.92	5567.85	7657.36	6393.08	5783.69	9340.01	10438.1	10492.9	10127.1	9077.22	9113.62	11078.8	10684.2	10937.4	12692.8	7313.94	11725.1	12532.4	12771.9	10121.6	6925.81	8165.22	7478.22	12433.6	16087.6	14906.5	13449.7	13690.5	16020	12161.6	16176.8	11179.3	13343.1
Plcd4	166.56	171.38	184.47	185.08	177.43	169.29	139.75	134.59	167.54	200.41	251.62	307.34	362.89	406.4	339.58	177.89	230.58	148.67	347.39	208.81	203.05	491.67	396.96	418.4	509.93	378.9	437.79	602.34	619.59	587.86	721.94	433.04	631.47	692.52	669.38	512.72	168.16	204.09	166.66	596.04	682.6	561.63	608.73	506.33	629.53	509.63	641.05	511.08	614.59
Pld2	123.93	133.41	125.94	118.59	139.18	113.48	110.69	115.99	99.81	131.11	101.36	137.18	200.38	187.13	154.11	121.93	146.64	96.47	171.25	132.55	106.52	199.71	163.5	177.78	200.95	194.92	238.61	195.57	208.37	194.39	264.1	224.68	212.17	249.26	259.32	197.2	84.08	135.79	148.3	212.82	246.54	249.82	171.53	209.35	258.59	234.48	241.37	215.19	248.12
Plxnb1	498.35	578.79	508.18	545.35	531.22	512.52	489.8	493.51	472.33	601.24	541.46	584.33	784.59	798.62	717.68	523.65	593.64	527.73	740.46	617.34	675.73	790.39	707.23	800.01	861	847.06	908.93	807.68	883.28	782.25	983.73	773.19	867.22	972.35	990.02	825.13	525.99	494.16	640.19	830.85	1052.85	956.39	814.78	862.72	988.17	997.72	981.13	1004.86	863.59
Pm20d1	51.8	49.26	46.12	71.87	32.94	51.16	56.73	39.39	40.99	89.9	47.12	91.01	126.61	98.29	65.41	42.59	37.42	38.59	101.12	52.66	56.59	117.63	146.77	125.67	138.2	123.87	155.7	183.83	149.36	192.05	189.14	89.12	163.34	141.09	106.03	124.55	53.77	50.62	85.9	142.92	216.71	205.01	164.21	183.06	213.95	222.51	215.96	179.64	146.42
Ppap2B	3665.53	3881.18	3818.9	3562.27	3930	4025.78	3531	3544.28	3423.92	3919.27	3922.72	3826.52	4401.49	4267.18	4215.59	4048.05	4242.49	3483.03	3927.35	3782.1	3977.85	4147.45	4392.43	4451.4	4164.41	4122.37	4075.55	4247.68	3793.13	4100.93	4791.81	5251.67	4224.94	3488.47	4942.45	4101.79	3660.39	3700.95	3479.22	4533.54	4261.42	4300.41	4146.08	4048.72	4623.75	4572.27	4612.46	4574.7	4399.47
Ppil6	121.97	136.49	147.22	165.31	131.74	167.43	156.35	125.84	151.5	226.63	138.7	154.33	191.41	161.61	121.85	157.01	128.44	138.46	141.89	161.6	159.78	176.02	169.58	174.71	166	173.97	213.33	189.7	173.34	155.75	158	161.92	131.35	154.02	144.35	149.46	182.82	224.98	270.91	146.07	186.88	167.82	135.97	149.95	223.18	296.68	178.83	223.84	227.08
Ppp1R3C	1424.9	1468.53	1556.47	1519.24	1538.43	1500.37	1385.01	1455.35	1379.55	1480.61	1652.84	1675.17	1764.58	1944.09	1834.07	1528.35	1656.54	1461.76	1767.96	1525.19	1577.82	1728.03	1836.52	1756.34	1760.92	1564.79	1345.71	2008.45	2246	1798.7	2462.22	1632.99	2458.52	2131.65	3053.1	2051.93	1364.83	1218.92	1187.88	2333.91	2350.49	2210.28	2089.78	2180.16	2157.96	1708.32	2487.99	1959.76	2243.57
Prdm16	24.92	21.55	23.06	18.87	24.44	20.46	29.06	30.64	44.56	52.44	23.12	21.1	46.86	47.26	24.19	30.07	21.24	12.48	32.62	29.05	18.31	42.31	23.57	31.42	29.39	47.36	62.69	50.85	35.04	33.96	23.07	23.85	21.89	32.92	39.6	37.36	24.44	34.55	51.39	32.2	35.1	39.09	44.98	21.42	46.18	68.19	30.29	74.93	21.92
Prdx6	133.77	109.81	116.18	132.07	141.31	148.83	131.44	114.9	124.77	128.3	136.03	192.58	203.38	209.81	166.65	145.32	132.48	107.82	236.49	145.26	136.48	238.64	203.8	278.93	305.8	273.25	321.51	361.8	287.67	285.73	274.48	156.9	259.32	277.48	304.03	224.19	143.72	137.4	137.29	303.91	396.57	354.71	322.15	302.83	378.64	296.68	302.94	298.77	292.83
PrnP	25696.8	27575.7	27397.5	26208	28475.8	25588.1	29111.4	28520.6	29182.6	23601.8	28233.5	30265.2	27095.8	28865.6	29486.7	28946.9	26700.9	30019.4	28936.5	27019.4	28272.7	29596.6	29881.6	32246.4	31767.2	28327.4	27676.5	30121	39873	31059.1	35985.3	30574.9	36916.5	34249.8	30301.1	34279.9	28268.3	23831.2	22165.2	31587.1	35405.7	33165.6	31363.4	29673.1	31484.3	27250.6	34774.2	26587.5	29877.5
Prodh	356.06	413.57	356.53	418.67	339.98	336.72	355.59	319.52	331.52	554.41	506.79	521.02	569.25	620.94	451.57	473.54	549.15	629.87	352.29	463	432.74	564.45	605.33	506.52	543.29	449.94	582.37	436.11	283.98	432.11	465.92	528.43	441.19	553.78	512.26	311.37	296.23	406.57	477.21	479.03	722.08	572.12	402.68	472.25	498.7	797.93	580.47	604.26	468.18
Psmb8	133.11	168.3	144.56	117.69	111.56	123.71	120.38	98.48	112.29	224.76	248.95	366.69	430.68	468.78	387.96	186.24	193.16	150.94	502.34	148.89	228.02	489.13	724.72	682	587.77	620.27	725.93	840.93	997.61	919.26	1440.43	724.24	1151.8	1290.98	1375.81	1091.87	98.74	212.93	185.74	700.49	977.4	1008.83	939.25	790.66	1075.9	933.12	1310.45	914.56	878.49
Ptch1	337.05	411.52	329.92	389.92	403.73	391.6	326.53	285.6	301.22	374.6	291.63	299.42	389.8	353.47	342.26	328.22	391.38	332.53	283.79	361.32	312.9	361.35	336.12	291.19	350.28	306.95	408.46	385.26	350.36	363.02	394.42	436.8	323.31	298.64	351.3	314.48	312.85	351.13	396.45	321.19	396.57	343.27	271.94	339.83	404.81	424.69	332.25	383.31	345.43
Ptgs2	1031.46	825.08	829.23	1367.41	955.14	1280.85	1037.72	1007.81	1042.68	1372.91	1306.09	1365.2	1143.49	1170.05	1436.26	1119.96	759.5	1039.57	1154.72	1024.06	1121.79	1093.35	1165.79	1232.97	909.45	1063.84	741.1	987.6	1351.66	1087.88	779.61	530.94	1172.01	747.78	527.59	1267.28	846.66	973.05	842.09	746.03	874.75	945.9	892.18	914.32	846.56	838.61	818.91	1040.4	1298.45
Ptprz1	5670.1	5998.28	5827.68	5611.58	5960.34	6133.55	5653.48	5553.33	5798.02	6366.35	6906.55	7279.75	7257.72	7690.37	7755.61	6109.24	6938.66	5663.19	8267.34	6255.09	6627.53	8425.22	8155.97	8211.6	8339.93	7915.02	7471.67	9248.28	9904.18	8808.46	10084.1	9841.87	9376.04	9045.09	11046.1	8962.29	5460.28	5558.65	5214.79	8727.04	9982.8	9337.89	8666.61	8767.37	10138.7	8573.91	10183.6	9471.23	10421.8
Ptx3	17.7	31.81	23.06	25.16	35.06	19.53	24.91	19.7	42.78	31.84	41.79	61.99	63.8	149.33	83.33	41.76	36.41	34.05	202.24	41.76	58.25	203.1	77.57	219.16	206.51	296.02	251.75	336.37	311.64	193.22	185.68	60.25	154.92	244.56	383.23	144.27	12.71	21.69	26.43	255.22	223.73	279.38	272.99	210.32	250.89	236.87	303.91	258.42	312.12
Pygb	3228.16	3357.81	3427.79	3223.56	3356.28	3408.15	3157.42	3184.27	3176.17	3406.06	3723.56	3739.46	4061.53	3913.71	3738.93	3311.44	3280.72	3216.33	3366.3	3409.89	3295.46	3581.31	4141.48	3713.46	3723.58	3403.73	3516.44	3526.04	3809.73	3610.27	4397.39	3791.9	4112.12	4137.49	4213.02	3886.95	3151.03	3296.78	3291.27	3942.2	4708.88	4697.07	3887.74	4085.73	4585.27	4355.74	4533.31	3883.02	4172.39
Pygl	107.54	139.57	134.81	111.41	135.99	132.08	136.98	141.16	103.38	198.54	119.14	114.76	185.43	203.2	113.79	111.08	114.28	99.87	150.05	94.42	93.2	253.03	200	285.06	221.6	238.63	301.29	350.06	440.72	230.69	400.18	257.31	321.63	324.51	339.8	231.45	139.81	135.79	172.53	306.27	498.35	458.65	303.32	307.7	372.49	422.3	383.07	322.78	283.19
Rfx4	163.28	155.99	153.43	183.28	139.18	174.87	161.88	161.95	124.77	185.43	157.37	225.55	245.25	264.63	241.02	154.51	164.85	111.22	197.35	161.6	139.81	287.72	282.89	349.43	314.53	264.14	290.17	340.28	298.73	332.57	411.71	291.2	383.93	413.87	419	334.2	165.23	241.05	222.45	351.81	500.11	422.41	328.42	343.72	415.58	410.33	525.74	385.23	448.01
Rgma	380.98	366.36	364.51	380.04	382.48	429.74	329.3	289.98	324.39	500.09	353.86	381.2	514.42	619.99	460.53	371.65	451.05	342.74	466.45	374.03	379.48	555.14	568.83	629.13	646.54	592.94	617.75	600.39	597.46	511.74	702.34	548.51	616.31	544.38	763.91	497.16	284.5	467.64	448.58	644.73	787.01	706.56	626.51	595.92	841.94	634.04	774.93	721.46	705.77
Rgs10	29.51	33.87	26.61	27.85	27.62	19.53	17.99	37.2	37.43	33.71	37.34	38.25	63.8	58.6	42.11	28.4	34.38	21.56	58.71	39.95	44.94	50.77	64.64	57.47	69.1	56.47	55.61	89.96	88.51	83.14	100.33	56.48	62.3	105.82	83.03	84.07	30.31	38.57	36.71	73.82	91.25	90.59	72.17	81.79	80.04	68.19	79.15	63.4	81.54
Rgs20	617.04	636.26	697.97	623.51	622.59	623.22	665.52	633.57	591.74	626.52	771.74	799.33	1002.92	1050.96	1021.42	730.77	757.48	579.94	1140.04	699.04	783.92	1098.43	917.12	1105.76	1200.95	1201.37	1030.26	1300.51	1158.04	1268.22	1515.39	1518.77	1390.91	1251	1798.65	1081.5	552.38	640.39	547.69	1382.13	1206.39	1108.95	1153.66	1136.33	1348.34	1089.83	1172.66	1172.02	1181.84
Rhcg	26.88	37.97	18.62	23.36	27.62	15.81	30.44	22.98	21.39	29.97	17.78	30.34	23.93	20.79	25.98	19.21	17.19	30.64	35.88	19.97	18.31	15.23	36.5	32.18	13.5	31.88	24.27	68.45	36.88	32.79	48.44	46.44	48.83	19.99	22.99	25.95	24.44	23.3	27.9	30.63	29.83	37.19	23.01	24.34	21.55	20.34	25.41	21.13	27.18
Rorb	97.7	111.86	101.99	97.03	89.25	114.41	107.92	90.82	90.9	98.33	93.36	113.44	113.65	90.73	105.73	91.87	105.18	72.63	79.92	87.15	66.57	71.08	105.7	95.02	123.91	84.71	85.94	117.34	101.42	110.08	158	176.98	126.29	142.27	150.74	108.98	97.77	91.6	85.9	124.08	114.06	107.75	117.14	119.77	124.68	94.51	119.22	111.44	132.39
S100B	1713.42	1802.05	1755.13	1783.38	1714.79	1692.91	1686.63	1623.87	1664.73	1945.12	2357.9	3211.85	3405.55	3759.65	3196.86	1827.34	1795.09	1635.4	3219.52	1732.18	1797.52	4136.45	4060.11	4596.23	4987.28	3790.83	4287.87	3222.91	3505.46	3924.11	4181.73	3468.06	4209.79	4795.91	4491.51	3533.02	1705.06	2077.86	2119.54	5855.19	7256.79	6899.72	6202.39	6416.81	6830.96	4677.55	5609.22	3749.49	4884.3
S100a1	2227.51	2458.83	2448.67	2144.55	1868.85	1884.53	2280.21	2372.34	2461.44	3124.18	3573.3	4711.59	5775.27	6243.41	4825.75	2755.21	2631.45	2452.53	5046.19	2295.05	2393.37	6112.43	5894.35	6539.55	6687.04	5502.26	7192.62	5018.2	5814.17	6393.8	9237.64	6450.37	8754.68	8211.48	9086.49	6526.33	2281.88	2718.26	3352.21	7899.33	9001.89	8366.25	7408.35	7200.65	8276.27	9667.33	9152.61	6676.64	7002.5
S100a10	666.22	935.92	880.67	725.93	768.15	746.93	695.96	865.55	919.7	840.98	1208.29	1919.2	1819.41	2158.64	2482.76	849.36	994.13	811.46	2761.22	755.33	913.74	3127.72	2320.17	3155.59	3199.36	2953.79	2849.14	4057.98	6551.77	4215.69	7704.95	3559.69	6141.24	4785.33	6794.75	4815.87	1076.41	840.47	861.18	4401.6	4488.66	4202.19	4907.52	4364.21	4988.54	3841.33	4606.6	3598.66	4461.72
S1pr3	174.42	159.06	139.24	186.87	166.8	194.41	156.35	158.67	188.93	265.03	210.72	568.5	773.62	1414.83	757.1	188.75	169.9	191.8	1671.73	192.46	201.39	2185.85	1127.77	2585.47	2950.75	3166.92	2996.76	3756.81	3599.51	3010.71	2703.25	822.14	2672.37	3034.63	3358.41	2418.31	157.4	261.94	292.2	3052.46	4085.95	3645.33	3449.49	3017.56	4029.62	3117.57	3205.27	2906.02	3399.11
Sema4a	236.06	303.76	275.82	279.41	295.36	333.93	235.22	242.92	256.66	353.06	332.52	337.67	387.81	415.85	400.5	280.62	284.18	247.41	316.41	230.59	234.68	325.8	387.08	335.64	311.36	392.56	251.75	404.82	490.51	370.04	527.04	613.78	461.39	305.7	383.23	447.34	296.23	239.44	216.58	393.44	338.67	344.22	352.48	281.4	334.01	267.97	354.73	321.82	388.39
Sema5b	65.57	49.26	53.21	69.18	52.06	63.25	51.19	51.43	44.56	69.3	41.79	44.85	29.91	41.58	46.59	58.46	65.74	64.69	47.3	56.29	56.59	47.39	47.15	45.98	41.3	43.72	36.4	68.45	49.79	56.21	73.81	77.82	55.57	67.02	63.87	45.67	45.95	52.23	64.61	65.97	64.05	55.3	32.42	36.03	40.02	45.46	45.93	59.56	42.08
Sema6b	2211.78	2271.04	2163.98	2399.7	2648.68	2818.42	2111.41	2087.83	2138.83	1925.45	2052.94	2048.46	1979.92	2046.17	2364.49	2569.81	2632.47	2716.97	1720.66	2284.15	2123.74	2132.54	2169.6	2201.56	2131.85	1985.59	1683.4	2184.46	2371.4	1938.05	2130.08	2484	2207.61	1877.68	1771.82	2151.57	2450.04	2147.77	2063.74	2055.91	1918.82	2019.57	1650.48	1780.93	1659.26	1495.38	1764.85	1794.53	1991.95
Serpina3n	329.83	387.91	379.58	525.58	406.92	461.37	416.47	363.29	336.87	509.46	966.45	2173.77	2465.43	4680.19	2720.2	714.9	670.5	655.98	4103.5	599.18	755.62	5827.25	4216.01	6799.32	8494.03	6813.84	6908.51	8344.77	9644.17	6835.28	9064.65	3478.1	7873.99	8497.19	6968.48	6442.26	349.03	412.2	431.69	8853.47	12959.7	11482.4	8028.59	7752.75	10882.1	8606.21	9659.78	7577.75	8147.52
Serping1	133.77	131.36	141.9	149.14	141.31	140.46	182.64	192.59	201.41	392.4	142.26	366.69	543.33	674.81	356.6	145.32	172.94	113.49	596.93	176.12	169.77	921.56	709.51	885.83	1008.73	970.02	1252.69	1462.83	1377.48	1434.51	1686.07	658.97	1390.91	2226.88	1281.28	1310.87	93.86	296.49	356.07	1223.5	1792.48	1510.39	1262.44	1165.54	1471.47	1488.2	1799.06	1443.88	1126.61
Sh3Pxd2B	169.83	203.19	169.39	185.08	146.62	184.17	210.31	143.35	180.02	258.48	203.6	226.87	293.1	351.58	254.46	188.75	242.72	156.62	397.95	192.46	203.05	396.04	349.81	369.35	427.32	456.32	432.73	531.94	475.75	382.93	473.99	423	399.09	396.23	590.18	416.2	181.85	231.41	260.63	466.47	789.64	708.47	467.53	529.7	632.61	632.84	633.24	574.48	584.78
Sirt2	1894.4	1883.12	1976.85	2202.95	1832.72	1989.64	2033.92	1847.1	2021.2	2111.82	1941.8	2254.23	3242.05	3314.51	2682.57	2040.31	2104.56	2041.7	2815.04	2122.55	2093.78	3386.67	3678.36	3841.43	3771.24	3554.93	3857.16	3617.96	3463.05	3414.71	4428.53	2850.51	3586.74	3828.26	4059.73	3184.29	1713.85	2681.3	2637.86	4186.43	5539.76	4978.36	3883.55	4063.33	5063.96	4481.35	5506.61	3873.41	3846.25
Slc13a3	265.57	251.43	243.89	267.73	246.49	292.07	229.68	252.77	260.22	766.06	350.31	431.32	609.13	537.77	521.46	305.67	408.57	202.01	515.38	319.56	414.43	646.53	676.05	603.84	602.86	698.6	544.96	541.72	486.82	567.95	670.05	719.22	683.67	520.86	689.82	583.3	176.96	301.31	308.35	602.32	700.15	670.33	613.96	579.36	778.83	687.87	576.56	707.05	590.04
Slc13a5	33.44	65.68	39.91	39.53	61.62	30.7	48.43	45.96	46.34	39.33	45.34	42.21	23.93	31.19	29.57	52.62	45.51	54.48	35.88	54.47	44.94	35.54	48.67	47.51	30.18	47.36	34.38	48.89	62.7	53.87	27.68	64.01	52.2	44.68	39.6	49.82	52.79	37.76	48.46	40.05	28.95	42.91	33.47	36.03	61.57	45.46	33.23	27.86	43.84
Slc14a1	476.06	490.54	506.41	455.5	462.17	479.04	453.83	477.09	465.2	537.55	944.23	1444.34	1307.98	1636.93	1393.25	755.83	680.62	566.32	1725.56	568.31	807.22	2030.14	1476.82	1878.18	2132.64	2036.59	1769.34	2219.67	2358.49	2216.75	2390.71	1350.57	2184.04	2471.44	2331.34	1941.92	488.83	476.48	431.69	2343.33	2550.54	2508.73	2400.42	2286.29	2484.27	1818.38	2241.73	2098.1	2290.04
Slc14a2	24.26	25.66	19.51	35.04	29.75	41.86	47.04	26.26	23.17	48.7	31.12	31.66	31.9	52.93	15.23	14.2	18.2	27.24	32.62	32.68	33.29	35.54	34.98	49.04	42.1	30.97	67.74	48.89	55.32	44.5	20.76	26.36	25.26	35.27	19.16	31.14	27.37	53.03	55.8	42.41	50.01	50.54	52.3	29.21	101.59	53.83	39.09	34.58	63.13
Slc15A2	118.69	160.09	67.4	187.77	152.99	116.27	94.09	134.59	139.02	115.19	153.81	138.5	106.67	163.5	129.02	172.04	110.23	162.29	123.95	152.52	101.53	140.48	150.57	120.31	186.66	150.29	148.62	152.54	114.33	163.94	114.17	70.29	124.61	168.13	116.25	135.97	116.34	103.65	135.82	164.91	178.11	193.57	125.51	138.27	143.15	133.99	163.2	116.24	172.72
Slc16a1	1179.66	1210.95	1201.72	1215.57	1098.57	1097.6	1138.72	1165.38	1329.64	1368.23	1030.47	1282.1	1636.97	1874.16	1576.93	940.4	1205.49	914.74	1891.91	1098.5	1005.28	2265.4	1679.1	2424.55	2464.65	2411.85	2405.29	2513.01	2738.36	2096.14	2564.86	1705.79	2554.5	2638.4	2797.61	2392.37	1213.29	1496.13	1532.21	2575.78	3219.98	3102.78	2647.26	2595.94	3458.58	2713.22	2875.95	2558.26	2910.77
Slc1a2	38078.9	36949.2	38203.2	38019.7	39680.3	40549	35388.9	36345.6	34208.9	38229	43721.6	46866.6	44634	48345.3	48715.4	41420.1	47784.8	40700	43355.8	39466.1	42820.9	48974.8	46674.9	45147.7	48211.2	45233.1	37915.4	49161.2	45661.4	46346.9	51155.3	45943.4	49022.2	49120.8	52994.9	41747.6	32781.3	31222.6	30645.6	41821.9	44334.8	42296.6	38904.6	38727.7	42725.1	35410.6	44794.6	44925.7	45647.3
Slc1a3	10885.1	11817	11474.4	10268.1	10769	10165.9	10417.3	10321	9974.09	11205.3	12993.4	15790.2	14505.5	17982.6	16277.3	11907	12485.8	10442.3	18651.7	10945	11930.2	20280.3	20430.6	21975	22836.3	19240.1	20387.8	24778.1	23280.6	26383.2	28313.8	18889.2	25912.1	28080.6	30858	23747.2	12439.9	11099.6	10829.7	23793.8	27480.3	24382.6	23081.7	22385.8	25770.8	23603.1	31269.9	24501.8	26011
Slc1a4	567.86	706.04	683.78	663.94	668.28	633.45	521.63	584.33	563.23	685.52	813.53	865.29	828.46	1052.85	959.6	653.94	704.89	640.09	856.25	601	629.13	1108.58	707.99	1075.11	1093.72	1145.81	927.13	1263.35	1659.61	1364.25	1480.79	1240.12	1522.26	1120.5	1467.79	1305.68	645.26	525.49	497.77	1110.41	1041.45	997.39	1054.3	858.82	1049.73	789.56	978.19	991.41	1096.8
Slc20a1	1426.87	1422.35	1503.26	1485.1	1598.99	1471.53	1391.92	1516.63	1253	1486.23	1656.4	1921.83	2420.57	2761.62	2500.68	1773.06	1722.28	1580.93	2247.46	1379.93	1511.25	2689.37	2458.58	3134.91	2987.29	2901.87	2598.4	2681.2	2941.2	2479.06	3043.46	2589.44	2716.16	2612.53	3090.15	2547.01	1505.61	1444.7	1549.09	3204.81	3901.7	3630.08	2748.71	2863.71	2895.23	3243.18	3423.19	2769.61	3147.49
Slc22a4	55.74	49.26	53.21	59.3	42.5	66.04	60.88	55.81	42.78	59	61.35	88.38	112.65	115.3	81.53	61.8	46.52	66.96	110.91	43.58	61.58	159.09	136.12	172.42	181.89	159.39	179.97	199.48	204.69	168.63	212.2	135.56	200.39	243.38	180.12	181.63	53.77	67.49	71.95	180.62	264.97	246.96	228.01	218.11	198.56	215.33	235.51	186.37	217.43
Slc24a6	49.84	50.29	51.44	63.79	44.62	47.44	35.97	54.71	60.6	52.44	44.46	55.4	82.75	76.55	35.84	55.12	43.49	55.61	66.87	61.73	34.95	68.55	71.48	76.63	80.22	59.2	96.05	101.69	99.58	67.92	91.11	67.78	65.67	115.22	104.75	74.73	34.22	57.05	46.99	88.74	140.38	98.21	82.63	68.16	98.51	108.86	122.15	95.11	78.91
Slc25a18	377.04	429.99	422.15	353.98	432.42	451.13	408.17	356.73	411.73	464.51	742.4	701.73	713.81	878.01	905.84	673.98	685.67	643.49	569.21	472.08	579.2	759.93	805.33	889.67	858.62	608.43	631.91	842.89	1469.68	679.2	1679.15	1434.67	1074.34	1559.05	1609.58	1132.35	512.3	462.02	436.83	940	947.57	902.99	681.95	636.81	678.79	867.32	1112.07	680.15	976.69
Slc25a34	53.77	74.91	64.74	62.89	73.31	50.23	38.74	51.43	33.86	59.94	65.79	72.55	38.88	58.6	41.22	45.93	52.59	76.04	21.2	30.87	31.62	35.54	55.51	31.42	34.15	33.7	48.53	39.11	40.57	46.84	46.13	71.55	67.36	34.1	20.44	24.91	112.43	66.69	59.47	23.56	30.71	30.51	19.87	24.34	46.18	32.3	16.61	24.02	25.43
Slc25a42	593.44	537.74	717.49	727.73	631.09	615.77	500.87	570.11	500.84	700.5	617.04	623.9	824.47	766.49	747.25	648.09	612.86	576.53	701.31	599.18	624.14	626.22	752.1	608.44	667.99	784.22	578.32	749.01	610.37	686.22	524.73	537.22	707.24	523.21	526.31	676.71	535.76	563.26	528.6	635.31	662.42	677	652.66	690.37	643.38	610.12	623.46	635	663.69
Slc26a6	127.87	142.65	133.03	110.51	126.43	109.76	107.92	105.05	92.68	132.05	128.03	150.37	145.55	147.44	145.15	132.79	140.57	104.41	164.73	152.52	118.17	154.86	175.67	168.58	175.54	162.13	177.94	189.7	167.8	183.85	174.14	166.94	173.44	165.78	205.67	153.61	107.54	137.4	121.14	158.63	194.78	175.45	157.94	193.77	201.63	173.46	189.58	189.25	167.46
Slc27a1	878.68	945.15	1015.48	1080.81	899.89	1053.88	885.52	894	789.59	1145.34	857.98	879.8	1096.63	1091.6	940.78	950.42	1000.2	1012.34	885.61	891.51	795.57	952.87	960.46	943.31	943.6	1041.98	1235.5	1034.54	977.33	1000.06	1162.49	1167.32	1074.34	991.16	1023.24	948.64	1003.09	1098.39	1270.11	870.11	1127.43	973.55	789.68	824.74	1012.79	1391.3	1174.61	1291.14	988.96
Slc2A12	122.62	185.75	130.37	182.38	100.93	141.39	422	494.6	327.95	985.2	99.58	139.82	1086.66	874.23	99.45	125.27	114.28	97.6	583.88	252.38	124.83	864.86	170.34	107.28	111.99	722.28	1964.47	123.21	97.73	119.44	121.09	258.57	121.24	105.82	109.86	115.21	114.39	283.64	798.77	116.22	160.56	153.52	127.6	127.56	189.32	2497.88	149.51	1310.35	146.42
Slc2a10	37.38	40.02	34.59	40.43	38.25	34.42	42.89	30.64	46.34	44.02	38.23	52.76	52.84	56.71	53.76	34.24	45.51	31.78	66.87	54.47	44.94	69.39	49.43	73.56	84.19	71.04	78.86	99.74	95.89	98.37	89.95	65.27	72.41	85.83	108.58	70.58	27.37	39.37	38.91	70.68	86.86	92.49	88.9	64.27	98.51	71.78	73.29	57.64	71.02
Slc2a4	10.49	14.37	12.42	15.27	9.56	12.09	17.99	17.51	23.17	29.97	17.78	19.79	30.91	26.46	25.98	19.21	16.18	14.75	21.2	10.89	13.31	45.7	34.22	36.78	50.83	38.25	63.7	56.71	68.23	66.75	66.89	50.21	65.67	71.72	47.27	37.36	34.22	12.86	23.49	53.4	93.88	63.89	49.16	55.5	53.87	63.4	50.82	44.19	52.6
Slc30a10	430.81	468.98	486.01	412.38	515.29	424.16	456.6	456.3	452.72	387.71	408.1	426.05	387.81	334.57	399.61	483.56	416.66	460.77	337.61	455.74	432.74	385.04	385.55	370.89	328.04	357.04	345.78	346.15	376.18	327.89	358.66	593.7	365.41	320.98	309.14	396.48	523.05	463.62	419.94	296.06	312.35	272.71	302.27	287.25	320.15	294.29	309.78	289.16	313
Slc32a1	1095.72	1428.51	1240.74	1105.97	1148.51	1049.23	1120.73	1049.39	1121.11	1139.72	1061.59	1140.96	1021.86	1093.49	1116.39	1031.43	970.87	1094.05	911.71	1082.16	1051.88	944.41	1017.5	979.32	938.04	949.07	819.96	985.65	1204.14	1126.53	1233.99	2371.04	1293.25	1015.85	1209.74	1236.14	1139.96	1163.48	952.95	1210.15	1050.22	887.73	1108.69	1044.8	1280.61	934.31	943.99	838.66	988.08
Slc38a3	1051.79	991.33	1028.78	1204.79	1034.83	1265.03	1223.12	1216.81	1031.99	2067.8	1323.87	1722.66	3198.18	2935.52	1782.11	1216.84	1197.4	1062.27	2149.61	1225.6	1126.78	2926.32	3038.81	2816.13	2711.67	3461.11	3706.51	2591.24	1478.9	2955.67	2542.95	2418.73	2817.19	1950.58	2195.93	2143.27	1013.84	1680.93	2367.69	3315.54	4774.69	4407.2	3013.33	3410.94	4057.33	5181.19	3765.21	3635.17	2802.93
Slc39a12	818.35	880.5	823.91	897.53	788.34	815.76	892.44	901.66	818.1	1155.65	879.32	1089.52	1634.98	1614.25	1102.95	866.9	905.13	811.46	1342.28	837.04	792.24	1579.94	1487.47	1342.55	1427.32	1425.43	2018.06	1228.15	1091.65	1235.43	1393.14	1407.06	1449.85	1467.34	1374.53	1258.98	729.34	907.16	1242.94	1324.8	1988.14	1820.28	1384.82	1552.11	1708.51	2403.37	1586.02	1662.92	1454.51
Slc41a1	466.88	496.69	446.99	499.53	498.29	525.55	473.2	382.99	475.89	584.38	519.24	651.6	745.71	807.13	644.21	527.83	571.4	507.3	735.56	568.31	509.3	1038.34	952.86	1109.59	1077.84	983.68	1024.19	1185.13	896.19	1060.95	979.12	694.11	948.04	838.31	803.51	856.27	414.53	517.46	535.94	931.37	1295.01	1209.07	1101.37	1077.91	1186.72	1134.1	1069.07	1058.66	1037.18
Slc4a4	1031.46	865.11	909.05	1152.68	1057.14	1269.68	770.68	775.82	687.99	934.63	1014.47	1090.84	1220.25	1369.47	1126.25	1078.2	1151.89	1039.57	1135.15	1020.42	1008.61	1365.84	1364.27	1338.71	1509.93	1431.81	1250.67	1423.71	1043.71	1330.29	1329.71	1134.68	1313.45	1302.74	1150.98	1320.21	867.19	1034.11	1107.86	1390.77	1689.83	1598.11	1152.62	1371	1331.41	1307.56	1280.15	1474.63	1409.79
Slc56a1	671.47	641.39	626.14	598.35	644.91	677.17	635.08	605.12	609.57	712.68	723.73	696.45	675.92	670.08	686.32	736.62	689.72	652.57	600.19	653.65	642.45	716.77	738.41	687.36	660.05	682.2	646.06	754.88	669.38	671	774.99	829.67	708.93	626.68	691.1	798.15	748.89	678.96	714.34	759.38	690.5	724.68	648.48	683.55	764.98	732.14	750.5	715.7	724.19
Slc56a5	2883.9	2878.56	2893	2994.46	3111.91	3163.52	2639.95	2601.04	2450.75	2796.4	2968.71	3136.66	3409.53	3275.76	3409.21	2827.87	3289.82	2541.06	2841.13	2612.79	2586.43	3185.27	3260.87	3164.02	3123.9	2890.03	2809.71	3093.84	3005.74	2917.03	3848.44	3609.9	3431.82	2687.78	3817.02	2981.9	2536.07	2637.91	2496.9	3691.69	3513.9	3297.3	2934.89	3181.14	3570.94	2732.36	3076.28	3112.57	3200.09
Slc6a1	3571.76	3890.42	3784.31	3786.88	4190.3	4036.02	3528.24	3510.36	3320.54	3435.1	3696.89	3603.6	3370.65	3650.97	3593.78	4099.83	4407.33	4367.12	3071.1	3718.55	3724.86	3475.53	3727.79	3758.67	3643.36	3422.86	2890.6	3162.29	4023.63	3155.92	3757.33	4732.03	3689.46	3096.94	3473.38	3968.94	3893.08	3389.19	3391.85	3471.02	3832.38	3479.42	3009.15	3154.85	3333.9	3049.38	3176.93	3389.24	3314.94
Slc6a11	1444.57	1959.06	1523.66	1430.3	1577.74	1683.61	1371.17	1446.6	1286.86	1386.96	1322.1	1228.02	1199.32	1146.42	1245.41	1498.29	1520.01	1516.24	859.52	1425.32	1309.86	1036.65	1240.32	1068.98	979.35	1063.84	838.16	997.38	1237.33	987.18	1190.17	2309.53	1178.74	839.49	1170.14	1205.01	1743.18	1361.94	1419.14	942.36	849.3	766.64	813.74	734.18	837.32	733.33	773.96	866.52	879.37
Slc6a9	859.66	855.87	819.48	1115.85	896.71	1137.6	980.99	816.31	976.73	1107.88	671.27	754.49	1120.56	1191.79	881.65	784.22	902.1	837.56	1016.09	942.35	875.46	993.49	1276.06	1104.99	1166	1372.6	1217.31	1026.72	962.57	826.74	972.2	1149.75	961.52	823.03	967.03	733.8	705.88	1308.11	1348.66	1141.04	1338.88	1212.89	1077.31	1017.54	1502.26	1226.21	1029.01	1165.29	1085.4
Slc7A10	361.96	442.3	407.08	427.65	474.91	417.65	446.91	506.64	365.38	722.04	455.22	509.15	882.29	857.22	514.29	458.51	412.62	460.77	544.74	444.85	437.73	648.22	475.29	422.99	451.95	768.73	1158.66	350.06	302.42	385.27	343.67	402.91	474.86	292.76	337.25	302.03	422.35	461.21	704.07	267	253.56	263.17	247.89	265.83	250.89	1277.65	241.37	677.27	320.89
Slc7a11	265.57	226.8	250.99	277.61	252.86	243.71	237.98	239.64	258.44	448.59	212.5	283.59	360.89	249.51	238.33	266.42	299.35	147.54	236.49	265.09	274.62	308.88	396.2	249.05	216.84	406.23	432.73	205.34	164.12	346.62	330.99	520.9	355.31	360.96	356.41	274.01	223.89	392.11	441.97	252.87	204.43	231.71	276.13	215.19	315.54	431.87	263.85	435.18	234.97
Slc7a2	591.47	540.82	567.6	543.55	499.35	600.89	524.39	481.47	524.01	649.93	597.48	877.16	903.23	1136.97	874.48	628.88	673.54	519.79	1192.23	651.84	674.07	1723.8	1217.5	1597.72	1900.71	1626.72	1658.12	1488.25	1161.73	1694.47	1105.98	872.35	1278.09	1671.93	1102.44	1079.42	493.72	609.06	612.3	1854.09	2694.43	2455.33	1831.43	2134.39	2382.68	1501.36	1821.53	1700.38	1639.5
Slc9a3r1	523.93	603.42	605.74	551.63	558.85	553.45	534.08	558.07	472.33	775.43	762.85	830.99	995.94	1043.4	874.48	678.16	734.22	618.52	768.18	597.37	692.38	880.1	882.9	772.42	860.2	785.13	897.81	811.6	641.72	897.01	927.22	809.59	1096.23	1009.97	1131.82	836.55	517.19	597.81	640.93	874.04	1040.57	964.02	847.21	908.48	945.07	1021.64	1016.3	907.83	839.91
Snap25	11662.8	10324.9	10861.6	12735.2	11820.8	13419.6	12130.2	11570.6	12374.9	10114.2	10845.3	11123.4	10043.2	9866.97	11275	11753.3	10468.2	12915.2	7631.26	11538.8	10603.7	8466.68	9075.37	9836.14	9034.13	8829.48	6902.45	7492.1	9515.09	8217.09	7594.24	10533.5	9370.99	7297.92	6087.04	8986.17	12006.8	11360	10493.5	9661.54	6562.78	7130.47	7612.31	7818.96	6738.61	5444.38	6045.06	6164.61	8091.41
Soat1	460.32	438.2	423.93	528.28	453.67	504.15	455.21	482.56	461.63	595.62	411.65	513.1	664.96	655.91	521.46	471.87	510.72	436.94	578.99	537.45	449.38	676.15	528.52	593.11	614.77	693.13	812.89	649.28	610.37	611.28	789.99	780.72	572.53	653.72	775.41	566.7	431.15	446.75	505.84	749.96	855.44	787.61	628.61	705.95	832.71	942.69	709.46	783.91	689.12
Socs3	23.61	50.29	36.36	40.43	27.62	31.63	33.21	44.86	37.43	83.35	72.91	189.94	200.38	468.78	194.43	61.8	93.04	41.99	517.01	45.39	91.54	630.45	257.04	615.33	724.38	732.3	983.75	1011.07	1338.75	788.1	730.02	322.58	734.19	845.37	757.53	640.39	23.46	51.42	52.86	659.65	1000.21	778.08	868.12	656.29	895.81	1009.68	856.04	987.57	1080.14
Sorcs2	859.66	868.19	847.86	833.74	726.71	826.92	675.21	781.3	775.33	957.11	926.45	1040.72	1003.92	1159.65	1028.59	837.67	841.42	797.84	921.49	851.56	775.6	1282.06	1031.19	1334.88	1293.09	1231.43	1187.99	1586.03	2135.36	1440.36	1692.99	1528.81	1527.31	1280.4	1481.84	1596.29	846.66	821.99	848.7	1108.84	1321.33	1134.7	1146.34	1167.49	1225.2	1126.92	1201.98	1343.97	1443.99
Sorl1	4777.65	4412.77	5138.58	5099.48	4947.82	4681.56	4632.37	4631.97	4402.43	4831.42	4829.61	4893.62	4887.99	4805.89	5237.01	4523.26	4710.73	4629.29	5020.09	4846.1	5014.75	4928.53	4805.37	4883.59	4932.48	5428.48	4275.74	5110.12	4512.29	4805.89	4042.19	3411.58	4841.26	4211.56	3825.96	4230.49	4075.9	3996.64	3952.02	4367.05	5328.31	5089.93	5005.84	4904.62	4930.05	3896.36	4879.24	4931.11	4715.09
Sox2	940.32	1073.43	1060.71	1034.09	987.01	1114.35	945.01	991.39	1005.25	1185.61	925.56	1030.17	1233.21	1184.22	1073.39	987.17	1062.9	878.42	1166.14	993.19	942.03	1261.75	1523.97	1286.61	1227.96	1199.55	1300.21	1631.01	1561.88	1463.78	1909.8	1238.86	1522.26	1514.37	1828.03	1444.76	1188.85	1263.11	1320.03	1475.58	1909.17	1541.85	1459.08	1389.5	1805.48	1872.22	2187.01	1828.15	1809.59
Sox21	80	92.36	77.16	68.28	82.87	82.79	73.33	64.56	62.38	69.3	62.24	89.69	80.75	86.01	78.85	69.32	76.86	59.02	48.93	76.26	69.9	71.08	71.48	65.9	69.1	58.29	54.6	72.36	82.98	74.95	124.55	74.06	116.19	90.53	126.47	74.73	93.86	53.03	59.47	73.03	86.86	78.19	59.62	75.95	72.34	64.6	80.13	72.05	63.13
Sox9	876.71	870.24	925.9	966.71	891.39	1027.84	987.91	902.76	910.79	1355.12	1002.02	1246.49	1800.47	1906.29	1377.12	961.28	1140.77	952.19	1736.97	1087.6	996.96	2015.76	1606.1	1970.91	1991.26	2007.45	2363.84	2378.07	2524.45	2109.02	2390.71	1745.96	2217.72	2402.07	2391.38	1996.93	801.69	1096.78	1367.02	2205.91	3076.09	2626.01	2139.98	2059.42	2548.91	2783.8	2475.29	2827.25	2538.16
Sparc	505.57	750.17	549.86	613.63	694.84	753.44	578.35	547.13	477.67	619.97	998.46	1270.23	1676.85	2182.26	1765.98	967.96	948.62	1008.93	1918.01	695.41	867.14	2309.4	2082.91	2731.07	2970.61	2346.27	2223.3	3328.52	3474.12	2801.09	3821.91	2324.59	3223.01	3587.23	3114.42	2827.25	646.24	558.44	571.92	3104.29	4538.67	4115.42	2931.75	3022.42	3261.56	3104.41	3933.3	2741.75	3299.16
Sparcl1	31678.3	33661.2	32185.7	31117.1	31971.2	30885.4	28515.1	29125.7	29344.8	31291.4	33968.2	34446.6	33772.3	35512.6	35893.9	34205.9	36312.4	34711.1	29494.3	30071.6	30832.5	37031.7	39093.1	40210.5	39631.4	34445.4	33726.6	36285.2	40555.3	35046.5	52962.4	45470.2	39930.7	51181.8	57274.4	40736.7	33051.1	30750.2	30010.5	51100.2	52268.9	50246.1	41056	46836.9	47267.2	39527.1	52149.1	37875.3	48834.3
Srebf1	1172.45	1298.17	1157.38	1339.56	1209.07	1452.93	1497.08	1510.07	1425.89	1822.44	1274.08	1581.52	2336.83	2904.33	1815.26	1384.71	1620.13	1269.96	2258.88	1487.06	1627.76	3060.02	2531.58	3147.93	3360.6	3229.76	3897.6	3154.47	3186.45	2758.94	3440.18	2111.21	2280.02	3366.19	3438.89	2576.08	1050.02	1767.71	1992.53	3145.13	4541.31	4061.07	3068.77	3190.88	3848	4214.58	3714.4	3725.47	3470.13
Srgn	276.72	293.5	269.61	272.22	256.05	245.57	293.33	287.79	342.21	465.44	374.31	658.2	660.97	764.6	632.56	347.43	402.51	297.35	644.23	297.77	299.59	1008.72	868.45	980.09	937.25	899.89	1062.61	1063.87	1325.84	1003.57	1612.26	901.22	1323.56	1441.48	1479.29	1066.96	236.6	376.04	392.78	1221.93	1338.88	1440.78	1270.81	1262.91	1462.24	1272.87	1310.45	1198.91	1213.4
St6Galnac5	5434.03	5337.4	5677.8	4986.28	6210.01	5308.49	5689.45	5733.88	5803.37	4123.43	5107.01	4877.79	3748.49	3822.03	4851.74	5801.9	5471.24	5620.06	3958.34	5251.01	5407.54	3844.49	3797.75	3973.23	3733.91	3544.91	3182.79	4327.86	5058.12	4002.57	3442.49	2210.37	4706.54	3682.47	2789.95	4296.92	6345.08	4609.71	4363.89	2591.49	2703.2	2793.83	3348.03	2907.53	2682.82	2383.04	3444.69	3331.6	3622.68
Stat2	380.32	431.01	431.02	429.45	435.6	404.62	410.94	414.72	376.08	498.22	496.12	581.69	660.97	601.09	599.41	463.52	442.96	392.68	745.35	499.32	580.87	581.37	665.41	673.57	620.33	793.32	818.95	1118.63	1405.14	1249.48	1152.11	1069.41	1091.18	1113.44	1308.11	1215.38	384.22	477.28	403.79	610.96	790.52	633.14	939.25	630.97	834.25	833.82	1119.89	1009.66	769.78
Stat3	614.42	641.39	650.97	731.32	653.41	730.19	648.92	617.16	691.56	914.03	941.56	1027.53	1377.77	1807.05	1273.19	739.12	777.7	667.33	1603.23	764.41	910.41	1952.29	1506.48	1913.43	2146.94	2226.95	2027.16	2464.12	2509.7	2210.9	2177.36	1661.86	2157.1	2173.97	2332.62	2064.39	570.96	780.2	839.15	2206.69	2677.76	2513.5	2340.8	2169.45	2633.57	2112.67	2321.87	2293.12	2329.49
Steap4	8.52	12.31	7.98	10.78	2.12	1	12.45	17.51	26.74	48.7	2.67	19.79	62.81	37.8	13.44	4.18	18.2	1.13	21.2	10.89	6.66	57.54	26.62	32.95	46.07	53.74	142.56	82.14	99.58	57.38	96.87	23.85	70.72	114.05	107.31	73.69	11.73	28.12	66.08	65.97	73.7	88.68	47.07	58.42	61.57	187.82	41.04	157.55	49.97
Syn2	5386.82	5103.42	5373.6	5607.09	6001.77	6437.72	5791.84	5632.11	5635.83	4922.26	5553.34	5334.18	5123.27	4940.1	6124.03	5863.71	5555.18	5916.27	4693.9	5492.49	5747.07	4590.03	4987.12	5190.1	4314.53	4766.32	3544.75	4822.64	5819.7	4481.52	5000.55	6190.55	5361.59	4590.15	4163.2	6268.93	6284.46	4690.86	4041.59	3922.57	3450.73	3783.59	4118.89	4099.36	3490.9	3176.19	4024.18	4016.55	5696.16
Syp	12188	13234.2	12421.6	13470.1	14459.9	13711.7	13461.2	12461.3	13517.4	10914	11917.5	12788	11246.5	11212.8	12818.8	13621.6	13767.1	15359.8	10540.9	13648.6	13045.3	9986.54	10102.8	10909	10239.1	10359.7	8672.8	10179.2	14322.4	11063.9	12170.4	14570.1	13597.6	10292.6	10404.8	11485.4	13630.7	12048.6	10221.1	9250.83	8719.38	8556.95	9204.22	9328.23	9175.16	7135.95	8447.06	7857.31	9720.39
Sypl2	87.87	58.49	91.35	66.48	68	104.18	67.8	63.47	65.95	70.24	79.13	63.31	57.82	68.05	69.89	70.15	69.78	89.66	61.98	63.55	73.23	59.24	76.05	65.9	71.49	66.49	65.72	109.52	38.72	58.55	70.35	48.95	74.09	59.96	86.87	45.67	62.57	89.99	104.25	76.96	66.68	79.14	51.25	60.37	64.65	74.17	61.56	73.97	75.4
TLR2	17.7	29.76	17.74	25.16	26.56	14.88	13.84	16.41	28.52	70.24	80.02	166.2	219.33	275.97	163.96	35.08	40.45	19.29	259.32	38.13	44.94	390.12	250.19	467.44	486.89	361.6	359.93	768.57	735.76	518.76	849.95	284.93	602.84	825.38	767.75	512.72	42.04	40.98	50.66	570.13	851.93	755.19	736.34	650.44	903.51	656.77	787.64	586.01	626.87
TMEM119	579.67	594.18	624.36	588.47	674.65	693.91	599.11	543.84	616.7	811.95	1000.24	1264.95	1174.39	1381.75	1079.66	744.97	815.12	634.41	1534.73	735.36	837.18	1503.78	1568.84	1636.8	1693.4	1440.01	1357.84	2174.69	2269.98	1880.67	2038.97	1412.08	1946.61	3102.82	2255.97	2286.5	499.59	645.21	524.2	1491.28	1896.01	1841.26	1704.87	1744.9	2014.81	2055.25	2631.64	1921.34	2045.43
Tgfa	917.37	813.8	799.08	902.92	683.15	853.9	947.78	856.8	873.36	1184.68	737.96	717.55	1162.43	1084.99	828.78	761.67	878.84	769.47	1092.74	975.03	973.66	1160.2	1240.32	1219.17	1177.92	1246.91	1445.8	1286.82	1110.09	1032.85	1165.95	1021.72	1064.23	1149.89	1334.93	1035.83	661.88	1107.23	1325.91	1158.32	1406.44	1406.45	1158.89	1179.17	1565.36	1806.42	1538.14	1691.74	1408.04
Tgfb2	946.87	830.22	870.92	916.4	1041.2	1274.34	1033.57	1078.93	1162.1	1074.17	880.21	862.65	1144.49	1138.86	1024.11	989.67	855.58	1005.53	848.1	947.8	863.81	1080.66	793.92	1198.48	1023.03	1062.93	1247.64	1024.76	1423.58	966.1	807.28	535.96	1128.22	959.42	617.01	1192.55	1091.08	1011.61	1141.63	709.13	940.55	1067.95	957.03	990.27	951.22	1546.82	943.99	1181.62	1394.89
Tgm1	7.21	5.13	5.32	5.39	5.31	8.37	6.92	9.85	3.56	12.17	17.78	56.72	63.8	213.6	90.49	5.85	8.09	4.54	340.87	7.26	9.99	367.27	95.82	439.85	500.4	493.66	417.56	696.21	689.66	624.16	580.09	180.75	628.1	426.8	623.39	573.96	5.87	7.23	9.54	639.23	718.57	772.36	935.06	627.08	828.09	508.43	418.25	464.96	516.4
Thbs1	26.88	31.81	33.7	18.87	25.5	17.67	17.99	27.36	40.99	68.36	11.56	10.55	63.8	38.75	21.5	30.07	22.25	13.62	42.4	19.97	16.64	67.7	30.42	38.31	38.13	54.65	118.29	72.36	121.7	52.7	72.66	31.38	45.47	57.61	60.04	42.55	15.64	47.41	80.02	39.26	57.03	61.98	41.84	37.98	70.8	190.21	51.79	130.65	39.45
Thbs4	369.18	383.81	457.63	377.34	356.98	260.45	297.48	372.05	235.27	283.76	545.02	551.36	664.96	563.29	566.26	302.33	502.63	310.96	636.07	275.99	282.94	973.18	1095.07	970.89	876.88	701.33	686.5	1075.61	466.53	870.07	795.75	276.14	1192.21	1207.5	1150.98	391.29	143.72	178.38	215.85	1411.18	808.06	570.21	861.85	746.84	929.68	480.91	1062.23	1026.95	471.68
Timp1	6.56	14.37	8.87	5.39	9.56	8.37	13.84	13.13	16.04	24.35	29.34	60.68	46.86	103.02	83.33	27.56	21.24	27.24	145.16	14.53	34.95	178.56	146.77	185.44	177.92	168.5	156.71	357.88	342.99	329.06	437.09	160.66	397.4	259.84	327.03	243.91	8.8	12.05	13.95	259.15	334.28	326.11	260.44	207.4	307.84	258.4	304.89	278.59	261.27
Timp3	1870.14	2151.99	1850.03	1897.48	1967.66	1888.25	2379.83	2357.02	2080.02	3841.54	1771.98	2107.82	3631.85	3288.04	2090.32	1822.33	2291.65	2031.48	3102.09	2565.58	2310.15	4082.29	2869.23	2836.82	2755.36	4142.41	5494.05	2960.86	3581.07	3367.87	3448.26	3243.39	3162.39	3621.33	3230.67	3125.13	1706.03	2339.81	3124.61	4045.08	4889.62	4461.55	3837.53	3668	4251.27	6446.88	3635.24	4618.89	3274.61
Tm4sf1	491.8	453.59	507.29	638.78	497.23	604.61	659.99	589.8	753.94	920.58	384.09	460.34	751.69	889.35	516.98	478.55	524.87	508.44	833.42	568.31	567.55	1247.37	892.78	1236.03	1393.17	1337.08	1503.43	2638.17	4038.38	2011.82	3531.29	594.96	2342.33	2953.5	2604.72	2156.76	512.3	996.35	1181.27	1931.84	2236.44	2164.51	2116.97	1644.61	2298.02	2317.24	2094.17	1934.79	1914.79
Tm7sf2	384.26	401.25	393.77	382.73	361.23	284.63	410.94	413.63	418.85	398.01	368.09	320.53	388.81	350.64	371.83	412.57	335.76	343.88	327.82	392.19	351.18	287.72	339.17	268.2	243.84	310.59	338.7	199.48	230.5	259.97	314.84	540.98	259.32	242.21	341.08	240.79	364.67	433.89	438.3	369.09	283.39	252.68	301.23	294.06	287.83	367.27	274.6	284.36	239.35
Tnc	89.18	70.81	121.5	64.69	70.12	81.86	109.31	82.07	94.47	103.95	47.12	38.25	77.76	53.87	62.72	64.31	69.78	45.4	91.33	61.73	81.55	81.24	85.93	106.51	63.54	108.39	99.08	111.47	243.41	89	196.05	110.46	127.98	81.13	121.36	127.66	73.33	114.1	109.39	102.87	134.24	137.31	106.69	89.58	120.06	118.43	154.4	150.82	106.09
Tnf	7.87	16.42	8.87	5.39	2.12	5.58	9.69	5.47	7.13	13.11	11.56	18.47	23.93	34.97	20.61	10.02	7.08	2.27	29.36	19.97	8.32	43.16	15.21	49.04	59.57	58.29	53.59	82.14	75.6	40.99	83.03	36.4	53.89	74.07	77.92	62.27	17.6	8.04	23.49	44.76	69.31	61.03	77.4	37	64.65	68.19	56.68	74.93	70.14
Trpm7	1032.12	947.21	1074.9	1014.33	972.14	1000.87	975.45	1073.46	964.26	1221.2	1050.92	1104.03	1283.06	1335.44	1119.98	1013.89	993.12	939.7	1171.03	1029.5	1053.55	1304.06	1177.2	1218.41	1228.75	1363.5	1620.71	1302.46	1087.97	1226.06	1079.45	980.3	1033.92	1259.23	1213.58	991.2	947.36	1088.75	1311.96	1213.29	1495.05	1400.73	1245.71	1270.7	1456.08	1856.66	1381.78	1606.24	1313.35
Tst	1272.12	1196.58	1327.66	1259.6	1008.26	1231.55	1205.13	1078.93	1167.45	1382.28	1491.91	2086.71	2149.4	2307.02	2138.71	1270.29	1225.72	1115.61	2377.94	1251.02	1413.05	2877.23	2500.4	2838.35	2860.2	2567.6	2613.57	2622.53	2288.42	3041.16	3338.7	1621.69	3379.62	3268.6	3739.09	2782.62	1311.05	1496.93	1497.7	3590.39	3975.4	3760.71	3293.65	3445.99	3649.44	3246.77	4145.35	3091.43	3305.3
Ttpa	122.62	94.41	105.54	107.81	107.31	133.94	95.47	110.52	117.64	125.49	112.92	142.46	126.61	103.96	122.75	102.73	114.28	94.2	99.49	123.47	114.84	104.93	103.42	82.76	105.64	71.04	100.09	101.69	81.14	99.54	109.56	90.37	109.45	101.12	100.92	75.77	114.39	96.42	110.13	98.95	105.29	103.93	98.32	98.35	132.37	112.45	109.45	101.83	96.44
Ttyh1	4856.34	5084.94	5044.57	5176.74	5138	4995.95	4575.64	4568.5	4190.33	5023.41	5540	5942.25	6731.34	7528.76	6614.13	5636.54	5924.31	5771	5486.55	4947.78	5078	6461.93	6612.99	6669.82	7405.07	6446.78	5907.57	6277.64	5137.41	6423.08	6782.34	6897.22	6703.67	7468.4	6341.25	5626.47	4465.02	4679.62	4788.97	6664.84	8849.23	8255.64	5481.74	6490.81	6877.14	6568.91	7982.88	6625.73	6625.51
Ugp2	2380.3	2428.05	2423.84	2442.83	2260.89	2340.31	2516.81	2447.84	2668.19	2439.59	2358.79	2574.76	2752.55	2574.48	2441.55	2416.14	2228.95	2102.98	2965.09	2474.8	2270.2	2856.08	2978.73	2882.03	2785.54	2866.35	2756.13	2749.65	2806.58	2963.87	3276.42	2666	3441.92	2845.33	3275.38	2866.69	2217.35	2364.72	2333.92	3141.2	3194.53	3229.6	3276.91	3266.83	3523.23	3148.67	3529.7	3068.37	3188.69
Ugt1a1	5.9	5.13	3.55	2.7	4.25	1	9.69	4.38	1.78	2.81	5.33	3.96	1	2.84	5.38	1	5.06	2.27	1.63	5.45	9.99	3.38	2.28	3.83	6.35	1	6.07	15.65	11.06	11.71	2.31	1.26	5.05	9.41	2.55	6.23	6.84	4.02	8.81	3.14	1	1	7.32	1.95	3.08	4.79	3.91	6.72	1.75
Vav3	313.44	259.63	298.88	296.48	288.99	265.1	258.74	310.77	319.04	253.79	296.96	303.38	325	296.77	301.05	304	304.41	261.03	311.51	306.85	277.95	288.57	308.75	278.93	301.03	269.6	249.73	352.02	213.91	252.94	254.87	187.02	296.37	370.36	247.82	251.17	286.46	259.53	284.86	313.33	357.09	397.62	324.24	348.59	327.85	293.09	412.39	362.17	396.29
Vcam1	154.1	221.66	175.6	179.69	200.8	168.36	181.25	217.76	180.02	438.28	179.6	234.79	455.6	420.57	248.19	172.04	203.28	114.63	376.75	183.39	178.09	591.53	392.4	438.32	374.11	604.78	803.79	641.45	700.72	559.75	762.31	434.29	681.99	640.79	614.45	549.05	166.2	224.18	327.44	464.9	757.18	718.96	499.96	518.02	658.78	1120.94	660.6	846.35	559.36
Vegfa	669.5	824.06	787.55	671.13	678.9	574.85	617.1	679.53	584.61	811.95	588.59	543.44	685.89	598.26	662.13	507.78	653.31	562.91	523.54	646.39	519.28	555.98	427.38	454.41	434.47	604.78	704.7	563.23	527.39	567.95	561.64	563.58	707.24	392.7	571.02	495.08	739.12	830.02	933.86	478.25	444.83	393.81	441.38	422.59	454.06	943.88	436.82	584.09	415.57
Vim	858.35	825.08	748.53	1217.37	786.21	1160.85	958.85	842.57	1017.73	1694.14	1419.01	3362.22	4308.77	7593.97	3741.62	1018.9	1190.32	1057.73	7833.5	1272.81	1318.18	11864.4	8606.92	14156.5	17370.1	12358.9	15164.8	23274.2	22434.2	19597.1	28196.1	7657.86	24206.3	27496.2	23506.3	17338.2	734.23	1692.99	1969.04	24250	35087.2	31285.2	18561.1	20146.2	24714.9	21898.3	31067.7	20952.2	21991.2
Vipr2	13.77	11.29	12.42	12.58	3.19	14.88	22.14	13.13	10.69	18.73	13.34	5.28	16.95	17.01	3.58	15.87	6.07	2.27	14.68	16.34	8.32	11	22.05	32.95	25.42	16.39	37.41	31.29	36.88	21.08	35.75	38.91	30.31	34.1	42.16	32.17	17.6	23.3	20.56	56.54	53.52	42.91	32.42	20.45	46.18	27.51	58.63	27.86	35.95
Vldlr	1382.28	1334.09	1238.97	1420.42	1348.25	1545.02	1423.75	1307.63	1342.12	1510.58	1196.73	1200.32	1588.12	1522.57	1283.05	1344.62	1449.22	1376.64	1314.55	1389.01	1249.94	1543.55	1322.45	1388.52	1297.06	1552.04	1839.1	1275.09	1344.28	1176.88	1328.56	1438.44	1343.76	1088.75	1149.7	1344.08	1287.59	1488.09	1755.39	1315.38	1359.06	1338.75	1295.91	1189.88	1546.89	2196.41	1325.11	1737.85	1404.53
Wnt7a	86.56	115.96	159.64	117.69	154.06	129.29	124.53	120.37	114.07	131.11	114.69	116.08	106.67	104.91	114.69	126.11	97.09	89.66	109.27	112.57	98.2	98.16	104.94	95.79	101.67	115.67	87.96	125.16	123.55	99.54	123.4	134.3	126.29	111.7	121.36	108.98	173.05	102.05	87.37	131.93	128.1	146.84	120.28	110.03	135.45	130.4	166.13	133.53	147.29
aass	41.31	41.05	38.14	42.23	26.56	36.28	38.74	33.92	42.78	72.11	30.23	42.21	82.75	67.1	34.94	27.56	32.36	39.72	73.39	32.68	26.63	72.78	64.64	52.87	61.95	65.58	117.28	93.87	49.79	80.8	56.51	46.44	57.25	88.18	45.99	57.08	32.26	31.34	69.75	65.18	94.76	89.63	89.95	77.9	98.51	167.48	74.27	116.24	65.76
aspg	38.03	34.89	39.02	35.94	47.81	40	31.82	44.86	37.43	70.24	156.48	312.61	327	481.06	439.93	91.87	83.94	83.98	471.35	52.66	86.55	505.21	314.07	660.54	692.61	772.37	662.24	606.25	599.3	707.3	611.23	333.88	597.79	644.31	688.54	475.36	39.11	40.98	57.27	509.66	622.94	605.49	674.63	576.44	629.53	543.12	608.81	534.13	547.08
hgf	100.98	106.73	93.12	89.84	121.12	155.34	152.2	118.18	155.07	123.62	199.16	253.25	190.42	273.14	248.19	164.53	177.99	158.89	223.44	101.68	143.14	335.96	270.72	416.1	351.87	281.44	311.4	422.42	553.2	347.79	347.13	528.43	345.2	372.71	392.18	417.24	155.45	94.81	73.42	430.34	435.18	388.09	368.17	378.78	435.59	370.85	417.27	403.48	425.22
Aars	1508.18	1534.21	1540.51	1575.84	1517.18	1505.02	1405.76	1419.24	1329.64	1563.02	1476.8	1532.72	1564.2	1523.52	1567.07	1418.11	1516.98	1587.73	1431.98	1376.3	1471.3	1544.4	1433.47	1589.29	1579.82	1619.44	1439.74	1490.21	1650.39	1619.53	1742.58	1860.18	1793.37	1547.3	1704.12	1657.53	1516.37	1458.36	1448.51	1605.15	1596.83	1525.64	1604.46	1406.05	1605.38	1330.29	1409.15	1465.98	1574.62
CCdc127	2508.17	2588.14	2685.47	2568.61	2530.75	2574.72	2455.93	2371.24	2465.01	2631.58	2541.94	2512.76	2417.58	2348.6	2413.77	2498.82	2434.25	2323.15	2390.99	2463.91	2508.21	2336.48	2521.7	2298.88	2314.53	2319.86	2198.03	2348.74	2421.19	2311.61	2164.67	2261.83	2362.53	2028.18	2169.11	2255.36	2420.71	2375.97	2361.81	2501.96	2202.22	2327.56	2341.85	2338.87	2427.32	2307.67	2341.41	2371.89	2412.78
Cnot10	453.11	522.35	484.24	482.46	480.23	480.9	550.68	501.17	475.89	554.41	526.35	492	523.39	488.62	475.77	517.8	488.47	460.77	510.49	486.61	517.62	523.83	517.11	536.41	500.4	531.01	546.98	524.11	531.08	532.82	507.44	586.17	454.66	504.4	553.14	506.5	542.61	544.78	563.84	442.12	508.88	491.07	492.63	492.7	486.39	589.78	567.76	573.52	484.84
Csnk2a2	1593.42	1620.41	1589.29	1547.99	1657.42	1651.06	1620.22	1487.09	1671.85	1536.8	1548.82	1621.09	1511.36	1565.1	1521.38	1503.3	1508.89	1551.42	1538	1733.99	1576.16	1535.09	1506.48	1595.42	1492.45	1459.13	1519.61	1597.77	1770.25	1521.16	1543.07	1847.63	1640.13	1386.22	1458.85	1684.52	1604.36	1526.66	1513.85	1525.05	1481.01	1400.73	1513.47	1449.87	1411.44	1504.95	1500.03	1509.21	1604.43
Fam104a	758.68	713.23	786.66	778.04	746.9	724.6	740.24	782.39	755.72	706.12	627.71	688.54	775.62	715.45	731.12	762.51	781.75	728.61	779.6	691.78	745.64	765.01	712.55	711.12	760.92	714.08	778.51	737.28	641.72	706.13	726.56	631.36	680.3	799.51	731.98	648.69	660.9	777.79	795.1	812	816.84	812.4	780.27	739.05	794.23	787.17	761.25	801.2	719.8
Lars	913.43	909.24	902.84	866.08	870.15	984.12	813.57	878.68	843.06	966.47	1023.36	924.64	880.3	950.78	965.87	914.51	903.11	872.74	808.96	798.91	775.6	1023.11	1038.03	949.44	984.91	1034.69	1051.49	970	1012.36	1018.79	1067.92	1107.07	1055.82	1072.29	1050.06	1078.38	936.61	959.39	1041.05	1032.67	1033.55	999.3	1089.86	1090.57	1054.35	1094.62	1094.48	1030.8	1075.76
Mto1	799.99	742.99	808.83	849.01	826.59	862.27	809.42	846.95	827.02	787.6	777.96	749.21	845.4	788.22	786.67	820.97	816.13	780.82	838.31	809.8	865.47	686.3	768.83	780.85	750.59	817.92	827.04	801.82	746.82	751.8	840.73	790.76	754.39	814.8	892.94	767.01	761.6	834.04	740.04	765.67	836.14	772.36	727.97	798.45	806.54	846.98	796.43	831.94	766.27
Tada2b	975.73	963.63	906.39	866.98	928.58	940.4	1018.35	937.77	1060.5	939.31	944.23	948.39	876.31	976.3	919.28	984.66	990.08	1049.79	942.69	1071.26	1065.2	885.17	902.67	938.71	941.22	880.76	922.08	919.16	894.35	839.63	803.82	754.36	789.76	850.07	812.46	836.55	928.79	952.96	929.46	861.47	816.84	882.97	833.61	866.61	783.45	860.14	812.07	869.4	842.54
Tbp	544.26	505.93	476.25	507.61	516.35	436.25	475.97	550.41	493.71	446.71	505.9	551.36	498.47	496.18	508.92	472.7	497.57	519.79	556.16	557.42	482.67	485.74	502.67	421.46	498.81	439.01	447.9	426.33	420.43	493	497.06	468.18	483.28	546.73	517.37	486.78	499.59	459.61	476.47	536.36	498.35	551.14	509.37	570.6	527.95	441.44	494.47	434.22	482.21
Xpnpep1	1417.69	1443.9	1443.84	1497.68	1448.12	1468.74	1566.26	1512.26	1584.52	1442.22	1560.38	1487.87	1511.36	1603.85	1602.01	1550.9	1475.52	1595.68	1529.84	1490.69	1471.3	1700.95	1568.84	1747.91	1580.62	1675.91	1549.94	1730.75	1663.3	1678.08	1480.79	1281.54	1744.54	1600.2	1324.71	1635.74	1630.75	1451.13	1438.97	1419.04	1496.81	1529.46	1547.98	1524.84	1525.35	1509.74	1522.5	1460.22	1600.05
NEG_A	18	13	9	9	9	8	4	18	12	10	9	11	9	8	10	7	7	9	9	3	4	17	12	11	19	10	14	11	8	7	10	15	6	12	12	14	9	9	11	19	11	12	15	14	14	9	11	9	8
NEG_B	10	5	6	4	4	4	6	10	6	10	12	9	7	7	7	10	4	6	5	3	4	14	5	13	8	4	5	9	7	10	5	4	7	6	5	12	3	13	8	9	10	11	8	9	8	8	7	4	10
NEG_C	15	7	7	8	8	2	3	3	7	6	8	10	5	7	4	7	3	5	3	2	2	11	12	11	5	2	3	7	13	9	7	8	8	5	7	5	5	12	12	9	7	8	1	10	3	8	3	5	7
NEG_D	13	7	12	14	6	7	11	5	8	12	12	10	9	7	7	13	8	13	5	8	7	13	12	8	11	6	8	21	12	14	13	5	15	13	9	14	10	18	10	21	25	21	12	12	21	11	8	17	16
NEG_E	24	16	8	10	11	15	7	10	12	8	10	12	22	16	13	12	8	13	11	7	9	21	15	15	21	20	15	10	17	14	18	11	14	14	17	21	8	15	12	13	30	12	20	9	13	19	8	14	18
NEG_F	28	15	16	18	11	9	7	14	9	15	17	11	10	11	16	10	13	12	10	14	5	11	17	11	14	11	10	11	14	17	19	6	15	16	10	14	19	16	12	9	15	17	14	14	19	9	7	12	8
NEG_G	6	8	3	7	2	6	6	4	5	5	6	7	12	5	9	5	1	4	2	7	3	2	4	3	3	3	3	12	8	5	7	3	3	1	6	1	14	4	17	5	3	9	7	8	5	6	4	3	3
NEG_H	8	6	9	5	6	5	4	3	3	15	3	9	13	4	8	5	6	2	3	7	5	6	5	5	5	7	10	10	9	8	12	7	6	8	5	8	21	8	19	5	11	4	3	12	10	5	5	9	6
POS_A	65976	61563	48258	50522	56786	51410	42934	43763	42201	53143	50032	50917	52088	52593	49003	51272	48834	45703	36666	44388	38225	44417	50184	45535	48751	51439	53436	26150	51103	50006	46385	47259	36962	43141	37042	38656	37099	50012	38423	45426	44023	39038	47495	48073	52545	37602	35206	38003	37753
POS_B	20080	18949	14948	13935	15952	13866	12728	13290	12737	16946	15968	16477	15628	15863	14520	14237	13744	12874	11183	13543	11416	13497	14204	13513	14169	15312	15388	7443	15298	15557	13799	14780	11302	13587	11469	12140	11005	14840	10588	13062	12537	11324	14742	14532	16044	10744	10696	11354	11223
POS_C	4937	4653	3622	3496	4039	3658	3197	3239	3113	4231	4016	4005	3892	3983	3708	3673	3438	3251	2930	3354	2921	3260	3737	3459	3454	3775	3940	1891	3850	3818	3558	3741	2866	3480	2940	3154	2746	3870	2783	3252	3153	2916	3794	3770	4145	2843	2963	2905	2965
POS_D	1295	1200	964	970	1088	997	865	884	789	1084	1044	972	1023	1047	998	970	909	819	785	824	746	897	974	879	887	1008	1028	539	979	961	878	971	748	817	761	788	744	1063	783	947	903	777	981	951	1009	814	693	757	816
POS_E	203	226	169	175	187	190	149	173	130	214	180	197	181	190	138	173	155	161	109	125	116	137	186	171	171	190	152	85	147	158	150	159	131	152	122	136	114	163	109	169	142	124	147	165	179	116	100	121	121
POS_F	86	102	76	76	66	73	61	72	58	56	57	60	70	73	62	69	51	52	54	61	58	77	66	56	86	78	69	50	91	77	75	82	72	72	51	67	62	76	48	79	63	48	61	60	57	49	35	69	58
[truncated: 14 more columns]

## Sheet: Th
Probe Name	Norm ip F : Th	Norm ip F : Th	Norm ip F : Th	Norm ip F : Th	Norm ip F : Th	Norm ip F : Th	Norm ip M : Th	Norm ip M : Th	Norm ip M : Th	ME7 ip M : Th	ME7 ip M : Th	ME7 ip M : Th	ME7 ip F : Th	ME7 ip F : Th	ME7 ip F : Th	22L ip F : Th	22L ip F : Th	22L ip F : Th	22L ip M : Th	22L ip M : Th	22L ip M : Th	RML ip F : Th	RML ip F : Th	RML ip F : Th	RML ip M : Th	RML ip M : Th	RML ip M : Th	SSLOW ip1 F : Th	SSLOW ip1 F : Th	SSLOW ip1 F : Th	SSLOW ip F : Th	SSLOW ip F : Th	SSLOW ip F : Th	SSLOW ip M : Th	SSLOW ip M : Th	SSLOW ip M : Th	Norm ic F : Th	Norm ic F : Th	Norm ic F : Th	ME7 ic F : Th	ME7 ic F : Th	ME7 ic F : Th	ME7 ic M : Th	ME7 ic M : Th	ME7 ic M : Th	22L ic F : Th	22L ic F : Th	22L ic F : Th	22L ic M : Th
A2m	809.23	344.41	330.82	494.72	468.71	343.45	429.24	363.26	386.55	5908.26	7909.81	5546.65	1854.69	4413.22	4769.62	3791.64	3395.29	4065.35	4785.86	2571.6	3575.5	10728.1	7102.25	12415.5	11614.9	7778.23	10067.5	11582.6	14816.6	7302.48	11148.4	6665.64	10068.7	17958.7	8648.34	6631.28	641.52	395.13	443.5	14592.2	17041.5	16155.3	12652.2	8115.46	8359.65	7851.68	16079.7	7646.92	10324.6
AI464131	626.5	659.69	681.78	701.86	706.91	730.82	607.94	654.02	620.3	600.32	483.12	542.86	614.32	559.25	482.43	588.73	629.09	521.2	530.06	562.46	559.25	463.54	524.08	428.23	490.39	461.92	477.69	654.17	658.24	664.57	737.82	658.92	700.58	610.51	582.01	660.74	678.65	577.55	554.38	526.5	543.31	536.53	478.43	542.56	481.86	571.81	639.56	567.64	602.98
Abca1	1457.22	1286.83	1205.34	1386.08	1429.19	1532.21	1423.88	1204.95	1307.39	3992.63	4623.66	3665.09	2090.34	2809.84	3393.09	2994.12	2549.07	2421.91	3420.15	2537.04	2773.9	6468.88	4785.25	7156.21	7101.71	4845.89	5780.58	6858.06	7011.78	5014.27	5875.52	5029.96	4683.31	6925.72	5013.1	3960.25	1552.26	1468.99	1371.59	7488.2	7902.67	7670.46	6865.65	5790.63	5324.63	5022.94	6871.18	4756.65	5917.55
Abcd2	1328.24	1384.5	1493.01	1464.31	1472	1817.64	1507.08	1217.03	1468.29	1934.62	1829.86	1801.45	1487.74	1676.69	1877.19	1903.09	1795.06	1867.44	1785.29	1632.57	1867.91	2207.15	1829.06	2081.9	1985.29	1938.36	1844.9	2375.09	2209.79	2058.16	2178.69	1903.68	2100.21	2260.16	2136.52	1962.59	1552.26	1544.32	1436.72	2124.58	1849.13	2029.13	2172.34	1828.15	1876.14	2052.04	2063.38	2074.75	2434.54
Ackr4	66.03	20.56	25.89	14.32	23.05	26.66	27.42	13.69	27.32	32.43	261.74	21.08	15.24	56.55	26.8	15.4	23.8	39.92	56.41	65.54	94.45	32.99	18.07	40.54	67.35	21.39	22.83	23.55	22.99	78.9	34.77	28.79	26.06	26.79	37.19	18.24	31.57	16.99	16.28	27.5	252.62	36.56	32.21	102.73	94.56	18.82	17.36	19.76	26.97
Acot1	549.72	472.92	480.41	457.25	335.89	403.05	406.55	395.47	484.71	457.16	450.84	363.66	512.33	441.95	359.14	346.56	298.93	370.38	404.31	392.06	381.54	430.54	464.16	412.64	443.92	402.9	361.78	414.62	378.22	412.3	386.29	358.81	381.72	523.09	366.31	411.04	543.11	547.27	504.75	366.36	522.88	393.03	384.64	476.73	475.83	510.13	598.08	488.6	331.51
Acsbg1	1704.44	1603.82	1936.02	1827.91	1941.81	2019.95	1736.83	1668.89	1811.33	2795.15	3154.7	2880.84	1905.1	2381.51	2616.91	2693.77	2544.61	2421.91	2415.26	2096.13	2213.41	2688.01	2281.81	2390.6	2471.89	2186.42	2346.3	3277.01	3059.23	2788.3	3177.26	2864.93	3194.77	3702.55	2791.05	3094.69	2061.02	1454.22	1453.78	3250.36	3400.13	3294.13	3173.72	2704.82	2630.62	2248.56	2720.3	2039.72	2829.57
Acsl6	2658.01	2450.29	2870.95	2734.71	2970.34	3080.11	2977.29	2783.62	2770.62	2915.38	2847.99	2736.43	2816.04	2890.48	2666.23	2775.06	2792.97	2588.25	2559.82	2724.13	2872.08	2859.57	2927.65	2873.92	2738.43	2860.49	2821.36	2673	2712.35	2528.25	2647.07	2780.76	2742.54	2719.81	2655.31	2729.95	3041.4	2856.73	2806.77	3091.04	2887.46	2977.88	3033.51	2838.47	2882.12	2492.13	2685.58	2528.32	2856.54
Acss1	417.67	382.11	316.44	430.81	402.85	404.62	370.62	310.9	343.04	551.28	558.07	521.78	418.54	489.08	460.99	503.16	581.5	507.89	517.14	526.71	567.95	433.84	468.92	417.84	462.89	521.8	487.35	592.75	561.07	646.79	730.09	624.59	774.16	576.67	518.79	629.88	445.63	344.17	330.3	672.88	618.54	644.38	664.11	666.23	703.18	517.45	573.96	457.16	530.76
Adhfe1	284.07	313.57	327.94	300.8	307.35	316.79	297.82	292.38	322.8	396.26	385.11	392.12	329.44	340.36	330.2	351.7	379.24	312.72	278.55	318.17	315.67	303.52	316.73	335.72	311.12	325.06	289.78	317.36	299.86	386.74	415.26	407.54	361.79	272.12	358.88	318.45	337.93	275.48	264.39	376.88	432.79	405.83	468.95	423.88	400.38	297.93	301.93	308.97	379.36
Adora2b	107.49	106.24	132.33	79.33	88.91	92.53	88.87	79.74	77.92	113.1	110.69	133.87	76.2	133	134.01	118.94	123.44	106.46	117.53	143	156.59	151.76	143.62	165.26	144.18	134.3	123.81	121.83	121.2	127.8	132.31	118.5	144.1	139.59	137.6	129.06	158.75	110.04	93.82	149.62	208.97	155.38	158.21	172.54	141.84	144.26	92.61	131.13	114.85
Adpgk	549.72	615.14	693.29	630.24	658.61	727.68	609.83	635.5	603.1	661.22	660.69	629.3	603.77	616.85	626.09	652.91	584.47	660.92	667.58	663.75	677.32	678.81	617.3	593.49	617.5	678.34	590.09	672.6	516.14	592.33	602.62	625.7	571.81	623.2	654.53	631.28	611.81	613.74	592.37	692.29	690.06	642.56	664.11	635.31	639.8	582.26	723.49	634.1	621.25
Adrb1	703.27	704.24	969.45	870.43	814.48	984.88	838.63	839.28	853.04	589.24	635.32	527.05	663.56	603.23	616.44	618.68	481.86	709.72	735.74	772.19	734.49	541.89	558.33	466.69	451.5	474.75	533.01	623.46	391.81	606.78	310	526.03	381.72	552.7	358.88	324.06	568.17	737.82	845.91	541.05	429.08	440.56	404.53	376	399.37	479.82	510.3	541.59	569.92
Agl	1283.71	1139.47	1294.52	1334.3	1309.54	1439.69	1330.28	1311.27	1282.09	1325.6	1451.67	1315.51	1419.74	1476.66	1286.48	1433.31	1412.85	1335.15	1462.08	1377.56	1435.42	1371.64	1446.7	1405.26	1308.98	1440.51	1404.09	1387.17	1383.34	1200.23	1512.34	1460.7	1310.71	1237.94	1364.84	1352.35	1293.24	1200.15	1230.48	1600.51	1479.49	1530.07	1484.54	1493.04	1417.42	1334.92	1518.35	1278.08	1386.94
Agt	1405.01	1555.85	1708.76	1744.18	1979.13	1643.56	1848.4	2028.92	2043.05	2364.1	2613.93	2588.86	1409.19	2184.62	1728.17	2932.51	2906	2685.83	1804.1	1551.54	1666.58	2673.16	2635.64	2661.88	2625.55	2382.31	2702.81	2461.08	2848.18	2596.04	4077.32	2120.73	2302.57	2877.73	2932.37	1983.63	2300.54	1446.09	1718.95	2807.17	3198.59	2935.84	1991.39	2670.91	2278.53	2182.71	2055.66	1940.02	2135.23
Aifm3	905.96	741.94	966.57	933.24	998.89	969.2	1161.04	1110.71	1055.43	783.81	959.32	911.79	835.9	1003.29	732.22	834.32	817.96	864.97	923.79	874.68	953.22	832.22	880.77	762.91	806.26	784.41	788.54	763.71	682.27	766.81	964.77	736.44	797.16	814.96	1018.98	756.14	932.1	963.08	973.84	797.43	792.22	680.03	678.32	797.88	709.21	670.07	769.79	646.67	593.41
Alcam	2174.32	2661.05	1441.23	1648.32	1373.21	999	1258.42	1236.36	1414.66	1626.95	1487.41	1557.95	1964.9	1470.38	1217.87	1626.7	1836.7	1437.18	1451.51	1629	1236.57	1503.6	1553.23	1423.97	1628.64	1555.99	1396.19	1532.55	1959.04	1582.52	2403.71	1609.1	1670.97	1559.41	2586.51	1829.32	1621.89	1663.97	1135.89	1818.07	1840.77	1652.55	1441.91	2188.19	1982.78	1876.42	1700.67	1781.05	1408.69
Aldh1l1	1340.52	1218.29	1418.22	1334.3	1320.52	1400.48	1373.77	1222.67	1399.48	3037.18	3206.58	2622.59	2143.1	2840.21	2819.53	2996.69	3060.67	3195.94	2988.81	2616.88	2911.85	2723.48	2925.74	2923.81	2849.41	2443.05	2384.06	2984.21	3150.13	2814.97	3349.16	3254.74	3482.98	3760.36	3443.72	2990.88	1400.01	1132.21	1197.92	3097.51	3337.9	3386.45	2963.4	2882.35	2929.4	3413.09	3622.25	3319.59	3531.74
Aldoc	14409.5	12698.6	16026.1	12669.8	13786.9	13987.5	13908.8	13402.6	13506	20725.6	20118.1	20307.2	16412	21131.9	19123.5	19390.3	20153.1	18658.9	16745.8	16648.7	17416.4	19505.6	17365.2	19385.7	19133	19518.7	19122.5	19518.7	21860.8	19205.8	20388.5	17324.7	18837.5	21133.9	19665.6	19842	15815.1	12506	12400.2	20589.9	22084.6	22469.4	19422.2	19480.3	19399.2	17954	15017.6	18567.6	20432.6
Amigo2	1019.59	1199.44	972.33	1436.77	1143.79	617.9	1264.09	1531.15	1265.9	1449.78	1428.61	1369.27	1539.32	1662.03	1300.41	1197.14	920.58	1310.76	1444.45	1460.97	1087.44	1125.85	1564.64	1191.14	1271.04	1523.48	1591.13	1196.76	771.08	1101.32	617.1	830.57	1043.97	1318.31	669.4	1348.14	1079.71	1260.71	1495.65	1310.98	1664.31	1451.47	918.96	1363.38	1620.63	1527.27	1288.77	1243.95	971.9
Apc	7643.89	8204.18	8034.63	7284.11	6925.3	7471.31	7546.75	6859.99	7095.54	6264.97	6260.97	5699.5	7144.44	6063.73	6521.37	6231.27	5959.24	5974.93	6714.54	7104.66	6980.74	6581.05	6762.69	6836.07	6943.3	6417.28	6817.62	7160.07	6702.52	6574.57	5510.47	6084.23	5547.93	6109.35	5598.83	5381.34	6137.57	7095.3	6967.29	5994.44	6123.2	5969.47	6227.12	5751.74	5988.57	6475.99	6669.57	6673.32	6688.46
Apoe	14289.7	13012.2	12522.3	12440.6	13167.9	12690.6	13613.8	12399	13641.6	44452.8	48078	40436.2	16339.4	28030.3	35484.3	30188.5	27378	27929.6	41247.5	27940.8	29804.5	79594.5	54218.5	80768	78467.8	61994.9	58859.5	76110.3	72406	61347.1	76939.9	57681.7	67238.9	106037	61070.2	54669.2	15774.2	13423.2	12721.9	98468.4	110571	110797	95170.8	78457.8	71951.4	57339.9	71230.5	55722.7	68814.5
Appl2	792.34	729.95	759.45	848.4	952.79	887.65	890.63	880.35	782.21	923.02	1070.01	970.82	757.35	884.95	797.62	971.23	922.07	847.22	867.38	848.46	899.78	922.12	854.13	930.26	983.63	921.28	922.89	1030.91	1015.56	905.73	1102.87	901.45	1031.71	1039.14	1169.6	953.94	776.13	867.06	808.69	1158.94	1190.65	1145.27	1158.64	1011.32	966.74	951.27	1142.14	901.75	898.81
Aqp4	4159.76	3247.06	3857.66	3792.45	4084.49	3461.21	3882.1	3190.37	3337.29	14007.4	12772.1	13031.8	7635.66	10659.2	12648.2	13791.5	12171.3	11091.5	14347	10821.5	12922.5	18884.5	14669.6	19374.2	15043.8	13989.4	14188.5	27995.3	28129.7	20423.8	30906.3	17273.7	22424.7	27993.3	23012.7	17974.8	4172.17	3377.41	3300.66	22780	22089.2	22679.6	24540	16802.4	16487.9	17545.3	26505.6	17274.3	23558
Aqp9	15.36	18.85	11.51	16.53	13.17	25.09	16.07	17.72	9.11	20.56	24.21	20.03	15.24	16.76	21.44	19.68	10.41	35.49	18.8	21.45	11.19	20.62	26.63	33.26	19.92	19.67	33.37	19.45	19.85	8.89	16.42	22.15	30.66	25.38	18.59	23.85	15.78	19.2	16.28	28.31	25.08	17.37	19.89	30.92	33.2	26.13	21.22	18.86	26.1
Arc	403.85	359.83	247.4	355.89	260.15	338.75	276.08	252.91	270.18	308.46	244.44	189.74	310.68	163.38	244.43	136.91	160.62	95.37	237.41	243.1	205.06	186.4	193.08	143.44	170.74	179.64	108.89	175.06	147.32	184.48	158.38	176.08	168.63	153.69	187.81	165.54	215.39	314.62	194.61	186.82	202.47	255.93	306.95	224.4	200.19	252.98	183.28	257.77	210.56
Arntl	569.68	657.98	791.09	709.57	658.61	712	578.63	676.58	642.57	622.46	614.57	546.02	799.56	549.82	522.1	462.94	411.96	472.41	504.21	494.54	479.72	531.17	646.78	589.33	467.63	529.5	587.45	559.99	520.32	435.64	393.05	445.19	521.22	470.93	401.64	397.01	593.24	714.92	842.81	416.51	590.68	501.8	409.27	443.82	472.81	730.7	599.05	694.28	627.34
Asrgl1	4310.24	4365.97	4637.25	3859.66	3774.94	3867.39	3860.36	3782.38	4005.16	5571.33	4906.16	5040.69	4533.56	5466.78	5107.32	4900.64	5187.38	4415.77	4180.57	4357.89	4365.91	5159.92	5377.81	5105.49	4793.91	5101.66	4974.48	5008.16	5473.81	5544.37	5906.42	5853.89	5816.2	5448.08	5457.51	6239.89	4259.44	3515.52	3516.99	5843.21	5790.71	5724.51	6077.43	5680.92	5675.71	4981.13	5386.59	4446.78	5187.54
Atp13A4	268.72	277.58	284.79	381.23	329.31	382.66	381.02	446.22	349.11	646.19	659.53	586.08	543.98	534.11	547.83	562.2	588.93	676.45	571.2	455.21	564.23	667.26	627.76	665.21	650.7	644.98	729.71	657.24	557.93	517.88	550.47	559.25	593.27	607.69	528.09	540.1	345.36	341.21	409.38	589.58	748.57	665.41	670.74	532.59	584.47	538.36	675.25	592.78	639.52
Atp1A2	1624.59	1557.56	1987.8	2169.48	2239.28	2564.15	2153.78	1899.24	1956.03	3612.19	3751.97	3300.37	2725.77	3032.91	3182.96	3503.27	3198.98	4047.6	3666.96	3358.09	3559.34	3810.56	3028.47	3523.54	3633.85	3118.82	3334.17	4748.13	4108.23	3719.59	4446.23	3285.75	4113.04	3685.63	3977.38	3328.97	2363.67	2220.84	2241.54	4482.08	4216.49	4159.71	3489.2	3011.01	3347.88	3752.83	3281.73	4158.48	4746.4
Atp1B2	15175.7	14000.9	17179.7	16481	16509.2	16852.8	15194.7	14455.4	15106.9	29970.8	31167.6	28396.3	21504.8	24836.2	26721.2	29073.5	28251	29353.4	32111.8	27365.2	27120.1	31996.3	28708.6	31036.2	30879.7	27007	27737.6	44055.8	42875.2	33764.1	41880.9	30106.7	41165.6	44491.2	35595.6	32115.5	16819.6	14637.4	15472.1	36223.8	36361.2	37241.8	31968.3	27848.1	29230.6	33751.4	45034.6	34100.4	38828.2
Bcan	3186.23	3029.45	3144.24	2984.82	3124.02	3059.72	2907.32	2680.53	2807.05	3189.04	3391.07	3190.75	2990.72	2833.93	2679.09	2954.76	3045.8	2832.21	2740.82	2834.95	2539.02	2979.16	2970.45	2956.03	2865.53	2798.04	2753.74	3845.18	3550.3	3043.9	4509.97	3320.08	3668.47	3875.98	3559	3272.86	2859.43	2619.66	2569.51	3377.33	3065.78	3244.77	3410.56	3142.66	3010.88	2872.64	3400.38	2974.7	3089.73
Bdnf	155.09	161.07	471.78	315.12	343.58	243.08	154.11	268.21	208.45	194.57	156.81	234.01	249.72	293.24	238	257.57	233.49	210.7	186.87	183.52	164.05	224.34	242.54	198.52	210.58	224.12	218.65	182.23	155.68	197.81	139.07	160.58	205.42	166.38	182.23	256.72	341.65	230.43	342.7	216.74	256.33	264.15	138.32	171.54	247.47	200.71	185.21	196.7	194.03
Bmpr1a	2180.46	2290.93	2160.4	1946.91	1949.49	1861.55	1976.03	1763.93	2174.6	2440.82	2635.83	2352.74	2340.05	2337.52	2501.13	2680.08	2541.64	2532.8	2469.32	2440.52	2576.3	2689.66	2600.45	2781.41	2776.37	2675.72	2715.11	3117.3	3132.37	3006.12	3250.66	2376.55	2716.48	3241.5	3419.54	2581.25	2349.75	1938.71	1882.55	2719.82	3154.94	2881.91	2840.24	2969.12	2964.61	2935.36	3263.4	2928	3060.14
Bmpr1b	783.12	760.79	805.48	790	907.79	862.56	793.25	802.22	833.82	1301.87	1244.12	1186.91	1016.45	1157.24	1173.91	1337.47	1310.23	1002.47	1338.68	1068.92	1164.49	1471.44	1423.87	1400.06	1382.97	1289.1	1280.28	1485.45	1486.78	1371.37	1541.31	1332.24	1430.29	1646.83	1528.47	1235.91	946.95	761.45	807.14	1366.78	1698.67	1514.53	1431.49	1361.39	1318.83	1502.18	1650.51	1480.17	1572.27
C3	72.17	63.4	57.53	58.4	76.84	39.21	70.91	56.38	58.69	442.92	410.48	307.8	119.58	217.83	387.02	271.26	203.75	230.66	430.16	259.78	247.31	726.65	475.58	777.46	1053.83	603.06	565.5	1026.82	1279.9	721.25	1155.02	756.38	694.45	1195.65	702.88	519.06	81.7	48.74	49.62	1594.04	2031.16	2606.79	1356.65	1216.77	1061.3	584.35	759.18	590.09	589.93
C4a	611.14	556.88	345.2	589.47	630.07	555.17	397.1	325.4	415.9	8769.86	8936.01	7271.15	3759.8	6144.37	8432.86	10080.2	9061.55	8576.48	10883.4	8371.4	9559.52	9021.62	7814.66	9425.2	10271.7	8221.33	7984.63	12012.6	13940	9515.12	14086.2	12443.1	12343.7	12638.9	12382.1	10045.8	420.56	327.92	189.19	11245.6	11812.7	12682	13997.5	10527.1	9856.54	10506.9	10956.5	10480.6	12222.3
CD44	35.32	44.55	63.29	39.67	49.4	61.16	46.33	53.16	37.44	75.14	72.64	60.08	42.21	51.32	57.89	65.89	46.1	88.71	75.22	39.32	64.62	92.38	83.7	101.86	81.57	62.44	95.71	122.85	92.99	76.68	99.47	89.7	110.38	108.57	92.97	75.75	39.92	51.7	61.25	109.18	110.52	116.08	99.47	74.8	96.57	113.94	104.18	65.57	113.98
CD68	307.11	250.17	189.86	247.91	207.46	246.22	173.02	168.34	238.81	3276.83	3109.73	2574.1	756.18	1685.07	2523.64	2254.79	1958.65	1956.16	3242.68	2024.63	2161.21	5238.28	3243.43	5651.17	4623.18	3922.9	3390.37	5977.64	5680.68	4343.04	6516.76	5461.86	5311.84	5813.26	4438.53	3730.19	234.88	214.18	186.86	5485.74	5956.03	6204.37	5791.33	4168.94	4124.5	4094.66	5883.38	3810.89	5192.76
Cbs	402.31	404.38	454.52	475.98	492.86	442.26	457.61	467.96	423.99	533.09	584.59	551.29	473.64	514.21	422.39	508.29	585.96	532.29	414.88	461.17	401.42	409.1	473.67	427.19	467.63	463.63	521.6	406.43	443	432.3	552.4	352.16	469.1	595	468.58	441.9	482.76	457.9	451.25	465.84	553.53	518.25	424.43	489.7	503.99	496.54	470.75	516.44	388.93
Ccl2	38.39	41.12	43.15	23.14	19.76	15.68	15.13	16.91	15.18	356.71	355.13	262.47	117.24	251.35	408.46	179.7	169.54	230.66	224.48	190.67	183.93	504.78	193.08	352.35	503.67	291.69	284.51	279.48	244.49	235.6	339.94	310.08	190.09	730.36	446.27	150.11	39.92	29.54	35.67	317.84	354.78	692.83	547.58	307.18	297.77	216.39	167.85	202.09	266.25
Cd109	96.74	89.1	86.3	66.11	62.57	45.48	59.56	62.02	55.66	268.13	314.78	222.41	112.55	178.04	238	292.65	254.31	303.85	485.4	208.54	294.54	607.87	440.38	656.9	790.13	499.56	484.71	1467.03	1490.96	952.4	1172.4	795.14	1027.11	1593.25	950.18	714.05	75.2	59.08	72.88	554.8	796.86	749.5	660.32	525.61	489.91	715.02	975.26	693.38	922.31
Cd14	24.57	59.97	37.4	38.56	34.03	43.91	29.31	37.86	38.45	253.89	275.57	255.09	107.86	193.75	250.86	270.4	211.18	272.8	239.76	227.61	257.26	392.6	260.62	377.3	401.23	315.65	286.26	493.44	448.23	411.19	499.28	355.49	421.57	504.77	507.63	336.68	30.64	32.5	25.59	434.3	475.52	423.19	464.22	416.89	375.23	303.15	345.34	323.34	394.16
Cdh10	1288.31	1384.5	1556.3	1625.18	1371.01	1519.67	1387.01	1309.66	1555.31	1384.92	1203.77	1300.75	1544.01	1406.49	1455.86	1419.62	1439.62	1395.04	1258.76	1258.39	1251.49	1205.03	1231.74	1176.59	1151.53	1278.84	1211.79	1134.31	1225.57	1188	1362.65	1419.73	1312.25	1212.56	1260.71	1364.98	1462.21	1493.36	1413.46	1254.37	1119.14	1175.43	1330.12	1354.41	1272.56	1314.01	1231.85	1312.21	1330.38
Cdh20	224.19	195.34	382.6	244.6	241.49	241.52	222.19	240.83	213.51	272.08	242.14	279.34	259.09	275.43	258.37	284.95	316.78	272.8	273.85	229.99	258.5	300.23	238.74	326.37	306.38	278.86	282.75	357.29	384.49	302.28	424.92	301.22	375.58	360.95	396.06	384.38	309.15	245.2	251.99	332.4	286.05	307.11	334.42	262.3	288.71	340.79	362.71	339.5	432.44
Cdkn2a	7.68	10.28	17.26	6.61	8.78	14.11	5.67	3.22	5.06	11.86	8.07	3.16	9.38	11.52	15.01	5.99	11.9	19.96	11.75	10.72	18.64	24.74	16.17	27.02	23.71	20.53	13.17	22.52	16.72	17.78	22.21	17.72	19.93	31.02	18.59	19.64	13	8.86	13.96	20.22	24.15	21.94	28.42	13.96	21.13	15.68	20.26	15.27	20.01
Celsr1	72.17	63.4	46.03	48.48	47.2	26.66	50.11	41.88	43.51	47.46	54.19	46.38	57.45	40.84	28.95	35.94	32.72	46.58	39.96	64.35	38.53	43.71	57.07	48.85	61.65	48.76	52.69	35.83	49.11	51.12	39.6	23.26	39.86	52.17	37.19	53.31	51.99	36.93	33.34	75.21	89.16	56.67	42.63	72.81	78.47	47.04	50.16	42.21	33.93
Chi3L1	347.03	322.14	454.52	349.28	379.8	453.23	401.83	394.67	417.92	1805.7	1749.15	1821.48	1019.96	1431.63	1721.74	1346.88	1316.18	1321.85	1096.56	1232.17	1276.34	1836	1510.43	2080.86	1722.55	1588.49	1857.2	1160.93	1510.81	880.17	1246.76	1209.32	1249.39	838.93	1318.36	1341.13	388.99	287.3	307.81	3665.25	4003.81	3765.77	3580.14	2721.78	2514.94	981.59	682.97	889.18	1218.14
Chrdl1	32.25	25.7	25.89	33.05	30.74	29.8	17.02	14.5	22.26	20.56	23.06	12.65	12.9	1.05	18.23	38.51	28.26	39.92	25.86	3.57	3.73	32.99	37.09	37.42	33.2	21.39	38.64	43	30.3	32.23	50.22	32.12	35.26	43.71	57.64	33.67	22.28	28.07	29.46	13.75	27.86	32.9	25.58	40.89	38.23	32.41	73.31	22.45	26.1
Cldn10	3306	3062	3932.45	2916.51	2938.51	3062.86	2965.94	3068.75	3118.72	2776.96	2480.17	2652.11	2495.98	2779.47	2405.71	2549.15	2726.05	2018.26	2008.6	2099.7	2064.27	2220.35	2374.07	2478.95	2204.4	2733.03	2385.82	2090.49	2419.8	2542.7	2309.07	2581.42	2688.88	2138.91	2575.35	2944.59	3447.1	2839.01	2781.95	2672.91	2877.25	3041.86	3203.09	2877.36	2986.74	2463.91	2175.28	2427.72	2367.54
Cldn11	4972.06	4521.89	4087.8	4494.31	3726.65	4066.56	4330.26	3218.56	3998.07	6404.97	6282.88	5423.32	4765.69	5185.06	6824.77	7661.15	6795.05	6984.06	7698.27	6187.09	7694.1	8562.21	6744.62	8724.65	9443.65	6481.43	5590.03	10145.3	12905.6	9022.81	13094.4	10367.8	9821.93	12451.4	10736.5	8272.62	4161.03	3603.41	2467.16	8108.51	8410.69	8337.7	11089.1	9129.77	7391.9	8880.31	8878.61	9237.56	10496.9
Cldn12	1038.02	1010.96	1070.13	1261.58	1234.9	1422.43	1265.99	1101.05	1244.65	1108.89	1033.12	947.63	1148.92	1113.25	858.72	1029.42	939.91	1117.8	1031.92	1080.83	1055.13	820.67	952.1	816.96	896.37	899.03	932.55	755.52	624.8	841.27	678.91	871.55	751.17	673.96	775.39	708.44	989.66	1250.37	1187.06	854.85	877.66	860.09	809.06	792.9	922.48	897.96	797.76	953.84	866.62
Cldn2	373.13	20.56	23.01	20.93	62.57	14.11	192.88	10.47	227.68	11.07	410.48	8.43	7.03	174.9	6.43	12.84	20.82	215.13	224.48	346.77	495.87	12.37	11.41	15.59	198.24	8.55	21.07	19.45	24.03	138.91	40.56	43.19	13.8	9.87	55.78	11.22	378.78	15.51	11.63	17.79	330.63	25.59	15.16	389.97	347.06	24.04	19.29	11.68	18.27
Clu	39638.3	35200.2	33286.3	30414.5	29848.3	26475.8	32846.6	29228.8	33850.5	79432.5	89881.2	74045	44379	65642.2	73541.5	62115	60197.7	67463	81993.1	67720.7	73681.2	96702.4	82817.7	98989.5	100303	83858.3	88769.6	99877.5	105641	91981.7	108487	86759.6	93913.1	104018	92850.2	79884.1	37349.9	28622	27542	112167	124358	121879	115323	103304	102200	90123.4	106823	88965.3	99214.9
Cp	571.22	613.43	535.07	435.22	576.29	432.85	413.17	445.41	453.34	762.46	1035.42	761.06	519.36	886	887.67	747.89	667.76	893.8	894.41	734.06	695.96	1044.19	861.74	1104.87	1196.11	792.11	892.16	1716.82	1666.49	1162.44	2593.96	1054.28	1062.37	1703.23	2659.03	778.58	594.17	418.76	390.78	1099.9	1708.89	1995.31	1143.49	1195.83	1145.81	1018.18	1440.22	1027.49	1164.19
Crot	921.32	831.04	865.89	731.61	743.13	784.14	764.89	719.26	785.25	956.24	987	958.17	826.52	927.89	994.88	1056.8	942.89	1102.28	1010.77	955.71	1051.4	965.01	930.23	1006.13	953.28	947.79	818.4	1160.93	1147.21	1114.65	1244.83	1159.48	1186.54	1177.32	1195.63	998.83	765.92	726.74	684.63	1014.98	1043.91	1178.17	1194.64	1133.99	1055.27	1112.26	1070.76	1150.54	1087.63
Csf1	646.46	640.84	460.27	599.39	576.29	589.68	625.9	453.47	525.18	2189.3	2194.22	1850.99	1064.51	1517.5	1996.19	1930.48	1682.03	1743.24	2275.4	1725.52	1916.38	2694.61	2006.93	2533	2434.9	2085.49	1936.23	3590.27	3398.8	2718.29	3745.11	3240.35	3249.96	3086.4	2932.37	2290.86	559.82	441.66	380.7	3012.59	2788.09	3237.46	3479.72	2463.46	2382.15	2562.17	2883.33	2419.64	2922.67
Cspg5	7157.12	7376.56	6771.76	6303.49	6590.51	6270	6520.91	6414.58	6645.24	9104.42	8170.39	7966.86	7974.48	7688.05	7936.5	8705.12	8102.3	8807.14	9000.52	8812.31	8427.34	6772.4	6761.74	6889.08	6810.51	7557.54	6907.19	9287.41	8689.76	8492.71	8932.06	8993.46	9119.82	8564.09	9146.67	8944.59	7177.36	6433.56	6167.91	7121.84	6635.87	7220.76	7131.87	7797.31	7371.78	8787.27	6920.38	8388.8	9077.76
Cth	173.52	183.34	163.97	168.58	145.99	158.4	161.68	132.09	141.67	171.63	202.93	152.84	164.13	208.41	162.95	136.06	147.23	172.99	142.21	171.6	181.45	145.16	159.79	103.94	110.98	125.75	107.13	98.28	98.21	128.91	121.68	131.78	119.57	102.93	96.69	115.03	173.61	144.02	140.34	135.87	166.24	148.99	141.16	186.51	146.87	135.9	131.19	149.09	95.71
Cxcl10	29.18	34.27	17.26	23.14	18.66	17.25	12.29	12.08	11.13	1363.57	1101.15	806.38	458.4	742.52	1246.81	946.41	724.27	1177.69	1081.28	1099.9	822.73	441.27	303.42	337.8	413.56	390.07	580.43	619.37	425.24	600.11	648.97	692.15	669.92	1140.66	773.53	516.25	22.28	25.11	10.85	438.34	247.05	1145.27	997.59	535.58	608.61	772.52	396.47	788.58	603.85
Cyp19a1	15.36	17.13	14.38	7.71	7.68	14.11	2.84	4.03	7.08	10.28	12.68	6.32	5.86	11.52	13.94	13.69	13.38	6.65	7.05	7.15	7.46	13.2	10.46	16.63	9.49	16.25	15.81	7.17	10.45	4.45	4.83	3.32	1.53	8.46	5.58	5.61	4.64	8.12	11.63	7.28	14.86	8.23	9.47	10.97	12.07	8.36	8.68	7.19	6.96
Cyp4F14	181.19	149.07	192.74	202.73	199.78	224.26	208	167.53	194.29	409.7	364.36	328.88	243.85	294.28	320.55	315.76	324.21	272.8	298.53	291.96	292.06	334.87	307.22	309.74	306.38	312.22	280.99	357.29	329.12	327.84	392.09	387.6	349.52	304.55	347.72	322.66	171.75	175.04	161.27	409.23	380.78	382.06	388.43	342.09	359.13	315.7	324.12	319.74	403.73
Cyp4f15	274.86	293.01	261.78	275.45	248.08	285.43	242.04	215.05	237.8	181.91	215.62	157.06	234.47	198.98	152.23	103.54	127.9	168.56	92.85	135.85	96.94	127.02	192.13	149.67	167.89	190.76	178.26	83.95	59.55	108.91	34.77	104.1	76.65	84.6	37.19	89.78	182.89	254.8	260.52	123.74	168.1	170.92	97.58	132.65	161.96	121.26	87.78	97	66.13
Cyp7B1	540.51	448.93	445.89	434.12	475.3	435.98	467.06	362.45	408.81	876.35	854.4	831.68	667.08	796.98	911.26	922.45	785.25	924.85	944.95	914	904.75	904.8	804.67	871.01	855.58	854.55	783.27	1081.07	1014.52	1036.86	1071.96	1019.95	924.4	1034.91	998.53	833.29	432.63	371.49	358.21	1044.09	1117.28	1150.75	1029.8	989.37	992.9	964.86	1018.67	985.28	1087.63
DMD	313.25	385.53	399.86	391.14	442.37	351.3	366.84	360.84	352.15	448.46	453.14	421.64	350.54	409.48	378.44	490.32	468.47	530.07	409.01	375.37	388.99	481.68	451.8	511.38	493.24	455.08	467.15	552.82	572.56	456.75	566.88	503.88	436.9	603.46	526.23	488.19	404.78	347.12	381.47	573.4	563.75	549.33	522.01	435.84	500.98	459.96	622.2	458.06	487.26
Daam2	1643.02	1624.39	1769.17	1775.03	1781.55	1765.89	1463.59	1277.44	1445.01	2018.46	2135.42	1940.59	1470.15	1634.8	1950.09	2112.74	2168.35	1836.39	2260.12	1960.28	1906.44	2518.1	2104.9	2154.66	2332.46	1934.08	1868.61	2977.05	3159.53	2468.24	3104.83	2426.38	2839.12	3052.56	2510.27	2171.62	1520.7	1255.54	1108.75	2612.26	2705.43	2563.83	2701.92	2371.71	2013.96	2066.67	2470.46	2180.73	2530.25
Dag1	314.78	361.55	313.56	388.94	407.24	409.32	394.26	364.87	394.65	495.12	480.81	482.78	402.12	415.77	389.16	526.26	486.32	567.77	492.45	445.68	499.6	466.01	437.53	521.77	488.5	453.37	547.94	657.24	567.34	497.87	678.91	584.72	584.07	616.15	520.65	558.34	403.85	375.19	370.62	612.22	533.1	579.49	513.48	548.54	466.77	470.41	553.71	433.81	518.58
Ddo	347.03	346.12	319.31	375.72	366.63	305.82	330.91	344.73	319.76	368.57	373.58	284.61	458.4	386.44	359.14	300.35	316.78	332.68	358.47	340.81	323.12	343.94	385.22	356.51	404.08	410.6	384.61	291.77	282.1	307.84	314.83	414.18	335.73	308.78	241.73	293.2	329.58	348.6	402.41	425.4	438.37	414.97	425.37	405.92	470.8	389.92	329.91	348.49	268.86
Dio2	474.48	495.2	900.41	569.64	680.57	693.18	537.97	469.58	498.87	794.89	933.96	810.6	887.49	837.82	902.68	885.66	798.63	893.8	1006.06	724.53	855.04	805	584.01	625.71	651.65	542.33	612.04	1381.03	992.58	895.72	623.86	479.52	771.1	1266.14	866.51	690.2	600.67	514.77	532.67	675.3	695.63	746.76	651.8	552.53	552.28	927.23	619.3	1204.43	1338.21
Dmp1	66.03	61.69	57.53	61.7	55.98	65.87	41.6	43.49	38.45	69.6	77.25	82.22	55.1	91.11	65.4	53.91	74.36	90.93	83.45	54.82	84.51	50.31	64.68	50.93	68.29	70.14	79.03	76.78	87.76	57.79	67.6	54.26	98.11	156.51	66.94	65.93	40.85	53.18	42.64	78.45	87.3	97.8	65.37	62.83	56.33	64.81	86.82	56.58	89.62
Dtna	3841.91	3913.6	3854.78	4338.95	4339.15	4228.1	4017.31	3775.93	3885.75	4042.45	4109.41	3938.1	4324.88	3934.62	3952.7	3968.77	3822.12	3965.54	3695.17	3716.78	3524.55	4057.17	4082.34	4151.33	4224.79	4001.6	3881.23	3975.2	4121.81	3770.71	4091.81	4363.28	4102.31	4220.01	3891.85	4134.21	3889.01	4101.94	4031.82	4161.82	4087.4	4046.37	4270.78	4059.23	3964.55	4061.21	4236.73	4216.86	4138.2
Ednrb	803.08	822.47	664.52	699.65	649.83	755.91	740.3	618.58	730.6	1599.26	1334.06	1083.61	1291.95	1115.35	1534.13	1315.22	1137.71	1315.19	1319.87	1365.64	1449.09	1462.36	1379.17	1622.49	1592.6	1576.52	1336.48	1355.44	1350.95	1575.85	1575.11	1668.9	1293.85	1305.62	1545.21	1165.77	781.7	783.61	659.82	1470.3	1661.52	1530.98	1806.65	1641.64	1501.92	1722.75	1570.45	1725.36	1658.41
Efna4	47.6	30.84	46.03	23.14	28.54	17.25	41.6	20.14	32.38	24.52	31.13	20.03	29.31	33.51	19.3	32.52	13.38	57.66	30.56	29.79	22.37	35.47	39.95	47.81	40.79	31.65	37.76	45.04	40.75	31.12	47.32	24.36	26.06	40.89	44.63	42.09	31.57	31.76	35.67	36.39	47.37	37.47	36	44.88	40.24	39.72	34.73	27.84	33.06
Egfr	162.77	128.51	189.86	178.49	152.58	211.72	167.35	165.12	177.08	249.93	239.83	203.44	193.44	195.84	192.97	208.79	209.7	221.79	213.91	199.01	176.48	216.1	201.64	270.24	243.77	228.39	230.06	299.96	340.61	225.6	377.6	281.29	311.2	300.32	349.58	253.92	208.89	181.68	187.63	283.06	249.83	240.39	244.42	215.43	221.31	246.7	264.31	239.81	230.58
Elovl2	141.27	142.22	120.82	147.64	119.65	153.69	148.44	120.82	148.75	143.95	132.6	149.68	158.27	139.29	127.58	140.34	135.34	139.73	114	119.17	136.71	162.48	120.8	146.55	145.13	129.17	147.52	131.04	135.83	151.14	148.72	149.5	157.9	163.56	111.57	131.87	166.18	129.99	163.6	148.81	143.96	143.5	137.37	138.63	121.72	117.08	171.71	130.23	149.66
Emp1	55.28	47.98	48.9	49.58	68.06	54.89	48.22	46.72	53.63	149.49	187.94	117	62.14	86.92	122.22	201.09	157.64	259.49	327.91	189.47	277.14	263.93	130.31	221.39	279.82	185.62	165.08	634.72	490.02	325.62	565.92	253.6	374.05	661.27	446.27	248.3	71.49	39.14	37.99	164.18	303.7	250.44	261.48	197.48	186.11	334.51	326.05	329.62	425.48
Entpd2	148.95	159.35	161.1	163.07	187.7	197.6	197.6	166.73	207.44	321.12	265.2	276.17	195.79	224.12	220.85	313.19	319.75	279.45	279.72	235.95	205.06	256.51	260.62	307.66	281.72	272.88	285.38	295.86	296.73	262.27	436.51	323.37	312.73	298.91	332.84	321.25	227.45	141.8	171.35	331.59	369.64	370.18	257.69	346.08	283.68	305.24	240.2	273.04	301.05
Ephb3	181.19	210.76	207.12	200.53	185.51	145.85	144.66	193.31	167.98	169.26	133.75	157.06	136	107.87	144.73	130.07	130.87	144.16	144.56	150.15	141.68	129.49	147.43	143.44	150.82	144.56	151.03	156.63	125.38	108.91	134.24	131.78	174.76	112.8	141.32	154.31	206.1	184.64	227.18	112.42	157.89	134.36	129.79	127.66	155.93	152.62	157.24	127.54	142.7
Ephx2	324	334.13	244.52	267.74	226.12	250.93	217.46	207.81	235.78	285.53	305.55	265.63	273.16	276.48	256.22	253.29	249.85	217.35	251.52	260.97	283.36	221.87	244.45	207.88	238.08	261.76	191.43	207.82	238.22	228.93	358.29	338.87	317.33	200.21	288.22	255.32	250.66	242.98	187.63	257.99	348.28	331.79	320.21	357.05	351.09	217.43	228.62	260.47	194.03
Ezr	615.75	351.26	218.63	316.22	365.53	221.13	450.99	252.91	471.55	475.35	1061.94	378.42	383.37	528.87	454.56	366.24	358.42	707.5	696.96	780.54	801.6	471.78	492.7	475	756.93	414.02	445.2	631.65	590.32	680.13	476.11	548.18	515.09	745.87	476.02	476.97	610.88	285.08	249.66	558.85	1098.7	633.42	499.27	908.59	1004.97	578.08	610.62	481.41	420.26
F3	1690.62	1610.68	1780.68	1303.45	1599.33	1444.39	1627.16	1425.64	1444	2784.08	3008.26	2793.35	1814.83	2758.52	2516.14	2499.52	2392.92	2373.12	2608.01	2085.4	2287.97	3493.84	2894.35	3442.46	3290.48	2733.89	2958.34	3688.55	3828.22	3121.7	3174.36	2609.11	3125.79	3730.75	3663.13	3201.31	1598.68	1343.43	1376.25	3568.2	3874.71	3898.3	3232.46	3099.77	3017.93	2858.01	3085.91	2760.94	3299.42
Fabp7	2730.18	2698.74	3779.99	3237.14	2557.61	2059.16	3123.84	3867.75	3391.94	8991.32	7146.5	6893.79	5800.9	5469.92	6360.56	5242.92	5065.43	5267.43	7593.67	5806.95	5545.32	8054.96	6217.68	8148.83	7225.02	8065.65	7527.13	13134.6	10901.6	10679.8	11514.4	6736.51	11650.8	10970.9	10416.7	9037.18	4346.71	3638.86	4039.57	7419.46	7995.55	7561.69	8814.41	6108.79	7253.08	9389.4	13253.3	9302.23	9886.08
Fads2	3160.13	3058.57	3265.06	3255.87	3702.5	3114.61	3814.98	3535.1	3588.25	5457.43	5300.49	4979.55	3845.38	4738.92	3946.27	5220.67	5263.23	4728.49	4610.74	5013.31	4736.26	4696.39	4517.02	4906.97	4395.53	4479.78	4632.89	5808.72	6007.71	5224.31	5793.43	4714.34	5587.78	5497.43	5117.23	5691.37	3582.65	2754.81	3058.75	5835.93	6189.14	5752.85	4901.74	5019.68	5124.44	4709.33	5227.42	4621.03	5251.93
Fbln5	152.02	164.49	161.1	157.56	132.82	130.17	126.69	136.93	148.75	132.09	144.13	95.92	120.75	127.77	97.56	100.12	98.16	133.07	89.32	94.14	105.64	117.12	175.96	132	148.92	140.29	160.69	99.3	117.02	107.8	196.04	105.21	70.52	108.57	145.04	105.21	140.19	141.06	168.25	105.14	236.83	140.76	80.53	142.62	174.03	171.44	167.85	125.74	114.85
Fdft1	1658.38	1711.77	1613.83	1646.11	1582.86	1243.65	1556.25	1854.94	1813.35	2046.93	1736.47	1497.87	1941.45	1849.49	1425.85	2232.54	2290.3	2208.99	1619.58	2028.2	1795.83	1110.18	1414.36	1169.31	1098.41	1532.04	1380.38	1267.4	1345.73	1622.53	1701.62	1791.83	1706.23	1049.01	1692.11	1913.49	1847.49	1655.1	2026.76	1238.19	1707.96	1512.7	1207.91	1788.25	1924.43	1887.91	1380.41	1778.35	1508.75
Fgf1	1414.23	1276.55	1484.38	1768.42	1548.84	1695.32	1541.12	1407.12	1567.45	2239.13	2075.46	2028.08	1743.32	1970.97	2166.64	2293.3	1943.78	2038.22	1828.78	1825.62	1865.42	1919.3	2010.73	1864.67	1748.16	1786.95	1658.74	1919.52	1943.36	1784.78	2521.53	2233.69	1896.32	2007.78	2225.77	1867.2	1604.25	1423.2	1322.75	2340.52	2151.9	2222.9	2462.24	2188.19	1937.51	1776.06	1775.92	1694.83	2002.97
Fgf2	19.96	22.28	34.52	14.32	25.25	29.8	16.07	15.3	13.15	49.83	43.82	31.62	19.93	28.28	22.51	32.52	41.64	26.61	51.71	26.22	32.31	61.03	36.14	51.97	57.86	41.92	30.73	87.02	61.64	47.79	71.46	64.23	56.72	67.68	85.54	56.11	26.92	6.65	18.61	74.4	81.73	89.57	59.68	54.85	45.27	50.18	44.37	45.81	56.56
Fgfr1	416.13	414.66	443.01	423.1	473.1	464.21	447.21	424.47	409.83	714.21	812.89	690.43	533.43	671.3	712.92	716.23	795.66	765.16	709.89	685.2	635.06	859.44	677.22	809.69	877.4	777.57	820.15	993.03	1020.79	750.14	1127.01	817.29	1057.77	1150.53	1175.18	1032.5	600.67	385.53	391.55	1019.83	1066.2	966.12	882.01	907.59	815.85	758.93	905.8	761.64	880.54
Fgfr3	2782.39	2818.69	3098.21	2609.1	3098.77	3185.19	3101.14	2799.73	3088.36	3098.08	3453.33	3379.43	2981.34	3561.79	3279.45	3650.45	3826.58	3306.84	2954.73	2982.72	2884.51	3675.29	3283.38	3220.03	3122.59	2731.32	3274.46	3606.65	3774.93	3270.61	3611.84	2751.97	3444.65	4015.56	3607.35	3602.53	3122.17	2635.9	2733.88	3301.31	3778.13	3520.81	2791.92	3091.8	2816.73	3092.17	3786.24	3199.24	3356.85
Fkbp5	271.79	267.3	215.75	237.99	249.17	180.35	229.75	213.44	198.34	361.46	392.03	286.71	261.44	334.08	292.67	278.96	331.65	505.67	391.38	345.58	323.12	396.73	312.93	279.6	436.33	314.79	297.68	383.9	368.82	430.08	354.42	330.01	294.34	439.91	498.33	269.35	194.03	177.99	201.59	321.88	412.36	408.57	349.58	312.17	345.05	295.84	338.59	335.91	315.85
Fmo1	333.21	385.53	244.52	235.79	283.2	216.42	251.5	289.16	241.85	272.87	292.87	235.06	289.58	318.37	234.78	241.31	240.93	228.44	243.29	278.85	219.97	274.66	316.73	296.23	331.99	284.85	273.09	316.34	289.42	283.39	497.35	301.22	328.06	294.68	431.39	269.35	241.38	217.14	181.43	337.25	377.07	360.12	312.63	353.06	410.44	279.11	399.36	264.96	227.97
Foxj1	277.93	210.76	241.64	207.14	180.02	119.19	215.57	162.7	224.64	298.97	382.81	291.98	189.92	278.58	221.92	328.59	325.7	292.76	312.63	309.83	309.45	302.7	329.1	282.71	347.17	278.01	295.92	359.33	339.57	343.4	360.22	316.73	341.86	449.78	241.73	453.12	322.15	163.22	173.68	441.58	489.45	448.78	410.21	497.68	470.8	332.42	307.72	277.53	261.03
Frem2	79.85	99.38	37.4	80.43	61.47	45.48	72.8	52.35	59.7	96.49	137.21	82.22	78.55	79.59	84.69	77.01	74.36	95.37	125.76	101.29	91.97	106.4	116.04	117.45	129.95	89.82	115.91	164.82	143.14	108.91	124.58	124.03	107.31	139.59	135.74	109.42	72.41	50.22	65.9	129.4	145.81	139.85	111.79	99.74	118.71	131.71	152.41	99.7	124.42
Fstl1	752.41	717.95	647.26	702.96	695.93	713.57	691.14	566.23	655.72	669.92	710.27	571.32	608.46	682.82	697.91	608.41	603.81	632.09	700.48	729.29	718.33	667.26	650.59	708.86	674.41	698.87	648.92	647.01	678.09	597.89	729.13	681.07	622.4	617.56	758.66	582.18	597.88	738.56	641.21	622.74	671.48	655.35	736.11	624.34	620.69	638.71	612.55	704.16	581.23
Fzd1	190.41	188.48	218.63	254.52	231.61	180.35	229.75	243.24	202.38	223.83	178.72	241.39	237.99	242.97	235.85	219.06	227.54	219.57	210.38	228.8	196.36	226.82	285.35	217.23	229.55	206.15	284.51	241.6	187.02	242.27	196.04	143.97	234.55	298.91	245.45	258.12	218.17	257.02	290.76	218.36	245.19	257.75	172.42	187.5	235.4	267.61	281.68	262.26	248.85
Fzd10	385.42	322.14	480.41	483.7	384.19	553.6	474.63	459.91	512.03	329.82	288.26	235.06	389.23	256.58	271.23	326.88	190.36	341.55	339.66	355.11	310.7	341.47	298.66	408.48	385.11	320.78	393.39	427.93	264.34	334.51	147.76	244.74	213.09	439.91	156.19	185.18	352.79	455.69	515.61	300.05	347.35	348.24	258.63	212.44	222.32	404.55	475.57	389.8	392.42
Fzd2	90.6	89.1	66.16	76.03	76.84	64.3	77.53	68.46	74.88	45.87	51.89	71.68	66.83	72.26	43.95	54.77	60.98	62.1	54.06	58.39	38.53	52.79	53.26	45.73	58.81	55.6	44.78	40.95	39.7	46.68	145.83	65.34	45.99	49.35	148.76	65.93	107.69	43.57	44.97	75.21	62.23	63.98	54	85.77	72.43	37.63	49.2	31.44	46.99
GFAP	2352.44	1766.61	1075.89	1888.51	2296.36	1613.77	1642.28	1172.73	1367.1	49706.9	49172.2	42177.5	18279.6	36485	49531.6	42985.6	41194.2	38222.7	46243.7	33697.7	39566.6	69720	56179.8	72123.3	64369.7	53856.5	51527.3	64491.8	85622.9	54591.4	96061.4	68146.9	70472	76777.9	80670.7	58722	2358.1	1440.92	1048.27	73423.8	83469.8	84131.1	92107	68877.2	66399.4	65317	65086.7	66091	81916.5
Gabbr1	24298.3	26370.6	28597.3	30826.6	26311.5	25994.3	29281.2	29841.8	29581.3	25528.9	23860.9	22821.2	26948.2	26036.3	22724.6	23318	18874.1	24023.9	24450	25076.1	23344.5	21301.2	25441.4	21814.7	21015.8	22482.7	24214.7	21453.6	16063	20986.2	13761.7	16902.7	17670.9	21325.6	14343.9	18049.1	23280.2	27889.3	30168.1	21968.8	20723	21000.5	17787	19341.7	20470.6	24119.5	22260.2	23566.8	21007.7
Gabbr2	3195.45	3089.42	4588.34	4915.2	4597.11	5354.12	5128.23	5282.92	4538.43	3351.97	3205.43	3251.89	3430.36	3152.3	2911.73	3453.64	2998.21	3726.01	3422.5	3678.65	3796.72	2864.52	3289.08	2589.12	2541.13	2771.52	3292.9	2865.46	1875.45	2829.42	1636.92	2309	2164.6	2395.52	1736.73	1884.03	3789.68	4316.86	4953.71	2807.97	2378.51	2508.07	2131.6	2038.59	2405.29	2920.73	2860.18	2938.78	2896.56
Gabra4	7977.1	8031.11	10813.5	10307.5	7998.84	10824.3	8252.07	8042.38	9253.95	5293.71	5056.05	3789.47	8190.19	5041.59	5430.01	4297.37	3219.8	5070.04	5746.09	6047.66	6294.72	4201.51	4970.72	4614.9	4571.96	4827.93	5278.3	3529.87	1717.68	4566.41	1042.99	3289.07	1790.54	1968.3	1353.69	1289.22	5711.44	9607.13	9317.38	2640.56	3465.14	3261.23	3168.03	3133.68	3747.26	5148.38	3623.21	5439.25	3878.91
Gabrb1	1059.52	1213.15	1133.42	1396	1124.03	1304.81	1065.55	1124.4	1190.01	1320.07	1225.67	1047.77	1461.95	1195.99	1225.37	1175.74	1099.05	1213.17	1180.01	1140.42	1075.01	1196.78	1399.14	1396.94	1339.34	1425.97	1513.86	1189.59	1232.89	1188	1103.83	1332.24	1226.4	1119.51	1046.87	1080.2	1049.08	1321.28	1468.51	1343.33	1597.44	1469.75	1270.43	1362.38	1372.15	1417.5	1443.11	1334.66	1290.36
Gabrg1	254.9	322.14	313.56	199.43	236	172.51	218.4	225.53	263.1	274.45	216.77	203.44	220.41	227.26	188.68	295.22	263.24	215.13	197.45	208.54	190.15	211.97	223.52	262.97	208.68	284.85	253.77	226.25	229.86	225.6	235.64	256.92	246.81	212.9	189.66	231.47	286.87	192.76	253.54	252.33	270.26	266.89	217.9	316.16	269.6	231.02	192.93	183.22	220.14
Gad1	7924.89	6396.45	4781.08	5828.61	4890.19	5474.88	5084.74	2857.72	4810.64	4414.98	3385.31	3600.79	4207.64	2087.22	4347.22	3570.87	4445.26	4249.43	4184.1	4944.19	5455.84	3066.59	2477.75	2602.64	3360.67	3045.26	1217.06	2842.94	5739.19	3245.05	6198.07	4880.45	4053.25	4005.69	5821.96	4431.61	4877.75	5689.83	2448.55	2270.97	1367.11	1890.2	4486.79	3618.4	2295.64	3652.48	2311.29	3785.74	4085.99
Gas1	284.07	258.74	325.07	287.57	326.01	268.18	277.02	302.04	314.71	295.81	317.08	313.07	250.89	284.86	242.29	290.94	312.31	237.31	300.88	243.1	253.53	309.3	268.22	319.09	299.74	259.19	295.04	480.14	452.41	331.17	702.09	287.93	403.18	451.19	764.24	336.68	350.93	234.86	259.74	348.57	502.45	396.69	320.21	379.99	349.07	377.37	339.56	350.28	425.48
Gbp2	185.8	197.05	152.47	156.46	167.95	125.46	130.47	131.29	129.52	1051.15	948.95	667.24	402.12	633.6	1060.27	837.74	758.48	1177.69	1131.82	956.9	811.54	604.58	554.52	548.8	608.96	556.87	698.97	926.49	695.85	831.27	1188.82	947.96	853.88	1237.94	1149.15	648.12	178.25	141.8	135.69	694.71	679.84	1852.72	1067.7	691.17	860.11	1207.39	967.54	953.84	1002.36
Gdpd2	250.29	185.06	192.74	209.35	245.88	217.99	217.46	310.9	218.57	351.96	375.89	412.15	291.92	345.6	346.28	355.97	426.83	319.37	353.77	309.83	319.4	431.37	401.39	461.49	422.1	472.19	457.49	392.09	524.5	394.52	648.97	588.05	648.46	500.54	591.31	569.56	277.59	266.62	317.89	527.3	551.67	552.07	486.95	467.76	491.92	404.55	545.03	397.88	433.31
Ggta1	84.45	82.25	57.53	73.82	65.86	62.73	59.56	70.88	62.74	185.08	193.71	143.36	109.03	114.15	137.22	161.73	153.18	159.69	210.38	150.15	131.74	221.05	204.5	279.6	295.94	236.09	220.4	371.62	348.97	304.5	362.15	316.73	295.87	362.36	295.65	209.03	57.56	62.78	57.38	341.29	416.08	372.01	300.32	276.27	272.62	255.07	317.37	246.99	264.51
Gja1	6430.81	6776.84	7188.88	6328.83	6310.6	5838.73	6407.46	6386.39	6616.9	7119.97	6834.03	7498.84	6691.9	7975	6639.3	7627.78	7781.07	6788.88	7291.62	6139.42	6446.34	8694.18	9016.92	9702.71	8452.42	8165.73	9103.33	10439.1	11083.5	9700.71	11389.9	8489.58	10803	14846.9	10976.4	9782.09	6718.74	5942.42	6262.5	9650.8	11131.9	10303.8	9090.1	8919.33	8802.28	9706.14	13043	9198.04	9519.77
Gjb2	242.61	198.76	189.86	202.73	315.04	222.7	214.62	216.67	196.31	392.3	461.21	383.69	263.78	402.15	367.72	353.41	361.39	550.03	464.25	400.4	344.25	338.17	400.43	414.72	468.58	354.14	387.25	539.51	528.68	454.53	1798.19	434.11	596.34	483.62	1493.14	363.34	273.87	177.99	177.56	512.75	521.95	585.89	493.58	453.8	436.59	466.23	607.73	385.31	461.15
Gjb6	3904.86	4377.96	4795.47	4049.18	4073.51	3900.32	4125.09	3966.82	3831.11	6025.32	6578.05	5357.97	5378.84	6740.27	6074.32	5544.13	5171.02	7088.3	6232.66	5610.33	5935.56	6340.21	6172.02	6354.84	6420.66	5688.47	6188.02	7470.26	6590.72	6976.87	7995.3	5427.53	6043.08	7943.71	8410.33	4939.44	3456.39	3502.23	3908.54	6367.28	7989.04	7475.78	5999.75	5972.15	6357.76	7349.9	7174.08	7609.2	7286.22
Glb1	666.42	479.78	644.38	565.23	523.6	539.49	566.34	536.43	647.62	949.12	972.01	821.14	601.43	754.04	781.54	753.88	676.68	674.23	1044.85	879.44	929.61	1073.06	866.5	999.89	1022.52	911.87	821.91	1288.89	1197.36	1195.78	1104.8	888.16	1168.15	1054.65	1017.12	882.39	589.53	534.71	531.89	1209.08	1110.78	1225.7	1247.7	1111.05	1017.04	920.96	1172.05	943.96	1056.3
Gldc	81.38	56.55	43.15	58.4	55.98	36.07	39.71	26.58	41.49	54.57	94.55	36.89	53.93	36.65	45.03	43.64	41.64	66.54	66.99	67.92	59.65	59.39	54.22	44.69	53.12	54.75	59.71	63.47	74.18	71.12	62.77	70.88	61.32	52.17	65.08	64.53	60.35	49.48	34.12	66.32	88.23	73.12	56.84	100.73	97.58	73.17	63.67	61.07	53.08
Gli1	52.21	92.53	83.42	45.17	50.49	40.78	61.46	70.88	48.57	29.26	27.67	42.16	32.83	32.47	24.66	31.66	44.62	51.01	27.03	41.71	36.04	43.71	57.07	60.28	49.32	52.18	55.32	25.59	20.9	17.78	34.77	26.58	27.59	33.84	33.47	30.86	87.27	65.73	89.17	46.1	42.72	48.44	26.53	49.87	53.32	39.72	20.26	21.56	29.58
Gli2	64.49	68.54	92.05	69.41	82.33	78.41	71.86	88.6	79.94	85.42	93.4	76.95	78.55	100.54	65.4	84.72	83.28	70.97	74.04	67.92	58.41	107.22	95.12	95.62	110.98	68.43	79.91	98.28	96.12	83.35	84.02	70.88	102.71	125.49	87.39	70.14	68.7	65.73	82.96	91.39	132.81	95.97	69.16	88.76	66.39	85.72	77.17	69.16	93.97
Gli3	141.27	167.92	158.22	148.75	149.29	159.97	134.26	146.59	117.38	167.68	163.73	151.79	133.65	158.14	140.44	145.47	124.93	157.47	164.54	151.34	118.06	142.69	139.82	149.67	158.41	140.29	171.23	183.25	197.47	168.92	208.6	180.51	156.37	193.16	211.98	147.3	135.54	123.34	137.24	181.97	182.96	183.72	157.26	198.47	138.82	168.3	163.99	166.16	156.62
Glis3	159.7	92.53	100.68	95.86	245.88	69	120.07	74.91	126.49	174.8	295.18	138.09	134.82	152.9	185.47	154.03	168.05	184.08	192.75	241.91	196.36	200.43	180.72	202.68	283.61	192.47	223.04	202.7	232.99	197.81	225.02	159.47	197.76	269.3	182.23	183.77	155.97	81.24	83.74	232.92	407.72	273.29	144.95	292.22	302.8	175.62	238.27	146.4	140.09
Glud1	8175.18	8272.72	8270.52	8033.34	8049.34	8264.86	7661.15	7748.4	8101.38	8507.27	8012.43	8275.71	8021.37	8411.72	8160.56	8990.07	8997.6	8614.19	8540.97	7812.51	8398.76	9403.5	9176.71	9674.65	9267.22	9436.87	9314.96	10039.9	9973.85	9444	9916.14	9223.8	8897.53	10624	9219.19	9153.61	8630.29	7663.25	7894.61	8816.17	10110.3	9462.86	8602.2	9395.07	8670.5	9477.21	9290.52	8778.6	9618.96
Glul	27785.5	28702.6	29526.5	27565.2	28425.7	28127.2	26548.8	23648.7	25277.6	29248.7	31269.1	29587.4	25148.6	29405.4	29589	28681.6	29064.5	27528.1	26993.3	25154.7	27345.1	31567.4	26859.6	31775.2	32700.9	28699.8	28162.6	32891.9	37375.3	31145.8	31709.8	27307.1	28066.2	40835.2	32313.7	26237.5	31010	26491.2	24591	31473.2	34052.4	34316.9	34670.3	33796.3	29249.7	30976	31650.1	32708.2	34841.4
Gpam	1884.1	1925.96	1984.93	1873.09	2091.09	2060.73	1930.65	1774.4	1905.43	3990.25	4123.25	4003.46	2722.25	3639.28	3764.02	3709.49	3430.99	3320.14	3469.51	3154.32	3361.74	4613.08	3934.92	4537.98	4821.42	4057.2	4068.27	4653.94	4920.05	4499.73	5836.89	4727.63	5431.42	4888.33	4962.89	4567.69	2127.86	1994.1	1884.88	5695.21	4799.74	5271.16	5128.16	4359.43	4223.08	3637.84	5042.21	3748.02	4079.9
Gpc4	337.82	195.34	204.25	116.79	437.98	111.35	169.24	98.26	215.54	169.26	333.23	209.77	150.06	183.27	229.42	160.02	169.54	248.4	218.61	338.43	315.67	211.15	166.45	238.02	267.49	198.45	179.13	234.44	273.74	278.94	274.27	189.37	180.89	272.12	280.78	185.18	307.3	113.74	126.38	253.14	404.93	221.19	197.05	392.96	272.62	179.8	206.43	166.16	204.47
Gpc5	784.66	875.59	842.87	794.41	958.28	988.02	814.05	836.05	877.33	979.96	931.65	931.82	944.93	970.82	1007.74	1118.41	1041.04	898.24	716.94	836.54	837.64	909.75	906.45	908.43	868.86	872.52	844.74	632.67	713.61	637.9	903.93	890.38	729.71	673.96	877.66	813.65	981.31	819.06	939.72	939.77	962.18	971.6	993.8	1104.07	970.77	836.29	656.92	837.98	805.71
Gpc6	253.36	270.73	238.77	298.59	324.92	249.36	261.9	318.15	285.36	242.03	313.62	293.04	337.64	272.29	241.21	300.35	322.72	299.41	305.58	300.3	264.71	317.55	332.9	323.25	364.24	288.27	315.24	338.86	376.14	277.83	465.48	271.32	338.79	348.26	477.88	382.98	275.73	240.77	358.21	331.59	342.71	303.45	278.53	301.2	344.04	288.52	362.71	301.78	300.18
Gpr37L1	3292.18	3068.86	3636.15	3174.33	3158.04	3677.63	3362.09	2999.48	3132.89	5348.28	5386.97	4908.92	4050.55	4535.75	4928.28	5656.23	5688.57	5105.52	5043.25	4490.17	4823.26	4718.66	4517.97	4935.03	4622.23	4321.52	4374.73	6733.17	7017.01	5859.99	6568.91	5808.48	6443.2	6360.33	5725.27	5876.55	3141.66	2642.55	2742.41	6241.11	6434.33	6434.71	6273.54	5209.18	5286.4	5343.86	5881.45	5203.93	6159.44
Gpt	132.06	133.65	129.45	125.61	104.28	134.87	121.97	112.76	104.23	132.09	118.76	141.25	92.62	118.34	144.73	140.34	154.67	126.42	104.6	117.97	104.39	130.32	97.97	127.85	128.05	132.59	110.64	147.42	193.29	142.25	226.95	153.93	173.23	177.65	180.37	176.76	108.62	115.21	100.8	127.78	149.53	127.96	150.63	117.69	120.72	122.31	150.48	138.32	151.4
Grhl1	144.34	181.63	140.96	135.52	241.49	133.3	121.02	152.23	137.62	177.17	193.71	184.47	172.34	184.32	161.88	206.23	208.21	190.74	149.26	163.26	132.98	216.1	186.43	182.93	187.81	222.41	217.77	186.32	215.23	157.81	200.87	232.56	223.82	200.21	200.82	228.66	146.69	140.33	162.05	203.8	229.4	182.8	150.63	200.47	187.11	197.57	204.51	165.26	181.85
Gria2	4107.55	5589.4	3167.25	3090.59	3968.14	2761.75	3148.42	3227.42	2873.84	2983.4	3071.68	3196.02	4110.34	3307.3	2991.06	3261.1	3364.06	3027.39	2836.02	3533.27	2747.8	3008.03	3356.61	2915.49	3006.87	3318.99	3148.01	3140.85	3233.72	2938.33	3021.78	3209.34	3461.51	2955.27	2956.54	3452.42	2745.24	3379.63	3204.52	2998.84	3023.99	2770.4	2521.92	3282.29	3437.42	3354.55	3659.87	3263.01	2773.01
Grin1	1271.42	1283.4	1490.13	1716.63	1722.27	1955.65	1543.01	1563.37	1612.99	1404.7	1409.01	1457.81	1368.16	1187.61	1133.17	1683.18	1491.67	1672.27	1269.33	1499.11	1303.68	1076.36	1117.6	894.92	931.46	1074.39	1033.53	1012.48	891.23	1052.42	991.81	1434.12	1361.3	961.59	1024.56	1132.1	1411.15	1386.27	1430.52	1071.59	899.95	902.14	945.48	998.35	991.89	979.5	916.41	961.03	1110.25
Grin2b	3725.2	4235.74	4628.62	5078.27	4860.56	6030.06	5682.28	5277.29	4680.1	3525.98	3265.39	3069.53	4707.07	3567.02	3356.64	3292.76	2885.18	3781.46	3611.72	3975.37	4022.9	2782.04	3605.82	2783.49	3071.37	2965.7	3281.49	2169.31	1708.28	2701.62	1317.26	3021.08	1980.64	1495.97	1569.38	1590.83	3330.12	5339.02	5335.18	2466.68	1916.93	2094.94	2257.6	2235.07	2428.42	3006.45	2390.4	3267.5	2679.04
Grin2c	529.76	460.93	566.71	630.24	653.12	751.21	717.61	670.94	606.14	467.44	509.64	413.21	437.29	406.34	426.68	414.16	414.93	479.06	483.05	457.6	561.74	381.88	408.04	389.77	404.08	374.67	407.44	423.83	316.58	413.41	306.14	357.7	344.92	373.64	282.64	251.11	518.97	567.21	612.53	359.89	287.91	298.88	371.37	290.23	279.66	325.11	411.9	342.2	334.12
Grm2	522.08	623.71	532.19	776.78	562.02	384.23	497.32	639.52	513.04	660.43	619.18	436.4	604.94	460.8	548.9	401.33	315.29	383.69	572.38	577.95	365.38	456.11	551.67	515.54	454.35	580.82	736.73	414.62	219.41	450.08	197.98	299.01	306.6	277.76	191.52	322.66	440.06	619.65	832.73	439.96	758.78	675.46	370.43	416.89	684.06	614.67	582.65	535.3	421.13
Grm3	3218.48	3267.62	2519.99	3283.41	2695.92	3084.82	2759.83	2187.59	2807.05	2778.54	2370.64	2277.9	3002.45	2122.83	2512.92	2257.36	2233.78	2060.4	2494.01	2609.73	2701.82	2264.07	2306.54	2264.83	2514.58	2094.04	1863.34	2145.77	2327.86	2164.85	2098.54	2131.81	2087.95	2254.52	2043.54	2132.34	2436.09	3048.02	2099.65	2105.17	2079.46	2174.46	2717.08	2576.16	2389.19	2953.13	2253.42	2937.88	2790.41
Grm5	1724.4	2176.13	1277.26	1564.58	1536.76	1157.39	1423.88	1442.55	1336.74	1463.22	1294.86	1233.29	1762.08	1231.6	1151.4	1421.33	1389.05	1224.26	1245.83	1321.55	1091.17	1047.49	1134.72	1020.68	1124.97	1209.55	1209.15	1105.64	1283.04	1069.09	1197.51	1419.73	1336.78	931.98	1258.85	1296.24	1386.08	1604.14	1416.56	1300.47	1141.42	1163.55	1106.54	1471.1	1411.38	1365.24	1062.08	1244.85	1207.7
Gstm1	248.76	231.32	281.92	246.81	216.24	217.99	188.15	178.81	200.36	358.29	303.25	332.04	307.16	323.61	362.36	354.26	312.31	294.98	307.93	234.76	264.71	371.98	366.19	346.12	334.83	351.57	280.99	340.91	354.19	298.95	417.2	375.42	395.51	313.01	410.94	375.96	256.23	190.55	182.21	344.53	365.92	391.2	407.37	398.94	382.27	354.38	341.49	356.57	383.71
Gys1	526.69	524.33	474.66	549.81	558.72	531.65	520.01	500.99	542.39	529.92	608.8	518.62	488.88	538.3	486.72	493.74	446.16	494.58	542.99	617.28	678.56	479.21	524.08	466.69	571.97	499.56	485.59	598.89	543.31	571.22	569.78	492.81	613.2	545.65	502.05	589.2	525.47	489.66	504.75	566.12	621.33	541.1	520.11	562.51	581.45	466.23	544.06	455.37	484.65
H2-D1	907.5	855.03	825.61	927.73	1023.04	1047.61	907.65	972.98	957.27	10838.9	11138.3	8870.22	3402.22	6198.83	9004.27	11529	10322.7	10490.5	13170.5	9508.24	10359.9	9748.26	7800.4	9571.75	8549.18	7419.82	8656.38	13855.4	11490.9	12600.1	14797.9	14004.6	14273.8	17647	14870.1	10852.5	1053.72	799.12	682.31	13113	11462.5	23488.5	13699.1	10898.1	10464.1	14174	16182.9	13138.3	15060.6
H2-T23	113.63	85.67	109.31	63.91	125.14	97.23	58.62	82.96	76.91	428.69	499.26	363.66	130.13	229.35	332.34	421.01	355.44	365.95	473.65	365.84	418.82	267.23	262.52	283.75	263.69	233.53	325.78	414.62	341.66	366.74	464.52	421.93	390.91	504.77	511.35	335.28	141.11	88.63	90.72	435.92	386.36	707.45	488.85	353.06	362.15	404.55	439.88	385.31	455.93
Hacd2	472.94	544.89	543.7	481.49	484.08	528.51	520.01	475.21	496.85	741.1	807.12	659.86	549.84	612.66	707.56	659.75	681.14	683.1	671.1	641.11	690.99	858.61	722.88	890.76	894.47	845.14	827.18	875.3	922.58	822.38	751.34	741.98	643.86	908.01	712.17	594.81	466.98	494.09	494.67	976.16	1004.9	1050.21	964.43	809.85	821.88	730.7	775.58	757.15	820.5
Hapln1	305.57	245.03	230.14	168.58	250.27	227.4	218.4	161.09	212.5	185.87	179.87	205.55	247.37	171.75	194.04	222.48	266.21	239.53	158.67	213.31	170.26	176.51	166.45	159.03	165.99	147.13	111.52	152.54	286.28	167.81	263.64	230.35	243.75	162.15	232.43	265.14	284.09	167.65	103.9	175.5	117.95	128.88	243.48	225.4	148.88	186.07	153.38	176.04	229.71
Hepacam	2019.23	2032.2	1987.8	2268.64	2099.87	2219.12	2045.05	1770.37	2034.96	2643.3	2788.03	2587.81	2015.31	2342.76	2496.84	3104.51	2955.08	2805.6	2792.53	2662.16	2790.06	2829.88	2623.28	2710.73	2781.11	2379.75	2554.41	3509.4	3617.17	2927.22	3655.3	2959.06	3263.76	3668.71	3179.67	2901.1	2149.22	1717.14	1625.13	2937.37	3376.91	3350.8	3062.88	2842.46	2516.95	2948.95	3213.24	2873.21	3325.52
Hes5	866.04	1022.95	745.07	647.87	739.84	559.88	604.16	702.35	840.9	299.76	222.54	400.56	453.71	443	272.3	211.36	353.96	168.56	185.7	244.29	188.9	279.61	348.12	220.35	233.34	364.4	238.85	216.01	199.56	275.61	322.55	205.98	331.13	351.08	323.55	315.64	1120.56	749.63	801.71	346.95	221.97	236.73	202.74	344.09	287.71	156.8	276.85	185.92	191.42
Hmgcr	1627.67	1912.25	1366.43	1588.82	1502.73	1466.35	1487.23	1651.17	1822.46	1713.95	1493.18	1353.46	1867.59	1515.41	1426.92	1647.24	1668.65	1767.64	1587.84	1848.26	1592.01	1132.45	1391.54	1239.99	1195.16	1484.13	1412.87	1252.04	1229.75	1394.71	1402.24	1460.7	1315.31	1017.99	1268.15	1408.46	1612.61	1666.18	1877.12	1175.92	1475.77	1386.57	1206.96	1414.25	1610.57	1517.86	1310.96	1410.11	1224.23
Hmgcs1	3061.85	3245.34	3132.73	2920.92	2648.72	2517.1	2916.78	3107.41	3236.1	3081.47	2622	2273.68	3446.77	2845.45	2639.42	3303.03	3169.24	3222.56	2653.85	3257.99	3016.25	2132.1	2664.18	2424.9	2301.15	2555.96	2607.98	2258.38	2525.33	2722.73	2527.32	2745.32	2655.16	2803	2530.72	2867.43	3245.64	3138.12	3637.94	2167.45	2667.35	2438.61	2274.66	2764.66	2996.8	3077.53	2534.13	2839.98	2624.22
Hsd11B1	1269.89	1026.38	1605.2	1063.25	1317.22	1485.17	1560.03	1313.68	1668.65	1181.65	1052.72	1236.45	1120.79	1242.07	1136.39	1304.95	1341.46	1208.74	803.91	1182.12	1175.68	782.73	787.55	759.79	735.12	838.3	886.89	704.34	763.76	806.82	625.79	537.1	614.73	769.84	786.55	1005.85	1236.61	1167.66	1114.18	782.87	861.87	789.71	900.96	997.35	893.31	869.74	486.18	780.5	995.39
Hspb1	297.89	330.7	506.3	509.04	355.65	373.25	320.51	370.51	358.22	934.88	1291.4	808.49	507.64	706.91	872.66	955.83	798.63	2395.29	1275.21	788.88	1068.8	1639.69	1047.22	1588.19	1647.61	978.59	1246.03	2503.05	2272.48	1401.37	2108.19	1107.43	1365.9	3285.2	1351.83	888.01	368.57	346.38	343.48	1912.69	2802.02	2548.29	1456.12	1285.59	1200.13	1551.31	1904.21	1317.6	2061.27
Htra1	5385.12	5661.36	6481.21	6142.63	6210.71	6517.79	5887.45	5477.04	5586.78	9469.04	10076.4	9334.02	8126.88	9465.28	10154.6	8753.04	9070.48	9636.62	9702.18	7756.5	8577.72	10568.1	8606.97	9568.63	10118.1	8519.87	8876.78	12241.9	12336.2	9634.03	11697	7998.98	10191.4	15650.5	11508.2	8693.48	6100.43	5567.23	5156.08	8681.92	9977.48	9492.11	9425.47	8571.25	8290.24	9819.04	10853.2	11237.8	11456.6
IL1a	32.25	46.26	60.41	25.34	24.15	28.23	19.85	19.33	18.21	134.46	129.14	101.19	60.96	97.4	123.29	106.11	77.33	95.37	115.18	86.99	93.21	171.56	131.26	201.64	200.14	159.11	112.4	222.15	194.34	147.81	211.5	203.77	211.55	265.07	217.56	152.91	46.42	43.57	37.99	179.54	238.69	216.62	185.69	118.69	140.84	144.26	213.19	165.26	194.03
Iba1	1.54	15.42	17.26	8.81	4.39	14.11	6.62	3.22	4.05	5.54	6.92	5.27	3.52	2.09	4.29	12.84	11.9	17.74	8.23	1.19	13.67	13.2	9.51	12.47	9.49	13.69	11.42	10.24	12.54	6.67	6.76	9.97	15.33	12.69	16.74	14.03	12.07	8.86	8.53	12.13	10.22	10.97	15.16	8.98	5.03	8.36	9.65	8.98	15.66
Id3	353.17	330.7	287.67	286.47	310.65	318.36	389.53	273.85	354.17	723.7	1020.43	620.86	365.78	556.1	735.44	715.37	745.09	853.88	754.55	744.79	775.5	968.31	771.38	832.55	903.01	751.9	845.62	1182.42	856.75	1119.1	1427.35	796.24	852.35	1362.02	1069.19	655.13	427.06	289.51	304.71	1106.37	1456.27	1314.36	1187.07	1089.11	1018.05	873.92	1371.73	830.8	926.66
Id4	5684.55	6369.03	3394.51	5225.92	3858.37	3847	4521.24	4071.53	4767.13	5646.46	5761.71	3953.91	5759.86	4313.73	4629.18	3578.57	2972.93	4548.84	5369.99	5532.87	4833.2	4569.37	5241.8	4782.24	5364.93	5432.7	5713.84	4437.93	3650.6	5116.52	3916.04	4408.69	3257.62	4478.03	3382.35	2993.69	3372.83	5486.73	4855.24	3923.24	6493.77	5529.83	4684.79	5315.89	6002.65	6067.25	6105.25	5979.04	4465.35
Idi1	1492.54	1531.86	1585.06	1195.47	1177.82	1013.11	1254.64	1330.6	1338.76	1064.59	879.76	850.66	1226.3	1080.79	903.75	1295.54	1252.23	1310.76	1084.81	1292.95	1307.41	653.24	831.31	658.97	623.19	829.75	749.9	835.38	898.54	930.17	915.51	928.03	973.45	627.43	948.32	1038.11	1408.36	1194.98	1457.66	720.59	809.86	765.95	702.95	970.42	975.8	1023.4	917.38	1044.56	928.4
Igf2r	608.07	582.59	563.83	609.3	514.82	530.08	621.17	530.79	491.79	560.77	648	503.86	513.5	507.93	391.3	539.95	563.65	578.86	613.51	686.4	677.32	531.99	544.06	549.84	629.83	486.73	533.01	638.82	667.64	542.32	701.12	528.25	581.01	604.87	593.17	530.28	560.75	536.19	500.88	613.84	650.12	541.1	534.32	596.42	573.41	550.9	541.17	511.95	637.78
Igfbp2	1839.57	414.66	762.33	487	793.63	674.36	1040.02	550.12	1363.05	1417.35	2830.7	1427.25	818.32	1744.76	1522.33	1070.49	971.15	1916.24	2112.03	2223.63	2946.65	1593.51	1098.58	1470.74	1574.57	1128.28	897.43	2984.21	2724.89	1983.71	3973.99	1275.76	3053.74	3564.38	3298.68	1919.1	1725.87	521.42	519.48	1610.22	2561.47	1506.31	1703.39	2517.32	1902.3	1392.42	2962.43	1649.92	2092.59
Il33	2814.63	2717.59	2589.03	3004.65	3064.74	3271.44	2859.1	2214.98	2835.38	4146.07	3866.12	3984.48	2593.29	3575.4	4059.91	4560.07	4327.77	4107.49	4472.05	3452.23	4466.58	5513.76	3905.43	5538.91	5430.38	4342.05	3767.08	6349.26	7093.28	5456.58	8069.66	6815.14	6895.43	6175.62	6351.91	5920.04	3202.01	2449.05	1864.72	5242.31	5033.79	5372.61	7328.92	5423.61	4728.08	4886	4720.02	5212.91	6228.18
Itga6	853.76	903.01	952.19	745.93	895.71	933.13	852.81	813.5	825.72	1570	1458.59	1432.52	1072.72	1245.21	1584.51	1497.49	1264.13	1306.32	1784.12	1472.89	1644.21	1884.66	1499.02	1818.93	1876.21	1551.71	1649.96	2644.33	2279.8	2059.28	2118.82	1644.54	1923.91	2181.21	1915.24	1538.93	949.74	845.65	816.44	2152.89	2051.59	2032.78	2124.02	1788.25	1651.81	1806.38	2387.5	1827.75	2146.54
Itga7	144.34	133.65	204.25	174.09	197.58	235.24	222.19	217.47	196.31	243.61	292.87	263.52	172.34	224.12	255.15	303.78	257.29	359.29	279.72	228.8	253.53	394.25	244.45	361.71	350.96	260.9	287.14	475.02	408.52	324.51	390.16	248.06	410.84	479.39	297.51	265.14	193.1	186.85	230.28	367.98	377.07	332.7	258.63	232.38	207.23	291.65	358.85	323.34	273.21
Itih3	1105.58	1204.58	1190.96	1063.25	1111.96	839.03	972.89	1234.75	1181.92	959.4	977.77	927.6	1139.55	1363.55	797.62	1067.07	856.63	1060.14	711.06	736.44	659.92	969.14	1328.76	1062.26	966.56	1220.67	1178.42	564.08	543.31	836.82	501.22	848.29	680.65	534.37	459.29	781.39	1255.18	1000	1402.61	930.87	1547.29	1244.9	506.85	1230.73	1197.11	1245.02	629.91	919.71	708.26
Kcna2	4648.06	4167.2	5218.34	6125	6302.92	6807.93	6228.76	5389.24	5373.26	4235.44	3918.01	4526.29	4806.73	4652	4069.56	4610.55	4503.26	4251.65	4252.27	4177.95	4650.51	3607.66	4102.32	3426.87	3530.46	3520.86	3540.53	3349.69	3661.05	3177.26	3399.38	3812.89	3950.54	2850.94	3192.69	3697.92	5406	5406.96	5124.29	3475.19	2646.92	2763.09	3303.51	2754.69	2592.4	3615.89	3151.5	3746.22	3939.81
Kcne5	257.97	238.17	261.78	220.36	211.85	232.11	217.46	207	234.76	433.43	377.04	377.37	283.71	330.94	377.37	364.53	324.21	257.27	216.26	241.91	274.66	529.52	387.12	592.45	415.46	438.82	393.39	442.26	579.87	368.96	868.19	424.15	467.56	501.95	576.43	432.08	269.23	220.83	193.84	539.44	564.68	617.88	635.69	589.44	508.02	366.92	386.82	344.89	365.44
Kcnj10	5835.03	5190.15	6892.58	7948.5	7166.8	8680.46	6275.09	6495.93	6578.45	9656.49	9153.93	7936.29	8633.35	8276.62	8063	7881.93	7456.86	8598.66	7863.99	7916.18	7940.17	7503.99	7295.33	7188.43	7044.79	6998.95	7455.13	9016.12	7783.9	7396.94	6994.8	6196.08	8756.5	7784.38	6809.34	7750.76	6587.84	6687.62	7059.56	8597	9596.7	8916.27	7140.39	6875.75	8095.08	8574.02	9349.36	8749.86	8667.94
Kcnj16	895.22	971.55	1288.76	1073.17	1081.22	1204.44	996.53	1104.27	1126.26	1225.94	1212.99	1175.32	1201.68	1360.41	1161.05	1594.18	1502.08	1293.02	1205.87	1146.38	1234.09	1031.82	1081.46	1096.56	1006.4	1120.59	1103.78	1320.63	1304.98	1333.58	1407.07	1196.03	1350.57	1656.7	1617.73	1442.13	1123.35	891.44	1070.76	1239.81	1263.09	1162.63	1001.38	1218.77	1124.68	1399.73	1431.54	1296.94	1366.06
Kcnk1	555.86	419.8	517.81	507.94	484.08	548.9	537.03	372.92	445.24	450.83	574.21	437.45	451.36	432.52	441.69	427.85	380.73	448.01	412.53	464.75	474.74	353.01	342.41	363.79	425.89	346.44	351.24	352.17	351.06	446.75	338.97	378.74	308.13	394.79	327.26	343.7	486.47	487.45	421.01	442.39	469.94	461.58	420.64	464.77	414.46	427.55	366.57	395.19	422
Kcnn2	810.76	930.42	886.02	1023.59	965.96	939.4	911.43	802.22	787.27	1093.07	1241.82	1120.5	1052.79	1136.29	979.87	1021.72	1045.51	1088.97	941.42	1148.76	996.72	1059.86	1011.07	921.94	1060.47	949.5	1177.54	1054.46	1011.39	979.07	832.46	806.21	1017.91	1380.35	927.87	1028.29	724.14	841.21	824.97	1074.02	1338.32	1179.09	888.64	844.76	894.31	961.73	1121.88	965.52	908.38
Kcnn3	382.35	373.54	468.9	468.27	477.49	494.01	502.99	523.54	433.1	401	368.97	316.23	446.67	362.36	344.13	389.35	364.37	428.05	337.31	431.38	413.85	299.4	365.24	303.5	380.36	346.44	392.51	349.1	250.76	331.17	231.78	308.97	280.54	215.72	239.87	193.59	324.01	454.95	482.27	320.26	307.41	335.45	300.32	262.3	312.86	317.79	322.19	329.62	274.95
Kctd14	56.81	46.26	63.29	39.67	34.03	34.5	38.76	28.19	44.52	42.71	51.89	49.54	46.89	50.27	33.23	41.07	63.95	57.66	49.36	60.77	63.38	47.01	59.92	49.89	67.35	47.9	61.47	44.02	30.3	51.12	39.6	49.83	47.52	56.4	42.77	64.53	55.7	51.7	38.77	76.02	65.94	60.33	66.32	47.87	53.32	38.68	47.27	32.33	38.28
Klf15	158.16	152.5	129.45	134.42	126.23	134.87	126.69	104.71	114.35	143.95	181.03	170.76	105.51	140.33	121.14	190.82	212.67	188.52	210.38	157.3	155.35	213.62	170.26	180.85	206.78	155.68	189.67	169.94	145.23	173.37	195.08	170.54	185.49	294.68	182.23	159.93	166.18	104.87	126.38	184.39	216.4	219.37	179.05	200.47	173.03	141.12	128.3	120.35	138.35
Lama2	420.74	503.77	365.34	445.13	476.4	437.55	393.32	348.76	351.13	465.86	442.76	435.34	422.05	439.86	422.39	441.55	459.55	408.09	447.79	408.74	377.81	513.85	497.45	513.46	574.81	428.56	469.79	578.42	684.36	506.76	727.2	509.42	548.81	579.49	793.99	416.65	408.49	358.2	365.19	551.57	604.61	535.62	566.53	456.79	489.91	484	612.55	478.72	482.91
Lcat	1234.57	904.72	1366.43	1271.5	1445.65	1326.77	1335.95	1244.42	1139.42	2063.54	1968.23	1966.94	1366.99	1726.96	1729.24	1618.14	1722.19	1636.78	1889.9	1745.78	1874.12	1958.89	1996.47	1925.99	1607.77	1755.3	1750.94	2735.44	2426.07	2647.16	4386.36	2207.11	2842.18	2652.13	2729.68	2136.54	1336.88	1061.3	980.04	2387.43	2283.78	2250.32	2452.76	1914.92	1991.83	1861.78	2820.63	1833.14	2187.43
Lcn2	27.64	181.63	31.64	14.32	23.05	26.66	8.51	21.75	7.08	845.51	1569.28	664.08	188.75	479.65	1002.38	226.76	160.62	436.92	358.47	202.58	243.59	1591.86	849.38	1707.72	2511.73	1088.94	1440.97	1271.49	1343.64	875.72	690.5	667.78	380.18	977.1	351.44	221.65	24.14	14.77	13.96	2915.54	2583.76	2744.8	1780.12	1435.19	1209.18	615.72	655.96	454.47	724.79
Lgals4	21.5	17.13	20.14	11.02	9.88	9.41	11.35	5.64	6.07	20.56	11.53	11.6	11.72	13.61	6.43	12.84	20.82	19.96	11.75	16.68	11.19	23.92	27.58	22.87	35.1	19.67	14.05	20.47	30.3	22.23	23.18	25.47	9.2	11.28	35.33	19.64	32.49	26.59	22.49	17.79	26.93	14.62	24.63	16.96	14.08	6.27	20.26	14.37	13.92
Lgi4	692.53	661.41	655.89	636.85	681.66	602.22	652.37	675.77	684.05	1579.49	1714.56	1627.52	928.52	1324.8	1488.03	1772.17	1740.03	1916.24	1739.46	1664.75	1784.64	1537.42	1511.38	1634.96	1587.85	1532.89	1512.98	2098.68	2292.33	1954.81	2263.68	1715.41	1923.91	2155.83	2248.08	1697.45	690.72	565.73	527.24	2000.03	2034.88	1974.29	1782.97	1597.76	1649.8	1854.46	1744.08	1830.45	2063.88
Lgr6	87.53	82.25	115.07	93.65	107.57	134.87	104	119.21	93.1	51.41	44.97	30.57	102	42.94	37.52	31.66	20.82	39.92	24.68	32.17	23.61	14.85	33.29	28.06	27.51	41.92	38.64	12.28	10.45	8.89	6.76	8.86	12.26	18.33	3.72	14.03	90.05	104.14	138.01	15.37	31.58	30.16	18	28.92	21.13	31.36	13.51	23.35	7.83
Lif	27.64	18.85	25.89	23.14	17.56	20.39	22.69	19.33	21.25	75.14	80.71	54.81	60.96	58.65	82.55	54.77	56.51	73.19	81.1	45.28	48.47	44.54	43.75	44.69	61.65	42.77	50.05	58.35	68.96	52.23	76.29	76.41	68.98	53.58	52.06	58.92	22.28	21.42	27.14	56.61	76.16	71.29	54.95	48.87	60.36	70.04	48.23	64.67	79.18
Lrig1	982.74	870.45	1285.89	1160.21	1302.95	1350.29	1316.1	1227.5	1215.31	2580.02	2732.69	2482.4	1636.63	2206.61	2200.95	2634.73	2455.38	2388.64	2658.55	2226.02	2336.44	2811.73	2262.79	2641.09	2540.19	2282.23	2525.44	3698.79	3581.64	2817.2	3645.64	2523.84	3205.5	3451.58	3222.44	2741.17	1619.11	1207.54	1286.31	3157.35	3175.37	2945.89	2753.08	2375.7	2493.81	2790.06	3027.06	2782.5	3491.71
Lrp4	69.1	66.83	86.3	53.99	61.47	76.85	70.91	45.11	43.51	60.11	92.24	72.73	45.72	49.22	60.04	41.93	81.8	55.45	38.79	67.92	50.95	68.46	57.07	80.03	77.78	65.01	76.4	70.64	55.38	56.68	85.95	71.98	79.72	77.55	72.52	67.34	77.98	65.73	88.39	76.02	72.44	89.57	90.95	70.81	67.4	52.27	45.34	46.7	65.26
Lrrk2	433.02	541.46	350.96	338.26	249.17	236.81	279.86	269.02	273.22	278.41	342.45	228.74	445.5	251.35	238	217.35	224.57	286.1	289.13	337.24	308.21	264.76	281.54	231.78	286.46	254.91	239.72	262.08	232.99	285.61	259.78	260.25	242.21	221.36	202.68	227.26	279.44	362.63	286.88	239.39	293.48	259.58	250.11	312.17	332.98	293.75	311.58	299.99	234.06
Ltbp1	52.21	59.97	46.03	39.67	43.91	21.96	35.93	41.08	46.55	45.87	61.11	33.73	38.69	42.94	46.1	82.15	43.13	77.63	49.36	48.86	54.68	73.41	64.68	83.15	78.73	52.18	59.71	96.23	94.03	86.68	157.41	71.98	72.05	76.14	113.43	60.32	61.27	33.97	38.77	56.61	71.51	60.33	59.68	70.81	56.33	59.59	92.61	59.28	53.08
Maob	2108.29	2193.26	1777.8	2067.01	1493.95	1046.05	1615.81	1970.12	2201.92	2506.46	2729.23	1600.12	2227.51	1975.16	1860.03	1529.15	1234.38	1803.12	2157.87	2304.67	1793.34	1721.35	2336.03	2179.6	2461.46	2421.66	3166.45	1577.59	1243.34	2292.65	1127.01	1446.31	1284.65	1012.35	1095.22	1376.2	1535.55	2052.45	2557.88	1856.89	3290.54	2504.42	1669.28	2208.14	3160.77	2631.16	1997.78	2248.99	1738.46
Megf10	741.66	760.79	779.59	902.39	825.46	757.48	750.7	666.91	731.61	945.95	879.76	890.71	907.42	786.5	972.36	806.08	813.5	785.12	843.87	791.26	837.64	1002.13	936.88	1073.69	1069	865.67	897.43	941.84	1033.33	809.04	1070.03	1117.4	927.46	906.6	1022.7	903.44	826.26	816.1	713.32	1091.81	1082.91	1088.6	1249.59	1038.24	956.68	963.82	979.12	939.47	1019.76
Mertk	540.51	676.83	422.88	478.19	591.65	464.21	457.61	379.37	428.04	1088.32	1339.82	996.12	703.42	994.91	1128.88	1002.03	953.3	1088.97	1311.64	961.67	1056.37	1609.18	1230.79	1300.28	1526.2	1163.36	1213.54	1949.21	1536.93	1748.11	1389.69	1244.75	1342.91	1917.54	1435.5	1049.33	398.28	414.33	368.29	1664.4	1727.46	1662.6	1532.86	1249.68	1215.22	1305.65	1848.26	1343.65	1455.68
Mfge8	429.95	411.24	376.85	322.83	350.16	250.93	271.35	279.49	365.3	347.22	365.51	285.66	341.16	298.47	257.3	282.38	303.39	288.32	319.68	340.81	326.85	309.3	334.81	319.09	323.45	314.79	242.36	441.23	397.03	357.84	500.25	388.71	501.29	339.8	383.05	397.01	377.85	276.96	252.76	344.53	368.71	324.48	282.32	368.02	394.34	324.06	368.5	310.76	321.07
Mgst1	1130.15	849.89	799.72	855.01	941.82	760.62	934.13	920.63	1009.89	1796.21	1828.71	1559.01	1267.33	1707.06	1568.43	1450.43	1540.75	1357.33	1234.07	1326.32	1403.11	1687.53	1593.18	1806.46	1685.55	1644.1	1606.94	1426.08	1545.29	1561.4	2200.9	1629.03	1772.15	1714.51	1920.82	1579.61	1334.09	856.72	948.25	2203.84	2512.25	2274.08	2273.71	2335.8	2258.41	1664.21	1797.14	1582.56	1587.06
Mlc1	3837.3	3564.05	3440.54	3642.6	3535.65	3332.61	3538.9	3490	3537.65	6380.45	6258.66	5672.09	3794.97	4803.85	5348.53	5277.15	5011.89	4990.2	5763.71	5068.12	4987.31	6214.01	5553.78	6208.28	6064.95	5797.96	5715.6	7276.77	6948.05	6960.2	8177.82	7046.59	6987.41	8014.21	6794.46	6185.18	3774.82	3300.6	3346.41	7417.84	8808.2	8314.85	7759.03	7328.55	7119.29	6595.16	6599.15	6438.9	6922.52
Mmp14	230.33	203.9	365.34	293.08	288.69	323.07	276.08	308.49	370.36	669.13	641.09	497.53	424.4	329.89	387.02	525.4	446.16	567.77	612.34	452.83	396.45	598.8	487.94	578.94	518.85	447.38	544.43	1139.43	912.13	570.11	923.24	578.08	766.5	850.21	866.51	607.44	466.05	352.29	352.78	550.76	767.14	706.54	466.11	431.85	415.47	616.76	728.31	560.45	830.08
Mmp1a	15.36	13.71	14.38	7.71	4.39	3.14	5.67	6.44	5.06	3.95	8.07	10.54	4.69	7.33	11.79	7.7	8.92	6.65	9.4	3.57	6.21	14.02	15.22	12.47	9.49	11.12	11.42	9.21	10.45	4.45	6.76	8.86	3.07	15.51	11.16	15.43	6.5	6.65	9.3	9.7	10.22	13.71	7.58	8.98	11.07	11.5	14.47	8.98	8.7
Msmo1	3015.79	3149.39	2635.06	2864.72	2818.86	2710	2816.56	2851.28	3314.02	3199.32	2660.05	2496.1	3770.35	3303.11	2706.96	3864.38	3924.74	4559.93	2603.31	3315.19	3241.19	1924.25	2290.37	2050.72	1797.48	2277.95	2019.65	2168.29	2301.74	2468.24	2803.52	2794.05	3023.08	2061.36	2956.54	3394.9	3458.24	2830.88	3276.63	2079.29	2385.01	2283.22	2090.86	2824.5	2738.26	2800.51	2188.78	2769.92	2464.12
Msx2	16.89	15.42	43.15	9.92	14.27	9.41	9.45	8.05	10.12	11.07	23.06	7.38	16.41	10.47	10.72	13.69	17.85	19.96	10.58	8.34	14.91	16.5	17.12	20.79	13.28	15.4	12.29	20.47	14.63	14.45	34.77	25.47	13.8	22.56	37.19	25.25	14.85	10.34	6.98	23.45	17.65	14.62	19.89	24.93	13.08	11.5	6.75	6.29	7.83
Nat8	95.2	75.39	83.42	60.6	55.98	69	64.29	50.74	49.58	56.95	62.26	59.03	69.17	63.88	36.45	53.91	71.39	86.5	44.66	56.01	45.98	61.86	60.87	60.28	55.96	63.3	59.71	39.93	35.52	36.67	46.36	60.91	75.12	42.3	50.21	53.31	90.98	84.93	87.61	50.14	68.73	61.24	42.63	78.79	58.35	55.4	44.37	40.42	36.54
Ncan	1646.09	1612.39	1746.16	1963.44	1869.36	1969.77	1795.45	1669.69	1723.29	3589.25	3829.22	2945.14	2804.31	2674.74	3134.72	3368.07	2839.08	3639.52	4218.18	3452.23	4052.73	3735.5	3224.4	3185.73	2846.56	2882.73	2874.04	7225.59	4975.43	4683.1	7070.13	4232.61	5439.08	6932.77	4881.08	3588.5	1530.91	1783.61	1761.59	3612.68	3079.71	3014.44	3402.98	2511.34	2867.03	4387.36	5519.71	4691.08	5626.07
Nlgn1	1822.68	2527.39	1708.76	1934.79	1997.79	1839.6	1756.69	1845.28	1697.99	1624.57	1554.29	1694.99	2318.95	1806.55	1657.41	2150.39	1985.42	1818.65	1606.65	1735.05	1615.62	1682.58	1805.29	1654.71	1649.51	1745.03	1541.08	1531.52	1832.61	1332.47	1785.64	1748.64	1704.7	1573.51	1852.02	1770.4	1999.75	1870.02	1818.2	1585.96	1505.49	1424.04	1512.96	1801.22	1668.91	1731.11	1705.5	1702.91	1540.08
Nos1	270.25	320.42	238.77	149.85	281.01	127.03	152.22	164.31	145.72	244.4	175.26	298.31	194.61	222.02	164.03	332.01	368.83	268.36	131.63	175.17	140.44	185.58	166.45	145.51	185.91	240.37	160.69	216.01	391.81	213.37	507.01	317.83	366.39	279.17	479.74	395.6	317.51	115.95	108.55	228.07	210.82	190.12	217.9	374.01	219.3	151.58	120.58	127.54	243.63
Notch1	505.19	483.2	457.4	523.36	555.43	519.1	473.68	503.4	524.17	600.32	612.26	571.32	535.77	467.09	549.97	546.8	572.57	601.04	637.02	576.76	558.01	757.16	661.05	662.09	828.07	622.74	734.1	908.06	808.69	677.91	810.25	666.67	674.52	789.58	688	611.64	554.25	470.46	557.48	770.74	887.88	834.5	615.8	654.26	586.48	610.49	814.16	658.35	641.26
Notch3	128.98	106.24	129.45	111.28	126.23	116.05	93.6	97.46	104.23	180.33	200.63	139.14	100.82	131.96	154.38	203.66	197.8	199.61	182.17	181.13	156.59	228.47	195.94	231.78	262.75	198.45	252.89	244.67	245.53	181.15	192.18	165.01	171.7	177.65	195.24	189.39	134.62	95.27	130.26	270.12	255.4	238.56	187.58	185.51	155.93	165.17	168.81	160.77	215.78
Npas3	425.34	478.06	509.18	444.03	514.82	445.39	462.34	532.4	428.04	642.24	570.75	652.49	484.19	541.44	518.88	674.3	727.24	660.92	539.47	507.65	570.44	678.81	584.01	702.63	642.16	641.56	634.87	834.35	1041.68	696.8	901.99	729.8	853.88	775.48	825.6	861.35	565.39	375.92	431.09	719.79	681.7	663.58	710.53	652.27	568.38	633.49	748.57	559.55	834.43
Nr4a1	529.76	452.36	489.04	361.4	295.28	330.91	305.39	296.4	267.15	336.15	415.09	348.91	456.05	331.99	357	415.87	395.6	419.18	412.53	455.21	421.31	423.12	419.46	386.65	444.86	307.09	389.88	622.44	513.01	510.1	552.4	518.28	426.17	716.26	582.01	342.3	311.01	290.99	289.21	356.66	382.64	428.68	364.74	392.96	344.04	430.69	440.84	399.68	441.14
Nr4a2	319.39	407.81	425.75	655.58	495.06	100.37	512.45	610.53	510	585.29	570.75	626.13	431.43	755.09	522.1	636.65	404.52	456.88	622.91	524.33	305.73	441.27	791.36	487.47	488.5	475.61	550.57	552.82	245.53	495.65	206.67	188.26	323.46	752.92	171.07	534.49	499.47	485.23	548.17	704.42	676.12	714.76	350.53	415.9	503.99	615.72	571.07	503.87	321.07
Nrcam	5601.63	5887.54	6438.06	5890.31	6120.7	5840.29	5863.81	5733.17	5802.31	6174.02	5739.8	5672.09	6016.61	6128.66	5824.53	6211.58	5577.03	6101.35	6325.51	6016.68	6251.22	6123.29	6025.55	5986.89	5784.19	5828.75	6111.62	6500.78	6385.94	5831.09	5419.69	5769.72	5757.95	5518.58	4936.86	5337.85	4668.86	5389.24	5844.59	7206.76	6372.1	6555.36	6472.49	5663.97	5926.2	6118.47	6686.93	5825.46	6538.8
Nrxn1	6304.9	6410.16	8210.11	7005.35	6345.73	7504.24	7297.15	7646.91	7086.43	5628.27	5102.17	4733.94	6716.52	5941.2	5605.83	5448.29	4712.96	5679.95	5677.92	6445.68	5945.5	5153.33	5791.56	5425.62	4869.8	5416.45	5855.22	5434.03	4354.81	5604.39	3538.44	4268.04	4042.52	4602.11	3752.39	3822.77	5736.5	6866.35	7479.02	4483.7	4863.83	4694.41	4349.42	4452.19	4819.63	5657.47	6141.91	6199.09	5532.97
Ntrk2	12705	12527.3	11918.2	12355.8	11762.8	11396.7	12294	12204.9	12675.2	14481.2	15431	13233.1	13372.1	13713	12791.9	13011	12911.9	13855	14670.2	13705.3	13894.4	14235.2	14083.7	14737.5	15442.2	14470.1	15322.1	16728	16378.6	15601.8	14792.1	14264.8	14448.5	16237.1	13726.5	14138	11570.5	10355.3	11385.2	16021.3	18726.2	17147	15046.3	16237.9	16173.1	15014.5	15618.6	14447.8	15145.8
Ntrk3	1841.1	2290.93	1478.63	1913.85	2029.62	1138.57	1488.17	1515.85	1392.39	1684.69	1626.93	1884.72	2134.89	1650.51	1581.3	2012.63	2132.66	1528.11	1463.26	1744.59	1286.29	1460.71	1433.39	1278.45	1495.84	1591.06	1413.75	1762.89	2319.5	1479.17	2377.63	2016.63	2428.27	1852.69	2249.94	2501.29	1781.58	1508.87	1505.73	1493.76	1505.49	1440.5	1353.8	1817.18	1555.24	1571.17	1677.52	1605.01	1632.31
Ntsr2	6702.6	6074.31	6766.01	6182.29	6480.74	6342.15	6350.73	6461.29	5939.93	8539.69	7607.71	8258.84	6956.86	7936.26	7310.41	8553.66	8868.22	7219.15	7478.49	7323.93	7136.09	8339.51	8500.44	8168.57	7308.49	8055.38	7484.98	7902.28	8750.36	8222.65	9993.4	8646.83	8925.12	7665.95	9046.26	8983.87	7013.04	5926.17	5880.25	9305.46	10022.1	9811.1	9540.1	9505.77	9258.99	8183.05	7324.56	8148.99	8600.07
Nwd1	694.06	644.27	736.44	770.17	858.39	779.44	739.36	794.98	781.2	865.28	1112.68	852.76	772.59	882.85	720.43	786.4	832.84	727.46	747.5	894.94	804.08	687.88	755.21	676.64	830.92	777.57	805.22	786.24	825.41	804.6	700.16	655.6	798.69	743.05	769.82	805.24	844.83	727.48	763.72	964.84	1002.11	839.07	719.06	886.65	947.63	722.34	601.94	764.33	770.91
Nxpe4	110.56	92.53	97.81	91.45	77.94	84.69	96.44	92.63	83.99	109.94	123.37	102.25	92.62	86.92	99.7	136.91	160.62	106.46	116.36	147.77	134.22	102.27	97.02	125.77	111.93	119.76	119.42	158.68	185.98	161.14	142.93	125.14	128.77	162.15	137.6	141.69	87.27	86.41	90.72	136.68	130.95	143.5	132.63	117.69	94.56	140.08	153.38	115.86	145.31
Osmr	70.63	135.37	97.81	77.13	90.01	78.41	54.84	89.4	68.81	404.96	416.24	318.34	180.55	257.63	452.41	372.23	301.9	326.03	503.03	349.16	347.98	709.32	477.48	621.56	698.12	525.22	477.69	814.9	789.88	493.43	651.87	589.15	559.54	728.95	604.32	481.18	104.91	84.2	64.35	597.67	751.35	735.79	720.96	595.42	493.93	461	550.81	485.9	663.02
P2RY12	838.4	757.36	733.56	666.6	622.39	694.75	628.74	591.2	671.91	1495.65	1411.31	1222.75	997.69	1202.27	1565.22	1528.29	1301.31	1395.04	1633.68	1362.07	1430.45	1099.45	1141.38	1141.25	1080.39	1064.98	1104.66	1796.67	1490.96	2059.28	1436.04	1437.45	1335.24	1617.22	1441.08	1113.87	687.93	634.42	529.56	1497.8	1565.86	1557.49	1602.96	1423.22	1502.93	2115.8	2452.13	2024.45	2036.03
P2rx6	29.18	27.42	37.4	17.63	13.17	10.98	13.24	23.36	17.2	21.36	29.98	21.08	19.93	31.42	12.86	24.82	25.28	24.4	19.98	21.45	27.34	18.15	23.78	20.79	32.25	28.23	32.49	35.83	27.17	30.01	31.87	26.58	33.73	29.61	22.31	49.1	29.71	19.94	15.51	39.63	39.01	29.25	28.42	30.92	31.19	25.09	27.01	21.56	21.75
P4ha3	92.13	73.68	97.81	78.23	97.69	84.69	74.69	95.85	107.26	261.01	234.07	240.33	110.2	196.89	239.07	240.45	261.75	250.62	230.36	191.86	234.89	428.89	331	437.58	387.95	305.38	312.61	404.38	450.32	330.06	543.71	420.82	459.9	459.65	433.25	353.52	160.61	90.1	95.37	415.7	555.39	548.41	510.64	419.89	342.03	326.15	439.88	308.07	365.44
Padi2	890.61	748.79	742.19	1011.47	972.55	743.37	765.83	674.16	725.54	1596.89	1455.13	1685.5	1063.34	1482.94	1438.71	1930.48	1731.11	1213.17	1544.36	1587.29	1619.35	1694.96	1560.84	1691.09	1691.24	1427.68	1341.75	1723.99	2338.31	1450.27	3639.85	2016.63	2071.08	1883.71	2711.09	1763.39	930.24	673.56	497.77	2190.09	2404.51	2370.06	2609.08	2056.54	1779.57	1776.06	2122.22	1691.23	2060.4
Palld	61.42	71.97	92.05	96.96	111.96	141.15	89.82	69.27	79.94	159.77	171.8	134.92	127.79	142.43	156.52	130.07	114.51	181.86	159.84	145.38	166.53	197.13	199.74	240.1	218.16	189.05	189.67	265.15	229.86	210.04	255.92	193.8	188.56	297.5	224.99	143.09	86.34	108.57	95.37	222.41	286.05	282.43	224.53	173.54	175.04	186.07	209.33	194	258.42
Papss2	347.03	368.4	325.07	318.42	295.28	252.49	256.22	227.14	282.32	264.17	231.76	251.93	316.54	249.25	255.15	352.55	313.8	212.92	181	188.28	140.44	263.93	295.81	286.87	270.33	251.49	177.38	261.05	520.32	242.27	720.44	304.54	295.87	259.43	621.06	368.95	333.29	242.98	219.42	401.14	347.35	358.3	378.95	450.8	314.87	191.3	232.48	239.81	229.71
Paqr6	230.33	212.47	279.04	176.29	237.1	177.22	189.09	195.72	199.35	184.29	208.7	252.98	136	232.5	152.23	257.57	245.39	181.86	125.76	151.34	141.68	216.1	221.62	262.97	198.24	226.68	236.21	167.89	178.66	164.48	252.06	304.54	217.69	138.18	208.26	214.64	291.51	158.05	200.82	278.21	338.99	287.92	189.48	274.27	213.27	166.21	192.93	131.13	182.72
Paqr8	5296.06	5205.57	6196.42	6182.29	6238.15	6503.68	5770.21	5607.52	5340.88	7018.73	7301.01	6663.99	6540.67	7226.2	6685.4	6671.96	6500.58	6604.8	6868.51	6173.98	6794.32	7048.71	6713.23	6737.33	6813.35	6589.21	7081.93	7727.22	7502.85	7480.29	6359.35	5709.92	6680.81	8576.78	6470.91	5840.08	5306.66	5120.4	5303.39	7658.85	8075.42	7758.21	6840.07	6403.01	6503.63	7092.75	8104.96	7114.32	8131.09
Par6	339.35	269.02	327.94	213.75	228.32	164.67	220.29	178	220.6	293.44	280.19	273.01	212.2	259.72	333.41	292.65	285.54	292.76	249.17	252.63	236.13	376.93	308.17	403.28	311.12	363.55	303.82	382.88	449.27	296.72	395.95	356.59	317.33	428.63	364.45	364.74	397.35	188.33	177.56	415.7	319.49	314.42	409.27	414.9	279.66	283.29	327.98	242.5	364.57
Pcdhgc5	29.18	65.11	46.03	45.17	37.32	39.21	30.26	35.44	41.49	63.27	59.96	51.65	41.03	51.32	54.68	32.52	58	26.61	43.49	59.58	39.77	63.51	58.02	57.17	61.65	50.47	67.61	63.47	40.75	56.68	43.46	64.23	56.72	43.71	53.92	37.88	46.42	62.78	58.15	49.33	70.58	56.67	61.58	60.84	60.36	49.13	41.48	52.09	50.47
Pdgfc	259.51	239.89	120.82	161.97	163.56	119.19	181.53	146.59	191.25	195.36	259.43	198.17	171.17	189.56	202.62	180.55	157.64	186.3	219.78	243.1	257.26	261.46	229.23	256.73	281.72	223.26	230.94	247.75	220.46	223.38	224.05	188.26	182.43	260.84	221.28	189.39	218.17	152.14	156.62	207.04	242.4	258.67	240.63	260.31	257.53	240.43	244.06	229.93	217.53
Pdk4	345.5	364.97	256.03	304.1	219.54	269.75	194.77	182.03	251.97	443.71	447.38	357.34	311.85	379.11	358.07	379.08	395.6	452.44	391.38	395.63	459.83	457.76	530.74	441.74	468.58	378.09	385.49	426.9	479.57	433.41	533.08	495.02	449.17	558.34	472.3	394.2	266.45	226.74	200.82	457.75	570.25	531.96	547.58	577.47	522.1	431.73	517.05	423.93	478.56
Pdpn	667.96	472.92	443.01	405.47	515.91	334.04	584.3	386.61	528.22	1513.84	1909.42	1306.02	718.66	1179.23	1403.33	1040.54	975.61	1281.93	1559.64	1358.49	1570.88	2172.51	1592.23	2235.73	2289.77	1682.59	1753.58	2120.17	2098	1775.89	2172.9	1868.24	1718.49	2306.69	1954.29	1398.64	671.22	373.71	365.19	2583.14	2986.84	3103.1	2749.29	2534.27	2270.49	1873.28	1937.98	1694.83	2065.62
Pfkfb3	687.92	777.92	768.08	558.62	660.81	584.97	479.35	459.1	487.74	1044.82	952.41	1073.07	682.32	845.15	944.49	1113.28	1188.28	953.68	924.97	836.54	816.51	1191.01	952.1	1159.96	1165.75	974.31	904.45	1606.25	1823.21	1284.69	1659.13	1354.39	1540.66	1572.1	1604.71	1478.61	761.28	479.32	368.29	1346.57	1317.89	1403.94	1499.7	1301.55	1131.72	1112.26	1333.14	1141.56	1420.87
Phgdh	1406.55	1312.53	1248.49	1329.89	1230.51	1257.76	1246.13	1110.71	1330.67	1525.71	1605.02	1429.35	1250.92	1312.24	1423.7	1499.2	1472.33	1299.67	1269.33	1337.04	1455.3	1315.55	1298.32	1358.48	1355.46	1255.74	1120.46	1204.95	1309.16	1338.03	1789.5	1605.78	1476.28	1381.76	1489.43	1212.06	1331.31	1043.58	864.51	1628.01	1813.83	1756.75	1821.81	1741.38	1583.4	1370.46	1390.06	1285.27	1322.55
Phka1	405.38	390.68	420	433.01	513.72	468.92	435.86	416.42	439.17	535.46	650.31	568.16	417.36	594.85	517.81	721.36	685.6	596.61	588.83	562.46	570.44	548.49	546.91	570.63	565.33	552.59	533.01	623.46	646.74	561.22	717.54	589.15	613.2	704.98	678.7	599.02	428.91	352.29	365.97	617.08	655.69	632.5	536.22	533.58	577.43	569.72	636.67	535.3	605.59
Phkb	1870.28	1816.3	1809.45	1889.62	1832.04	1725.11	1819.09	1720.43	1915.55	2449.52	2412.15	2371.72	2148.96	2295.63	2230.97	2558.57	2459.84	2330.98	2644.45	2411.92	2565.11	2360.57	2297.98	2466.47	2382.73	2401.99	2182.1	2726.23	2969.38	2576.04	3000.53	2658.95	2839.12	2724.04	2962.12	2780.45	2126.01	1656.58	1705.77	2754.6	2640.42	2526.35	2695.29	2602.09	2607.49	2725.25	2844.74	2742.98	2990.53
Phkg1	532.83	514.05	546.57	489.21	543.35	498.71	556.88	538.04	511.02	938.05	915.51	925.5	706.94	872.38	827.63	1029.42	1006.84	871.62	893.23	866.34	830.18	866.86	836.06	910.51	815.74	844.29	763.95	973.58	1107.51	963.51	1283.46	1122.94	1165.08	1085.67	1128.69	1185.41	532.89	428.36	431.87	1071.59	1068.05	1146.18	1111.28	978.4	1024.08	918.87	851.78	917.92	932.75
Pla2g3	18.43	18.85	28.77	17.63	18.66	17.25	5.67	4.03	12.14	18.98	8.07	15.81	11.72	12.57	18.23	25.67	13.38	28.83	10.58	17.87	13.67	21.44	20.93	22.87	18.97	11.98	23.71	22.52	19.85	17.78	19.31	19.93	10.73	11.28	22.31	12.63	10.21	11.08	20.93	12.94	21.36	29.25	21.79	17.95	20.12	13.59	19.29	16.17	13.05
Pla2g7	10559.9	9305.95	11644.9	9848.04	10203	10112.3	10330.2	9413.25	9998.72	12629.6	12437.8	12639.7	10610	12352.6	12060.7	9123.56	9611.82	8381.31	8508.06	8301.09	8454.69	13760.9	12230.9	14708.4	13111.6	12642.9	13079.4	14313	15420.5	13363.6	13185.1	11754.3	13663.6	14684.7	11545.4	12819.3	11777.5	9742.28	9705.83	18717.7	18721.6	18479.7	19076.4	15189.7	15711.3	11140.4	13175.1	11005.1	13279.5
Plcd4	353.17	332.42	468.9	392.25	341.38	345.02	339.42	269.82	299.53	546.53	552.3	531.26	430.26	488.03	532.82	492.89	575.55	512.33	524.19	482.62	497.12	589.73	606.83	570.63	581.45	507.26	488.23	652.13	614.35	542.32	627.73	702.11	656.12	686.65	609.9	604.63	325.86	307.24	280.68	658.32	686.34	683.69	727.59	514.63	571.39	533.13	605.8	504.77	572.53
Pld2	153.55	130.23	152.47	170.78	163.56	155.26	156.95	135.32	146.73	253.1	275.57	248.77	155.93	212.6	195.12	302.06	264.72	259.49	289.13	239.52	258.5	295.28	227.33	270.24	269.38	236.95	256.41	336.81	329.12	265.61	420.09	322.26	352.59	356.72	325.41	307.22	153.18	138.85	132.58	316.22	304.63	334.53	261.48	270.28	259.54	278.06	276.85	233.52	307.15
Plxnb1	611.14	601.43	543.7	623.63	614.7	613.2	600.37	569.45	589.95	832.06	927.04	817.98	608.46	697.49	744.01	770.14	716.83	714.15	870.9	784.11	782.96	898.2	856.99	882.44	994.07	781.84	851.76	1079.03	1137.81	917.95	1217.79	998.9	1060.84	1094.13	950.18	958.15	604.38	491.14	526.46	1072.4	1109.85	971.6	948.33	908.59	844.01	832.1	950.18	801.16	851.83
Pm20d1	107.49	77.11	100.68	68.31	71.35	78.41	71.86	43.49	65.77	97.28	132.6	76.95	76.2	108.92	117.93	78.73	80.31	86.5	89.32	58.39	78.3	119.6	143.62	122.65	159.35	101.79	101.86	106.47	114.93	95.57	131.34	149.5	139.5	107.16	100.41	103.81	116.98	66.47	76.76	122.12	128.17	145.33	154.42	139.63	115.69	94.08	138.91	88.02	105.28
Ppap2B	4204.29	4151.78	4021.63	3626.08	3610.29	3498.84	3549.3	3581.02	3615.57	4979.71	4546.41	4463.04	4695.35	4695.98	4171.41	4643.93	4788.81	3810.29	4145.31	4872.69	4104.93	4108.31	4692.03	4531.75	4406.91	4708.17	4836.61	4638.58	5139.47	5115.4	4851.84	4870.49	4839.68	3820.99	4574.27	5299.98	3846.31	3366.34	3482.1	5281.13	5956.03	5580.1	4581.52	5424.6	5583.16	4900.63	4744.13	4564.44	4507.99
Ppil6	150.48	200.48	172.6	159.76	158.07	123.89	145.6	157.06	137.62	142.37	199.47	151.79	208.68	165.47	129.72	146.33	139.8	135.29	144.56	152.53	124.28	155.06	221.62	172.54	224.8	232.67	207.23	177.11	130.6	157.81	119.75	145.07	185.49	183.29	91.11	211.83	178.25	172.82	246.56	170.65	246.12	183.72	144	163.57	196.17	170.39	219.94	170.65	134
Ppp1R3C	1193.11	1250.85	1438.35	1232.93	1311.74	1303.24	1253.69	1128.43	1344.83	2133.14	1945.17	2014.38	1779.66	1842.16	1804.29	2431.07	2320.04	2115.84	2060.32	1787.49	1979.76	1973.74	1682.59	2159.85	1860.08	1825.44	1697.38	2612.6	2918.18	2144.85	3189.81	1863.81	2647.49	2793.13	3462.31	2627.54	1453.85	1161.01	1134.34	2122.96	2254.06	2212.84	2371.29	2043.58	1975.73	2384.46	2252.45	2344.19	2651.2
Prdm16	23.03	22.28	28.77	11.02	15.37	14.11	17.02	20.14	29.35	19.77	34.59	24.24	26.96	25.13	21.44	15.4	16.36	17.74	19.98	38.13	34.8	26.39	28.53	21.83	30.35	30.79	28.1	22.52	30.3	33.34	20.28	37.65	42.92	25.38	26.03	26.65	27.85	18.46	17.83	30.73	47.37	32.9	23.68	21.94	30.18	17.77	28.94	21.56	21.75
Prdx6	104.42	152.5	155.34	114.59	117.45	105.08	99.27	110.35	80.95	179.54	221.38	177.09	145.37	152.9	199.4	179.7	169.54	157.47	235.06	196.62	144.16	266.41	233.03	262.97	296.89	222.41	224.8	307.12	322.85	244.49	234.67	230.35	236.08	280.58	228.71	203.41	110.48	111.52	134.91	319.46	339.92	286.09	293.69	216.43	248.48	183.98	288.43	168.85	214.04
PrnP	26440.3	25652.6	26281.6	27088.2	25399.4	27382.3	26859.9	25856.5	29040.9	30825.8	29227.1	26288.1	28442.9	29228.4	28900.7	27564.1	25376.2	29047.4	28431.9	28223.2	28251	27472.3	28194	28960.5	26927.1	28495.4	29050.4	25607.9	24003.7	24959.1	24141.4	26023.5	24636.8	28350	23161.4	24259.5	23675.7	25949.9	27055.8	26648.3	32426.1	31339	28240.4	28505.3	29251.7	28790.2	27984.4	27378.6	26825.2
Prodh	399.24	347.84	345.2	345.97	412.73	371.68	356.44	354.4	344.05	476.14	666.45	490.15	389.23	561.34	442.76	444.97	447.65	436.92	369.05	407.55	392.72	460.24	454.65	471.88	515.06	419.15	422.37	367.52	427.33	446.75	573.65	502.77	492.09	487.85	489.04	461.54	382.5	305.76	341.15	579.87	771.79	637.99	537.16	578.46	581.45	461	382	387.11	369.79
Psmb8	141.27	149.07	129.45	132.22	119.65	111.35	114.4	103.1	95.12	949.12	1000.83	754.73	335.3	624.18	836.21	888.22	710.88	836.13	956.7	788.88	766.8	697.78	673.42	745.24	700.97	637.28	732.34	1053.43	899.59	956.85	1179.16	1025.48	1082.3	1462.13	1216.09	914.66	125.33	113.74	100.8	1025.49	916.67	1816.16	1265.7	885.65	948.63	1159.3	1247.29	1069.71	1122.43
Ptch1	741.66	709.38	825.61	997.14	942.91	813.94	834.85	908.54	868.22	653.31	615.72	541.81	617.84	570.77	487.79	689.7	719.81	612.13	525.36	581.53	591.57	533.64	526.94	451.1	488.5	513.25	555.84	570.23	497.33	538.99	541.78	554.82	616.27	486.44	526.23	614.45	935.81	672.09	921.89	557.23	652.91	567.61	440.53	623.35	612.64	539.4	477.5	475.13	541.2
Ptgs2	62.96	78.82	63.29	31.95	59.28	40.78	33.09	41.08	40.48	36.38	43.82	53.76	39.86	49.22	76.12	46.21	65.44	70.97	52.89	63.16	33.56	49.49	54.22	31.18	47.43	43.63	30.73	55.28	58.51	51.12	112.02	55.37	76.65	62.04	122.72	28.06	30.64	19.94	27.91	59.04	65.94	104.2	56.84	65.83	51.3	53.31	68.49	67.36	53.95
Ptprz1	6745.6	7395.41	7352.86	7018.57	7109.72	6831.45	7010.67	7433.47	7081.37	10642.8	10258.5	9912.72	9363.74	10008.8	10122.4	10323.3	9794.75	9676.54	10353.3	9520.16	9453.89	10745.4	10031.8	10734.8	10581.9	10341	10777.9	12921.7	12988.1	10907.6	11814.8	10553.8	12141.4	12146.8	11640.2	11493.6	7025.11	6243.75	6888.98	11760	12176.8	11371.3	11027.5	9934.64	10615	11035.8	12044.6	10958.4	12415.5
Ptx3	18.43	11.99	17.26	7.71	9.88	12.55	6.62	7.25	19.23	43.5	53.04	33.73	29.31	24.09	35.38	29.95	22.31	55.45	38.79	21.45	33.56	47.84	28.53	67.56	78.73	45.34	51.81	106.47	83.59	32.23	47.32	35.44	44.46	170.61	70.66	42.09	17.64	16.25	8.53	41.25	64.08	61.24	56.84	61.84	53.32	55.4	43.41	59.28	67.87
Pygb	2922.12	2830.68	2666.7	2827.26	2959.36	2371.25	2708.77	2575.01	2761.51	3735.57	3924.92	3746.26	2994.24	3720.97	3284.81	3611.94	3784.94	2991.9	3039.35	3242.5	2901.91	3323.1	3531.63	3495.47	3427.07	3352.35	3212.99	3489.94	3851.2	3665.13	4495.48	4281.33	4218.82	3923.92	4291.63	4403.55	2958.77	2255.55	2290.38	4172.33	4602.85	4496.07	4040.57	4376.39	4096.33	3636.8	3986.89	3395.04	3555.23
Pygl	302.5	293.01	365.34	295.29	299.67	321.5	337.53	302.04	334.94	408.12	462.37	404.77	283.71	392.73	369.86	391.91	310.83	385.91	481.88	387.29	406.39	527.87	496.5	570.63	541.62	459.35	469.79	739.14	660.33	526.77	534.05	486.16	577.94	638.71	492.76	448.91	344.43	319.06	300.06	607.37	531.24	603.25	509.69	491.7	473.81	610.49	771.72	598.17	637.78
Rfx4	247.22	253.6	250.27	262.23	283.2	279.15	267.57	281.1	237.8	388.35	388.57	340.47	305.99	296.38	318.4	384.21	355.44	317.15	323.21	326.51	284.6	377.76	344.32	408.48	408.82	350.72	407.44	452.49	506.74	401.19	523.43	365.45	435.37	520.27	399.78	440.5	314.72	293.95	302.39	497.38	491.3	455.18	426.32	407.92	376.23	423.37	499.69	390.7	461.15
Rgma	644.92	630.56	474.66	801.02	687.15	650.84	710.99	608.11	665.84	1010.81	938.57	862.25	755.01	703.77	819.06	1019.15	926.53	969.21	913.22	912.81	812.78	767.89	845.57	803.45	830.92	813.49	868.45	1080.05	1064.67	961.29	1265.11	867.12	1054.7	1190.01	1065.47	984.8	717.64	653.62	638.89	1062.7	955.68	1107.79	937.9	937.51	889.28	936.64	1071.72	883.79	1022.37
Rgs10	35.32	53.12	31.64	29.75	23.05	18.82	18.91	16.11	28.33	80.68	78.41	71.68	38.69	52.36	54.68	88.99	60.98	77.63	78.75	57.2	87	75.06	57.07	66.52	59.76	70.14	83.42	118.75	75.23	110.02	96.57	86.38	88.91	93.06	92.97	79.96	37.14	22.9	20.93	88.15	91.02	89.57	77.69	93.75	71.42	82.58	92.61	74.55	79.18
Rgs20	826.12	1019.52	569.59	796.61	577.38	584.97	536.08	531.59	618.28	1235.44	1150.73	986.63	1146.58	837.82	1021.68	1014.01	914.63	1095.63	1163.56	1108.24	1057.61	1084.61	950.2	1007.17	1120.22	993.13	972.94	1516.17	1407.37	1216.9	1369.41	1289.05	1304.58	1328.18	1301.62	1199.44	588.6	736.34	593.14	1162.98	1232.44	1275.06	1289.38	1266.64	1243.39	1298.33	1164.33	1231.38	1329.51
Rhcg	44.53	51.4	43.15	27.55	20.86	21.96	21.75	20.94	19.23	21.36	14.99	13.7	25.79	19.9	19.3	11.98	20.82	19.96	22.33	21.45	17.4	24.74	19.02	16.63	21.82	25.66	25.47	26.62	20.9	20	18.35	24.36	19.93	12.69	27.89	15.43	25.99	21.42	29.46	20.22	22.29	23.76	15.16	26.93	29.17	17.77	30.87	14.37	20.88
Rorb	343.96	380.39	342.33	528.87	433.59	683.77	456.66	414	443.22	405.75	347.06	342.58	490.05	372.83	404.17	403.04	376.26	459.1	410.18	470.7	453.62	306.82	428.97	372.1	345.27	362.69	391.64	322.48	240.31	327.84	236.6	352.16	295.87	270.71	245.45	217.44	346.29	464.55	512.51	259.61	337.13	330.88	302.21	287.24	316.88	429.64	350.17	418.54	342.82
S100B	3964.75	3067.14	3900.81	3182.05	3390.75	3671.36	3057.65	2704.69	3195.62	5631.44	4830.06	5347.43	4077.51	4982.94	5600.47	5212.12	5173.99	4426.86	4548.45	4262.56	4820.77	6134.01	5023.03	6194.77	5443.66	5335.18	4824.32	5386.94	5950.25	5564.38	7266.17	5899.29	5972.57	6388.52	6227.33	5796.59	4195.38	3286.57	2618.36	6840.4	7665.84	7632.99	8732.94	7319.58	6606.24	5722.28	5337.39	5846.12	6750.24
S100a1	3445.74	2583.94	2899.72	2452.64	2753	2915.44	2895.03	2448.56	3011.46	7546.28	7927.1	7257.45	4061.1	6831.38	7246.09	7723.62	7320.03	7409.89	6916.69	5694.93	6875.1	9024.09	7204.02	9356.6	8103.36	7496.8	6411.94	8750.97	8499.61	8673.85	12103.5	9259.24	10409.1	12457	10589.6	9227.96	3856.52	2757.03	2410.56	10180.5	10430.7	10546.9	11228.3	10132.1	9208.7	8920.03	9687.95	9152.24	9715.54
S100a10	850.69	858.46	793.97	683.13	635.56	501.85	663.72	631.47	701.26	2340.37	1984.37	2059.7	1021.14	1562.54	1976.89	2745.97	2614.51	3595.16	2930.05	2276.07	2785.09	2992.36	2256.13	2965.38	2495.6	2431.93	2103.07	4576.14	4309.88	3631.79	5614.77	3863.83	4790.62	5338.1	4869.92	3925.18	894.04	700.89	662.92	2988.33	3068.57	3073.85	3581.09	2840.46	2715.13	3668.16	3776.59	3682.45	4454.91
S1pr3	132.06	118.23	109.31	125.61	140.5	111.35	112.51	130.48	140.66	820.2	846.33	594.51	227.44	320.47	595	543.37	361.39	778.47	966.1	562.46	724.55	1407.1	747.61	1465.54	1532.84	1042.74	1112.56	2210.26	1869.18	950.18	1475.64	990.04	1073.1	2129.04	1268.15	735.09	155.04	93.06	111.65	1511.55	1714.46	1651.64	1473.17	1086.12	1038.17	1079.85	1232.82	1088.57	1585.32
Sema4a	288.68	274.16	296.3	285.37	399.56	287	334.7	347.95	320.78	348.01	338.99	387.91	287.23	345.6	275.52	458.66	519.04	341.55	275.02	247.86	246.07	306	292.95	309.74	287.41	370.39	324.9	316.34	446.14	313.39	494.45	416.39	495.16	329.93	420.24	537.29	440.98	293.21	328.75	378.49	364.07	368.35	274.74	402.93	340.02	295.84	328.94	263.16	313.24
Sema5b	41.46	49.69	54.66	48.48	46.1	37.64	37.82	48.33	35.42	47.46	43.82	44.27	42.21	27.23	48.24	66.75	72.87	22.18	47.01	39.32	39.77	57.74	62.78	37.42	55.96	35.07	57.96	72.69	61.64	55.57	55.05	64.23	87.38	52.17	68.8	50.5	55.7	52.44	44.97	59.04	48.29	63.07	50.21	53.86	38.23	43.9	66.56	48.5	63.52
Sema6b	1937.84	2179.56	2131.64	2539.69	2512.6	2561.01	2583.97	2455	2577.34	2177.44	1987.83	1964.83	1922.69	1715.44	1717.45	2101.62	2071.68	2206.78	1974.52	2261.77	2079.18	1836	1846.19	1887.53	1752.9	1821.17	2021.4	2143.72	1785.6	1997.04	1649.47	1630.14	1870.26	1790.65	1593.56	1606.27	2415.66	2407.69	2599.75	1660.36	1707.96	1870.09	1601.07	1711.46	1906.32	1955.86	2138.62	2053.19	2042.13
Serpina3n	102.88	90.81	80.55	95.86	129.53	75.28	92.66	85.38	96.13	5405.23	6581.51	5270.48	1097.34	3552.36	4662.41	5967.71	5081.79	7523	7172.91	4164.84	5480.69	9288.85	5819.15	9191.33	8924.8	6596.91	7347.12	12570.6	13448.9	8828.32	12097.7	8608.07	10042.7	12330.1	9271.26	7512.28	88.2	63.52	57.38	12604.3	11496.9	11438.1	10462.9	7371.44	7285.27	8163.19	9225.88	7983.73	11010.2
Serping1	153.55	114.8	80.55	82.64	181.12	101.94	177.75	114.37	131.55	356.71	533.85	346.8	116.06	283.81	306.61	246.44	304.88	303.85	370.22	302.68	264.71	404.15	392.83	444.86	532.13	346.44	321.39	527.23	575.7	488.98	1485.3	567.01	467.56	537.19	1379.72	377.37	169.89	76.07	86.84	524.07	811.72	841.81	660.32	618.36	550.27	420.23	539.24	388.9	403.73
Sh3Pxd2B	293.29	294.72	235.89	242.4	310.65	268.18	294.04	261.77	269.17	699.18	727.56	548.13	478.33	485.94	564.98	554.5	547.29	581.08	658.17	581.53	594.05	743.14	619.2	711.98	658.29	627.87	648.04	960.27	999.89	740.14	873.99	668.89	758.83	778.3	793.99	666.36	306.37	273.27	273.7	830.58	915.74	942.36	726.64	710.12	634.77	717.11	777.51	758.05	887.5
Sirt2	2783.92	2529.11	2868.07	2843.79	2707.99	2797.82	2763.61	2465.47	2590.5	4176.91	4254.69	3837.96	2750.39	3429.83	3848.71	3924.28	3726.94	3473.18	3899.68	3386.69	3888.68	4748.35	4058.56	4909.04	4395.53	4105.96	3936.55	5880.39	5486.35	5049.84	8741.81	5218.22	4862.68	6289.83	5305.03	4686.93	2785.16	2611.53	2381.87	5214.81	5421.07	5183.41	5923.01	4999.73	4655.65	4846.27	6592.4	4804.25	5399.84
Slc13a3	360.85	356.41	402.74	401.06	459.93	387.37	380.08	396.28	377.44	771.16	649.16	696.76	604.94	667.11	668.97	792.39	722.78	807.3	734.57	705.46	722.06	616.95	589.71	577.9	555.84	537.2	561.11	956.18	1059.45	663.46	2024.18	925.81	1197.27	665.5	1952.43	1085.81	365.78	336.04	394.65	690.67	677.05	712.94	656.53	649.28	621.69	711.89	641.49	670.03	879.67
Slc13a5	96.74	123.37	97.81	99.16	107.57	108.21	103.06	109.54	92.08	58.53	73.79	55.87	70.34	60.74	63.25	65.89	58	77.63	66.99	56.01	58.41	70.11	58.02	66.52	58.81	71.85	71.13	58.35	41.79	46.68	31.87	54.26	49.06	56.4	44.63	51.91	107.69	103.4	119.4	53.38	61.3	78.61	55.9	51.86	55.33	58.54	44.37	43.11	52.21
Slc14a1	660.28	591.15	644.38	540.99	576.29	561.45	583.36	549.31	607.15	1430.01	1314.46	1434.62	1004.72	1334.23	1537.34	1519.74	1469.36	1341.81	1426.83	1227.41	1328.54	1836.82	1629.32	1808.54	1777.56	1649.23	1632.4	1966.61	2211.88	1680.32	2142.96	1806.22	1775.21	2055.72	2078.87	1714.29	626.66	516.99	476.84	1895.71	2182.55	2191.82	2181.81	1781.27	1746.37	1715.43	1664.98	1566.39	1895.08
Slc14a2	33.78	32.56	28.77	28.65	14.27	7.84	25.53	24.97	25.3	34.8	35.74	32.68	30.48	29.32	25.73	30.81	43.13	31.05	21.16	21.45	21.13	36.29	41.85	27.02	27.51	37.64	37.76	21.5	26.12	28.89	13.52	24.36	42.92	47.94	37.19	68.74	26.92	30.28	41.87	52.57	63.15	33.82	23.68	30.92	41.24	39.72	33.76	26.94	22.62
Slc15A2	70.63	104.52	63.29	81.53	121.84	97.23	84.15	78.13	94.11	83.84	111.84	128.6	75.03	114.15	102.92	117.23	84.77	106.46	90.5	83.42	69.6	112.17	103.68	112.25	106.24	116.34	114.15	144.35	96.12	118.91	84.02	63.12	64.39	159.33	109.71	127.66	97.48	61.3	84.51	125.36	140.24	149.9	91.9	105.72	83.5	82.58	120.58	79.04	115.72
Slc16a1	1917.88	1752.9	1855.47	1857.66	1683.85	1798.82	1688.61	1454.64	1864.96	2386.24	2304.91	2184.09	1790.21	1814.93	2159.14	2332.66	2056.81	2264.44	2396.46	1997.22	2022.02	2669.04	2117.26	2600.56	2510.78	2149.64	2264.64	3469.47	3227.45	2643.83	3616.67	2652.3	2869.78	3147.03	3209.42	2274.02	1986.75	1717.14	1470.84	2884	2933.9	2910.24	3221.09	2517.32	2462.63	2612.35	3030.92	2468.14	3213.28
Slc1a2	22652.2	25226	22731.7	26074.5	24117.3	25944.1	23338	23333	24822.2	30863.8	31417.8	28872.7	31821.7	28577	29425	30337.4	29704	30664.2	29099.5	29845.1	28440	27713.2	27358	26711.3	28309.1	27011.2	28763.3	31114.7	31882.7	29443.3	29451	30852	29844.4	29769.9	28671	28614	22859.7	22833.9	23040.3	31854.2	29107.7	28830	28486.7	28508.3	28846.3	27894.3	25481.2	29065.3	30308.2
Slc1a3	7224.69	8673.67	5753.41	6792.7	5933	5034.2	5785.34	6594.19	6354.82	9562.37	9263.47	7121.47	8636.87	7615.79	8629.05	6898.72	6524.38	6975.18	8329.41	7895.93	7413.23	9704.55	9813.98	10505.1	11534.2	11181	10299.3	8362.97	8957.24	9665.15	9033.46	11058.8	8019.12	9780.88	8456.82	7575.4	6621.26	7345.67	7517.02	8789.48	12540.8	12157.4	11215.1	12418	11863.5	11518.8	9722.68	10953	9100.38
Slc1a4	611.14	635.7	693.29	792.21	715.69	669.66	606.05	666.1	637.51	1058.27	996.22	1009.82	941.41	910.08	931.62	1108.14	1096.07	1026.87	895.59	818.67	847.58	1011.2	893.13	946.89	819.54	889.63	882.5	944.92	973.77	780.15	1027.54	964.57	1151.28	1054.65	1033.86	1168.58	808.63	635.9	662.15	1035.2	1071.77	1087.68	859.27	957.46	896.32	871.83	808.37	852.35	879.67
Slc20a1	2069.9	1912.25	2488.35	2482.39	2578.47	2651.97	2450.66	2414.73	2302.1	2492.23	2624.3	2468.69	2269.71	2388.84	2152.71	2968.45	2888.16	2781.2	2640.92	2324.92	2489.3	2306.95	2168.63	2219.1	2238.55	2137.67	2234.78	2907.43	2880.57	2248.2	3225.55	2715.42	2583.1	2392.7	2791.05	2651.39	2183.57	2251.86	2168.65	2391.47	2542.9	2348.12	2316.34	1999.69	2020	2747.2	2614.19	2726.81	2735.6
Slc22a4	90.6	78.82	94.93	101.37	108.67	155.26	127.64	133.7	131.55	218.3	227.15	183.41	138.34	190.6	179.03	248.16	199.29	197.39	200.98	187.09	190.15	284.55	241.59	306.62	276.97	214.71	228.31	281.53	311.36	253.38	318.69	274.64	288.2	322.88	301.23	251.11	133.69	123.34	110.1	304.9	332.49	355.55	294.63	267.29	235.4	218.48	284.57	218.25	289.74
Slc24a6	58.35	63.4	77.67	46.28	54.88	54.89	52	48.33	52.62	98.08	113	96.98	65.65	69.12	57.89	102.68	77.33	59.88	94.02	73.88	87	94.03	86.55	116.41	110.98	83.83	88.69	137.18	143.14	122.25	143.89	109.64	110.38	133.95	113.43	95.39	57.56	51.7	43.42	122.93	134.67	127.96	110.84	99.74	100.6	93.04	121.55	73.65	93.1
Slc25a18	749.34	796.77	952.19	957.48	1042.8	1060.16	983.29	1105.07	967.39	2095.18	2378.71	2125.06	1440.85	2059.99	1765.69	2607.34	2813.8	2559.42	1934.56	1936.44	1972.3	1666.91	1709.22	1773.2	1628.64	1789.52	2047.75	2205.15	1990.38	2079.28	1995.2	2183.86	2575.44	3378.26	2322.46	2742.58	1056.5	895.87	1055.25	1759.03	2687.78	2292.36	1523.38	1863.06	2006.92	2272.61	2058.56	2114.27	2199.61
Slc25a34	155.09	183.34	146.71	137.73	108.67	188.19	104	85.38	92.08	100.45	93.4	92.76	126.62	126.72	116.86	51.34	66.92	86.5	39.96	40.52	39.77	94.85	87.51	67.56	79.68	99.23	72.88	69.61	51.2	63.35	68.57	68.66	59.79	67.68	53.92	28.06	170.82	141.06	155.85	84.92	86.37	83.18	73.9	91.76	85.51	56.45	55.95	52.09	49.6
Slc25a42	433.02	414.66	394.11	439.62	429.2	392.07	412.23	390.64	380.48	349.59	344.76	343.64	404.47	345.6	337.7	386.78	365.85	350.42	385.5	365.84	405.15	305.17	331.95	322.21	325.35	331.9	335.44	339.88	346.88	335.62	366.01	380.96	329.59	321.47	338.42	303.02	364.86	374.45	337.28	365.55	338.99	311.68	338.21	381.99	333.98	358.56	333.77	363.75	346.3
Slc26a6	84.45	90.81	86.3	92.55	96.6	84.69	88.87	94.24	80.95	115.48	117.61	109.63	111.38	107.87	117.93	113.81	111.54	133.07	141.04	134.66	101.91	124.54	117.94	159.03	125.21	120.61	117.67	142.3	173.44	154.47	208.6	174.97	165.56	179.06	189.66	151.51	101.19	84.2	101.57	165.79	156.03	180.06	173.37	135.64	137.82	145.3	177.5	156.28	139.22
Slc27a1	1047.23	897.87	966.57	1123.85	1117.44	1163.67	1086.35	1085.74	970.43	1069.34	1264.88	1046.72	975.41	1042.04	884.45	987.49	1103.51	1133.33	986.08	1087.98	979.32	995.53	1002.51	1013.41	1105.05	1018.79	945.72	1253.06	1204.68	1229.12	1380.03	1182.74	1365.9	1285.88	1232.82	1137.71	1194.83	994.83	1056.03	1112.84	1167.43	1064.83	1026.96	1054.2	1085.45	1025.5	1249.22	1058.03	1114.6
Slc2A12	558.93	126.8	149.59	132.22	173.43	97.23	296.88	122.43	435.12	142.37	882.07	120.17	151.24	385.4	136.15	166.86	127.9	434.7	471.3	714.99	888.59	121.25	173.11	151.75	401.23	161.67	147.52	156.63	151.5	324.51	260.75	209.3	173.23	145.23	271.48	189.39	509.68	113.74	131.81	186.01	627.83	166.35	146.84	726.07	591.51	183.98	158.2	126.64	154.01
Slc2a10	55.28	46.26	43.15	39.67	40.61	47.05	28.36	41.08	34.41	69.6	89.94	60.08	42.21	78.55	67.54	88.14	81.8	88.71	102.25	72.69	84.51	95.68	82.75	90.43	112.88	83.83	92.2	107.49	119.11	100.02	130.37	89.7	118.04	121.26	141.32	116.44	52.92	36.19	51.17	121.31	118.88	128.88	105.16	93.75	86.51	75.27	83.92	95.2	84.4
Slc2a4	58.35	54.83	54.66	33.05	27.44	31.37	33.09	17.72	18.21	71.18	98.01	76.95	25.79	46.08	39.67	76.16	99.64	104.24	77.57	47.67	80.78	110.52	93.21	128.88	150.82	82.97	94.84	120.8	169.26	105.58	176.73	112.96	116.51	176.24	145.04	119.24	59.42	44.31	33.34	122.93	129.1	121.56	131.69	83.78	86.51	74.22	92.61	71.85	96.58
Slc30a10	617.28	693.96	630	542.09	610.31	520.67	512.45	548.51	549.47	655.68	605.34	548.13	728.04	624.18	561.76	567.33	563.65	507.89	633.49	695.93	524.46	607.05	689.59	615.32	643.11	726.24	691.95	528.25	436.73	601.22	442.31	533.78	536.55	425.81	539.24	534.49	563.53	635.9	564.45	634.87	714.2	638.9	575.06	613.37	703.18	627.21	591.33	560.45	495.96
Slc32a1	2868.38	2657.62	1990.68	1662.64	1746.42	1455.37	1520.32	976.2	1379.24	1588.98	1284.48	1643.34	1689.39	1044.13	1601.67	1812.39	2550.56	2027.13	1211.74	1476.46	1333.51	1323.8	850.33	1149.57	1225.51	1503.81	442.57	1292.99	2464.73	1274.68	3581.9	2686.63	2469.66	2131.86	4048.04	2689.27	2610.62	1603.4	647.42	1205.04	663.12	807.08	2118.34	2265.99	1235.34	1326.56	747.6	1270.89	1715.84
Slc38a3	1782.75	1185.73	1372.19	1430.16	1540.05	1500.85	1655.52	1200.92	1631.21	2334.04	2813.4	1920.56	1786.7	1846.35	1907.2	1660.07	1607.67	1561.38	1859.34	2044.89	1984.73	2232.72	2198.11	2203.51	2274.59	1898.15	1931.84	2340.28	2367.56	2275.98	2648.04	3085.31	2347.02	1940.1	2026.81	2234.74	1827.07	1409.9	1278.55	3169.49	3219.02	3316.07	2957.72	2794.58	2823.77	1923.46	2681.72	1727.16	1987.31
Slc39a12	1583.14	1375.93	1593.69	1544.75	1558.71	1703.16	1647.01	1423.22	1721.27	2042.98	2302.61	1981.7	1568.63	1973.07	1866.47	2040.01	2001.78	1878.53	1746.51	1713.6	2077.94	2164.26	2030.71	2217.02	2138.95	1994.81	2171.56	2015.75	2178.45	2055.94	2226.01	2139.56	1954.57	2332.07	2000.78	1942.95	1843.78	1361.9	1401.83	2414.92	3095.5	2845.35	2592.98	2583.15	2458.6	1891.05	2023.83	1878.95	2098.68
Slc41a1	494.44	414.66	480.41	424.2	470.91	500.28	468.01	432.52	440.18	696.02	743.71	673.57	466.6	567.62	649.67	654.62	550.27	589.95	581.78	589.87	551.8	776.13	684.83	795.13	784.44	661.23	713.9	863.02	887.05	647.9	912.62	806.21	817.09	798.04	820.02	642.51	448.41	444.61	400.08	1043.29	1052.27	1091.34	940.75	837.78	806.79	665.89	772.68	660.15	742.2
Slc4a4	1355.88	1226.86	1372.19	1767.31	1770.57	1830.19	1733.99	1701.91	1630.19	2163.2	2216.13	2073.41	1631.94	1729.05	1629.54	2204.3	2248.66	1741.02	1878.14	1831.58	1889.04	2144.47	1980.3	2101.65	1999.52	1943.49	2115.36	2680.16	2707.13	2279.32	2639.35	2127.38	2713.41	2599.96	2127.22	2317.51	1648.82	1464.56	1542.17	2638.95	2549.4	2539.15	2032.13	1929.88	1998.87	1959	2348.92	1984.03	2322.3
Slc56a1	836.87	861.88	857.26	853.91	850.71	721.41	824.45	913.38	829.77	1018.72	936.26	924.44	943.76	946.74	924.12	970.37	907.2	993.6	954.35	950.94	939.55	937.79	1035.8	1032.12	912.49	1088.94	1052.85	859.95	837.95	831.27	785.14	860.47	893.74	788.17	823.74	848.73	905.18	893.65	972.29	922.78	1054.12	1022.79	867.8	1011.32	1035.15	1046.4	1024.46	987.97	974.51
Slc56a5	4078.38	4059.25	4332.32	4560.42	4347.94	4809.93	4466.4	4620.04	4428.14	5610.08	5262.44	5075.47	4931	4912.77	4705.29	4689.28	4638.6	4504.48	4468.52	4548.56	4543.63	4751.65	4533.19	4765.61	4249.45	4650.86	4985.89	4818.76	4435.26	4714.22	4627.79	4601.38	4445.7	3488.24	4072.21	4156.65	4135.96	3897.36	4184.56	5936.21	5839.93	5599.29	5422.8	5109.44	5318.59	4232.65	4055.38	4108.18	4713.33
Slc6a1	4695.66	4566.44	5057.25	4673.91	5450.01	5154.95	5026.12	4833.48	4766.11	5360.94	5501.12	5816.5	4513.63	5186.11	4437.28	5874.44	6467.86	5469.25	4320.44	4890.56	4548.6	4688.97	4300.16	4261.5	4354.74	4339.49	4252.67	5314.26	6022.34	4985.38	6539.94	4910.35	5948.04	5232.36	6071.13	5883.56	5497.91	3907.7	4022.51	5243.93	5004.07	4845.22	4399.63	4904.98	4256.28	4178.29	4053.45	4204.28	5264.11
Slc6a11	7436.59	6793.98	9179.56	8853.09	9987.85	9734.35	9363	10357.2	9797.35	7980.51	7580.04	9024.12	7010.79	8599.18	6200.82	9502.64	9825.98	7851.24	6963.71	7421.65	7085.13	6821.06	7367.62	6460.85	5869.56	7058.83	7938.09	7881.81	7600.02	7649.21	8492.65	7557.12	8941.99	6793.18	7724.19	9786.3	11276.2	8054.68	9636.05	9011.08	8421.84	7882.52	5853.85	7202.89	7703.76	6695.51	5492.7	6306.87	7389.76
Slc6a9	2527.49	2369.75	3101.09	3237.14	3378.68	3596.08	2962.16	2829.53	2872.82	3149.49	2943.69	3208.67	2538.19	2732.34	2679.09	3382.61	3585.66	3184.85	2866.58	2824.23	2925.52	2683.06	2444.46	2577.69	2616.07	2445.61	2456.06	2853.18	3479.25	2454.91	4031.93	2675.56	3361.87	3044.1	3709.62	3278.47	3180.65	2611.53	2543.15	3196.17	3006.34	2941.32	2987.08	2861.41	2540.09	2547.53	2881.4	2550.77	3181.09
Slc7A10	876.79	584.3	868.76	687.53	734.35	937.83	822.56	745.04	846.97	545.74	817.5	608.21	623.7	656.64	476	675.15	685.6	627.66	503.03	726.91	807.81	397.55	424.21	378.34	452.45	465.34	464.52	339.88	435.69	534.54	420.09	420.82	501.29	249.56	479.74	481.18	979.45	682.43	719.52	510.32	616.69	456.1	391.27	667.23	621.69	367.97	295.18	320.64	372.4
Slc7a11	322.46	296.43	264.66	317.32	351.26	260.34	280.8	343.12	333.93	437.39	413.94	374.2	379.85	476.51	421.32	370.52	392.62	374.82	339.66	380.14	355.44	401.68	511.72	435.5	433.48	383.22	460.13	410.52	415.84	380.07	1069.07	465.12	541.15	363.77	957.62	425.06	340.72	257.02	292.31	557.23	550.74	626.1	468.95	559.52	604.59	387.83	463.03	354.77	359.35
Slc7a2	406.92	400.96	345.2	375.72	389.68	392.07	356.44	328.62	361.25	758.5	754.08	688.32	512.33	572.86	774.03	697.4	642.47	536.72	558.27	539.82	539.37	1211.63	863.65	1133.98	1237.84	804.94	746.39	924.44	1446.03	791.26	1762.46	893.7	835.48	1479.05	1495	746.32	401.06	314.62	252.76	1465.45	1646.66	1536.47	1368.96	1238.71	973.78	718.16	1066.9	771.52	799.62
Slc9a3r1	875.25	841.32	1124.79	1151.4	937.42	1232.67	1122.27	1059.16	990.66	1360.4	1351.35	1288.11	1180.58	1265.11	1187.85	1312.66	1234.38	1219.83	1142.4	1176.17	1263.92	1233.07	1051.02	1137.09	1110.74	1104.33	1061.63	1213.14	1019.74	1129.1	1296.01	1212.64	1330.64	1256.27	1256.99	1133.51	1159.56	1126.3	1128.13	1255.99	1210.15	1280.54	1232.54	1161.92	1229.3	1135.26	1132.5	1155.03	1212.92
Snap25	11415.2	10416.3	13175.3	13757.3	13148.1	16096.9	12653.2	11893.2	12941.4	9457.97	9172.38	9269.72	9760	8999.24	8877.77	10138.4	10028.2	10512.7	9105.12	9280.63	9742.21	7470.18	8298.8	7644.72	7373.94	8256.41	8671.31	6286.81	6101.75	7385.83	6222.21	7829.55	6973.62	4681.06	6547.15	7614.68	13064.3	12603.5	12285.4	7251.24	6275.51	6568.15	6799.34	6960.53	6784.3	7659.33	5105.88	7386.46	7419.35
Soat1	681.78	604.86	606.98	647.87	654.22	617.9	629.68	571.87	678.99	883.47	965.09	791.63	623.7	706.91	809.41	853.14	870.02	787.34	916.74	897.32	903.51	800.05	803.72	846.06	940.95	775.86	825.42	1071.86	1062.58	961.29	1127.01	888.16	993.38	926.34	1050.59	871.17	590.45	562.04	512.51	1129.01	1144.21	1106.88	950.22	947.49	924.49	868.69	1016.74	823.61	926.66
Socs3	85.99	66.83	54.66	80.43	68.06	76.85	81.31	92.63	64.76	321.12	340.14	232.96	221.58	182.23	296.96	310.62	301.9	290.54	423.11	264.55	278.38	455.29	249.2	429.27	496.09	331.04	318.75	777.02	892.28	457.86	616.14	365.45	449.17	941.85	563.42	425.06	74.27	62.04	45.75	439.15	544.24	522.82	452.85	388.97	347.06	592.72	447.6	523.63	725.66
Sorcs2	1509.43	1704.92	1294.52	1484.15	1391.87	1328.34	1409.7	1485.24	1349.89	1592.94	1708.8	1557.95	1494.77	1497.6	1496.6	1391.38	1342.95	1605.73	1543.18	1576.56	1451.58	1541.54	1625.52	1622.49	1672.27	1635.54	1802.75	1787.46	1555.74	1563.63	1396.45	1588.06	1677.1	1503.02	1508.02	1398.64	1396.29	1536.2	1729.81	1639.33	1685.67	1560.23	1282.75	1274.62	1479.79	1587.9	1653.4	1512.5	1504.4
Sorl1	1936.31	1948.23	1866.98	2058.19	2228.3	1935.26	1846.5	1769.57	1756.68	2780.13	2834.16	2889.28	2314.26	2422.35	2731.62	2911.12	3245.09	2610.43	2817.22	2653.82	2553.93	3063.29	2694.61	2935.24	2986	2638.94	2756.38	3374.26	3951.51	2492.69	3774.08	2770.8	3407.86	3261.24	3495.78	3328.97	2131.58	1693.51	1731.36	3564.96	3482.79	3263.05	3247.61	2925.24	2773.47	2730.47	3112.92	2715.13	3340.31
Sox2	1395.8	1542.14	1294.52	1373.97	1349.06	1323.63	1318.93	1309.66	1493.58	1665.7	1584.27	1349.24	1445.53	1274.53	1406.55	1434.17	1339.97	1248.66	1618.4	1546.77	1403.11	1596.81	1691.15	1629.77	1671.32	1685.16	1789.58	1800.77	1661.26	1628.08	1937.26	1378.75	1555.99	1848.46	1628.89	1439.33	1575.47	1584.94	1661.57	1495.38	2080.38	1829.87	1593.49	1703.48	1679.98	1989.31	2303.58	2036.13	1929.01
Sox21	66.03	71.97	57.53	41.87	57.08	50.19	48.22	53.16	58.69	86.21	62.26	74.84	37.52	50.27	66.47	60.76	89.23	95.37	54.06	53.62	60.9	57.74	60.87	75.88	77.78	74.42	64.98	74.73	82.54	68.9	130.37	60.91	68.98	104.34	91.11	74.35	75.2	50.22	48.85	80.07	86.37	88.66	77.69	74.8	61.36	77.36	81.99	66.46	80.92
Sox9	947.42	908.15	840	832.97	806.8	746.5	860.38	832.83	983.58	1770.9	2058.16	1564.28	1246.23	1343.65	1558.78	1686.6	1783.16	1683.36	1774.72	1685	1718.78	1992.71	1908.96	2127.63	1981.5	1698.84	1901.98	2831.68	2789.67	1889.24	2215.39	1904.78	2146.2	2685.97	2140.24	2006.08	1215.26	827.18	916.46	2285.52	2889.32	2390.16	2036.86	1856.07	1880.17	2145.07	2162.74	2001.1	2339.7
Sparc	2373.94	2165.85	2727.12	2303.9	2691.53	2730.38	2495.1	2912.49	2583.42	4072.51	3719.68	3957.08	2310.75	3316.72	3142.22	4539.53	4399.16	3794.77	3716.33	3286.59	3527.03	3874.07	3273.86	3872.77	3624.36	3569.62	3367.54	5009.18	5507.24	4577.53	6299.47	4238.14	4773.76	5439.62	5297.6	4570.49	3391.4	2247.42	2395.83	4829.85	4951.13	4813.23	4011.2	4283.63	3956.5	3976.54	4288.82	4031.83	4862.12
Sparcl1	49772.8	46516	48279.7	51394.2	52384.9	53604	51792.9	49021.1	51782.7	59086.6	57182.4	58515	51203.4	57754.1	55065.6	66114.6	66948.1	59330.1	54269.9	52270.9	55792.5	60255.5	58212.4	63919.4	57197.8	60595.4	62778.5	62600.9	67762.8	62514	75519.3	64115.9	63559.7	73272.8	72963.3	66650.9	57878.4	50026.1	49416.9	68154	77448.8	74418.7	65741.4	65304.7	63943.8	65306.6	56772.4	60898.8	70083.1
Srebf1	2512.13	2153.85	2212.19	2104.47	2267.82	2205.01	2491.32	2132.02	2453.89	3603.49	4207.42	3276.13	2447.91	2842.31	3059.67	3375.77	3057.7	2637.04	3511.82	3542.8	3492.23	3984.59	3442.22	3921.62	4374.66	3516.59	3895.28	4417.46	5113.35	3721.81	4565.98	3244.78	3412.46	4712.08	4020.15	3479.07	2400.81	2092.33	1974.04	4797.5	5142.45	4860.76	4293.52	4178.91	3829.75	3849	4149.91	3816.28	4203.45
Srgn	446.84	330.7	368.22	355.89	406.14	354.43	336.59	314.12	359.23	1237.02	1319.07	1093.1	506.46	836.77	1142.82	1292.97	1207.61	1363.99	1400.97	1108.24	1150.82	1587.73	1134.72	1640.16	1411.43	1260.02	1187.2	1994.25	1979.93	1762.55	2530.22	1643.43	1867.19	2195.31	2368.95	1652.56	448.41	322.01	269.05	1796.23	1748.82	1956	1943.07	1482.07	1447.6	1676.75	1803.89	1633.75	2007.32
St6Galnac5	1317.49	1655.23	940.68	1534.83	1162.45	807.67	1217.77	1469.94	1163.7	1303.46	1296.01	1063.58	1453.74	1043.09	1155.69	982.35	670.73	1002.47	1263.46	1316.78	879.89	1023.57	1409.61	1077.85	1168.6	1204.42	1507.71	1001.22	563.16	1000.19	444.24	701	718.98	1026.45	455.57	844.52	958.1	1457.17	1575.51	1055.42	1332.75	1288.77	859.27	1023.28	1277.59	1314.01	1216.42	1138.87	890.98
Stat2	485.23	536.32	474.66	520.06	497.25	443.82	455.72	501.79	445.24	973.64	1000.83	716.79	675.29	767.65	923.05	949.84	881.91	966.99	1090.69	992.65	985.53	587.25	614.44	535.29	604.22	621.03	685.8	892.7	729.28	840.16	745.55	885.95	775.7	1006.71	831.18	656.54	394.56	443.87	476.84	733.53	578.61	979.83	880.11	557.52	678.03	889.6	876.86	859.54	727.4
Stat3	543.58	678.54	604.11	738.22	717.89	663.38	642.92	638.72	631.43	1718.7	1669.59	1471.52	1125.48	1333.18	1583.44	1604.45	1412.85	1579.12	1714.78	1457.4	1503.77	1834.35	1514.23	1836.6	1913.2	1623.57	1660.5	2174.43	2088.59	1690.32	2225.05	2019.96	2012.83	2380.01	1928.26	1736.73	723.21	677.26	619.5	1873.87	2059.95	2062.95	1922.23	1742.38	1619.62	1895.23	1984.28	1868.17	2014.28
Steap4	39.92	25.7	25.89	24.24	18.66	10.98	30.26	6.44	18.21	23.73	54.19	10.54	8.21	32.47	24.66	17.97	17.85	35.49	41.14	40.52	41.01	43.71	35.19	44.69	66.4	32.51	45.66	57.33	44.93	33.34	34.77	38.76	44.46	40.89	33.47	32.27	16.71	15.51	10.85	45.29	82.66	53.01	45.47	51.86	61.36	35.54	33.76	21.56	38.28
Syn2	3041.89	3498.94	2729.99	3422.24	2756.29	2114.05	2442.15	3115.47	3132.89	3606.65	3154.7	2556.18	3600.36	2466.33	2952.47	2630.45	2663.59	2674.74	3147.48	3549.95	2761.47	2642.65	3163.53	2661.88	2846.56	3422.49	3836.45	2413.99	2277.71	2584.93	2282.99	2567.03	2497.26	2069.82	2274.12	2867.43	2748.03	3189.82	4005.46	2697.98	4015.88	3450.43	2400.66	3280.29	4108.4	3587.67	3266.29	2987.28	2999.24
Syp	12576	12837.5	15482.4	16173.6	14612.4	16750.8	13976	14171	14407.6	12258.7	11797.8	11595.1	11641.7	10974.4	11063.7	12950.3	14155.2	15733.5	12202.1	12460	12372	9759.81	10605.3	10023.9	9171.42	10365.8	11186.2	10833.3	8983.36	10877.6	9400.44	10935.9	11149.5	10316.7	10223.3	10995.6	12826.6	12717.2	14123	8810.51	9743.44	9404.36	8898.73	9671.33	9906.84	10836.2	11289.3	10268.6	10521.2
Sypl2	39.92	44.55	77.67	44.07	39.52	48.62	42.55	30.61	34.41	41.13	49.58	51.65	45.72	39.8	36.45	37.65	34.21	28.83	49.36	23.83	36.04	42.89	55.17	45.73	33.2	49.61	50.05	55.28	47.02	46.68	53.12	42.08	68.98	52.17	48.35	50.5	40.85	43.57	44.19	46.91	57.58	58.5	48.32	45.88	48.29	47.04	47.27	44.01	53.95
TLR2	58.35	49.69	80.55	45.17	40.61	43.91	33.09	24.16	30.36	557.61	523.48	493.32	157.1	350.84	456.7	450.1	422.37	454.66	667.58	462.36	469.77	567.46	461.31	593.49	554.89	544.04	502.28	1312.44	1094.97	876.83	1017.88	808.43	881.47	1316.9	808.86	646.72	75.2	53.91	54.27	750.52	696.56	948.75	846.01	639.3	607.61	765.2	905.8	799.36	944.93
TMEM119	555.86	582.59	540.82	483.7	512.62	511.26	444.37	401.92	467.5	1663.33	1624.62	1210.1	1102.03	1355.17	1813.93	1604.45	1293.87	1590.21	2123.78	1576.56	1613.14	1029.35	1024.39	1066.42	1151.53	1070.97	1024.75	2166.24	1663.35	1903.69	1422.52	1280.19	1160.48	2574.59	1491.29	1321.49	436.34	415.81	364.41	1194.52	1269.59	1627.87	1602.02	1451.15	1455.65	2216.16	2361.46	2072.95	2085.63
Tgfa	1406.55	1489.02	980.96	951.97	805.7	889.22	934.13	721.68	860.13	1225.94	1290.24	1044.61	1157.13	947.78	1102.08	1092.74	1029.15	949.25	1249.35	1317.97	1285.04	1330.4	1115.7	1401.1	1517.66	1237.78	1090.61	1959.45	2093.82	1593.63	1964.3	1363.25	1450.22	1893.57	1628.89	1393.03	1004.51	1042.84	609.42	1444.42	1421.91	1458.78	1815.18	1591.78	1480.8	1718.57	2104.86	1742.43	1709.75
Tgfb2	393.1	281.01	348.08	362.5	381.99	308.95	372.52	352.79	445.24	376.48	553.46	357.34	317.71	367.59	368.79	385.92	290.01	487.93	517.14	500.5	533.16	371.98	462.26	454.21	455.3	394.34	452.23	442.26	366.73	427.86	359.25	297.9	367.92	428.63	310.53	322.66	471.62	372.97	378.37	414.08	609.26	465.24	355.27	562.51	551.27	436.96	408.05	394.29	417.65
Tgm1	13.82	10.28	14.38	4.41	3.29	4.7	3.78	4.83	2.02	487.21	479.66	430.07	43.38	264.96	589.64	281.53	181.44	487.93	685.21	293.15	468.53	904.8	528.84	887.64	834.71	675.77	669.12	1219.28	977.95	790.15	1013.05	722.05	936.66	1225.25	682.42	648.12	10.21	2.95	5.43	1435.53	1001.18	1271.4	1284.65	732.06	689.09	562.4	841.17	621.53	957.98
Thbs1	30.71	25.7	31.64	23.14	25.25	20.39	16.07	18.53	32.38	40.34	71.49	29.51	23.45	41.89	24.66	37.65	44.62	46.58	32.91	39.32	44.74	65.98	39	40.54	50.27	30.79	37.76	66.54	57.47	45.56	110.09	37.65	70.52	62.04	109.71	50.5	44.56	19.2	33.34	42.05	88.23	59.41	43.58	48.87	52.31	40.77	49.2	26.94	43.51
Thbs4	81.38	59.97	28.77	34.16	14.27	32.93	29.31	16.11	35.42	60.9	36.9	20.03	75.03	9.43	24.66	10.27	14.87	15.53	39.96	35.75	19.88	15.67	31.39	16.63	36.04	28.23	12.29	8.19	15.67	53.34	18.35	24.36	9.2	26.79	22.31	4.21	13	33.97	14.73	14.56	32.51	40.22	49.26	75.8	60.36	32.41	21.22	161.67	20.88
Timp1	15.36	6.85	17.26	7.71	12.07	7.84	4.73	8.05	8.1	260.22	231.76	193.95	92.62	173.85	285.17	175.42	166.57	352.64	251.52	181.13	208.79	339.82	207.35	319.09	262.75	236.95	208.11	389.02	352.1	262.27	378.57	284.61	363.32	320.06	362.59	218.85	13	11.08	13.18	335.63	387.29	406.74	378	243.35	276.64	228.93	275.89	271.24	319.33
Timp3	5927.16	5664.79	5094.64	5636.89	5110.83	4944.8	5859.08	5881.37	6098.8	6080.69	7197.23	4886.79	5800.9	5934.91	5330.31	4868.12	4473.52	5351.71	6312.58	7046.27	6683.71	5664.7	5892.39	5914.13	6177.83	5633.72	6768.45	5039.89	4621.24	5615.5	5957.6	5065.4	4126.84	4267.95	5978.16	4155.25	4991.01	5243	5953.91	6573.51	9119.33	7104.68	5814.06	6692.24	7402.97	5771.42	5753.15	5325.18	5277.16
Tm4sf1	812.3	728.23	693.29	754.74	746.43	616.34	720.45	658.05	763.99	772.74	842.87	753.68	721.01	754.04	648.6	782.12	743.6	696.41	754.55	843.69	703.42	870.98	747.61	843.99	910.6	792.96	829.81	1478.29	1215.12	997.97	1553.86	791.81	1027.11	1724.38	1433.64	1068.97	943.24	718.61	682.31	1224.45	1373.61	1198.28	987.17	1017.3	1106.57	949.18	1005.16	913.43	849.22
Tm7sf2	552.79	560.31	595.48	610.41	657.51	624.18	685.47	746.65	621.32	632.75	539.62	541.81	592.05	703.77	492.08	631.51	608.27	609.91	545.34	544.59	545.58	441.27	484.14	418.87	495.14	523.51	497.01	437.14	408.52	514.54	481.9	653.39	608.6	408.89	481.6	530.28	601.59	610.79	790.08	497.38	561.89	516.42	447.16	538.57	589.5	535.22	557.57	544.28	466.37
Tnc	228.79	197.05	477.53	334.95	435.78	650.84	676.96	575.89	528.22	222.25	153.35	294.09	274.34	379.11	187.61	326.88	272.16	326.03	236.24	269.31	410.12	207.02	224.47	203.72	171.69	154.83	201.96	208.84	184.93	188.92	144.86	165.01	208.49	259.43	117.15	203.41	407.56	431.32	358.21	175.5	117.95	154.47	172.42	105.72	113.68	156.8	286.5	197.59	212.3
Tnf	21.5	17.13	11.51	14.32	15.37	14.11	5.67	5.64	14.17	37.17	63.42	28.46	23.45	25.13	36.45	44.5	50.57	46.58	62.29	40.52	57.17	75.88	39	67.56	62.6	70.14	66.74	121.83	113.89	68.9	104.3	77.52	53.65	115.62	70.66	74.35	25.07	16.25	17.83	51.76	80.8	83.18	70.11	41.89	28.17	78.4	62.7	68.26	87.01
Trpm7	935.14	892.73	842.87	905.69	975.84	853.15	964.38	866.66	850.01	965.73	1200.31	1064.64	942.59	1061.94	993.8	1178.31	1093.1	1080.1	1080.11	1155.91	1030.27	1298.23	1068.14	1286.77	1412.37	1182.17	1188.96	1385.13	1436.63	1255.79	1353.96	1111.86	1146.68	1378.94	1353.69	1297.64	970.16	912.85	852.11	1179.16	1412.62	1219.3	1240.12	1216.77	1200.13	1100.76	1345.68	1181.98	1171.15
Tst	1469.51	1372.5	1527.53	1376.17	1450.04	1488.3	1438.06	1352.34	1492.57	2067.5	1812.57	2001.73	1644.84	1888.24	1833.23	1764.47	1728.13	1570.25	1557.28	1636.15	1623.08	2277.26	1881.38	2442.57	2003.31	2031.6	1959.93	2037.25	2086.5	2084.84	2202.84	1631.25	2003.63	2229.15	2023.09	2043.96	1808.5	1511.08	1432.85	2865.4	2515.04	2568.4	2511.5	2147.3	2116.57	2018.58	1751.8	1885.24	2076.06
Ttpa	176.59	147.36	155.34	122.3	131.72	131.74	131.42	129.68	159.88	150.28	159.12	149.68	128.96	156.04	139.37	147.18	156.16	126.42	111.65	115.59	109.37	141.04	137.92	124.73	116.67	124.89	127.33	140.25	149.41	136.69	157.41	158.36	147.17	136.77	146.9	159.93	175.47	130.72	149.64	143.96	145.81	123.39	155.37	157.58	129.77	121.26	135.05	117.66	122.68
Ttyh1	5910.27	6053.75	5940.39	6978.91	6434.64	6456.63	6853.72	6803.61	6688.75	8981.03	9427.2	8228.27	6766.93	7488.02	6913.75	7808.34	7840.56	8017.58	7036.57	7277.46	6861.43	8005.47	7698.62	8320.33	8413.54	8388.99	8871.51	8494.01	8181.98	8127.08	8687.73	7908.17	7986.93	9374.82	7724.19	7349.54	6771.66	6219.37	6722.28	8977.92	9697.93	9590.82	7698.4	8223.18	8180.59	7862.13	8544.84	7843.62	8329.47
Ugp2	2459.92	2446.86	2738.62	2165.07	1945.1	2181.48	2115.96	2027.31	2305.14	2451.89	2257.64	2210.44	2281.44	2296.68	2419.65	2407.96	2315.58	2304.36	2341.22	2372.59	2479.36	2367.99	2297.98	2603.67	2363.76	2377.18	2264.64	2753.87	2813.7	2532.7	2913.61	2469.57	2530.98	2842.48	2580.93	2605.1	2465.8	2260.72	2089.57	2537.04	2667.35	2689.96	2895.19	2723.77	2628.61	2596.67	2891.05	2782.5	2754.74
Ugt1a1	9.21	11.99	23.01	6.61	3.29	10.98	4.73	3.22	3.04	1.58	1.15	1.05	5.86	1.05	1.07	7.7	1.49	8.87	3.53	1.19	3.73	9.07	4.76	7.28	7.59	5.99	7.9	4.09	3.13	6.67	1	5.54	4.6	2.82	5.58	1.4	6.5	8.12	3.88	1	1	3.66	6.63	1.99	2.01	3.14	9.65	1	6.96
Vav3	1497.15	1607.25	2778.9	2518.75	1953.88	2484.16	2302.22	2366.4	2169.54	1509.89	1404.39	1300.75	1927.38	1693.44	1446.22	1414.49	983.04	1674.49	1665.41	1676.66	1772.22	1180.28	1557.99	1130.86	1181.88	1188.16	1441.85	982.79	579.87	1069.09	377.6	862.69	718.98	824.83	459.29	688.8	1547.62	1988.93	2150.82	1165.41	1092.2	1039.24	960.64	784.92	1043.2	1276.38	1120.92	1261.02	1122.43
Vcam1	274.86	248.46	201.37	192.82	253.57	189.76	220.29	187.67	251.97	390.72	515.41	371.04	295.44	413.67	381.66	456.95	394.11	485.71	494.81	469.51	519.49	449.51	317.68	377.3	414.51	370.39	375.83	599.91	636.3	447.86	713.68	481.73	507.42	592.18	587.59	464.34	319.37	177.99	192.29	461.8	610.18	637.99	421.58	575.47	515.06	453.68	480.39	449.98	518.58
Vegfa	1205.39	1381.07	1495.89	1204.29	1254.66	1273.45	1187.51	1235.56	1110.07	890.59	969.7	944.47	1039.89	956.16	814.77	874.53	837.3	891.58	825.07	1031.98	953.22	720.05	726.68	735.89	795.82	751.05	777.12	852.78	774.21	815.71	719.47	681.07	821.69	710.62	790.27	763.15	1355.45	1370.02	1366.94	746.47	736.49	719.33	746.53	813.84	836.97	765.2	670.43	818.22	694.34
Vim	776.98	693.96	627.12	777.88	924.25	658.68	823.51	774.84	749.83	5733.47	6060.34	4258.55	1323.61	2633.9	4475.87	3797.63	2682.92	4666.39	6547.65	3151.94	4400.71	10701.7	6662.82	11074.7	11782.7	7345.4	7328.68	14974.3	13986	8824.99	13782	8063.21	12201.1	20713.7	9516.71	5987.38	1009.16	641.07	645.87	10742.6	13410.1	13371.2	11198	8463.54	7788.26	9710.32	21390.1	9581.56	12633
Vipr2	474.48	246.74	802.6	423.1	734.35	922.15	822.56	648.38	761.97	354.34	287.11	385.8	301.3	446.14	339.84	372.23	444.67	534.51	445.44	543.4	727.03	361.26	398.53	329.49	343.37	351.57	362.66	360.36	231.95	362.29	294.55	245.85	374.05	428.63	464.86	116.44	586.74	491.14	493.12	234.54	210.82	181.89	230.21	179.52	230.37	291.65	343.41	355.67	332.38
Vldlr	1552.42	1511.3	1478.63	1408.12	1413.82	1551.03	1498.57	1145.35	1451.08	1289.22	1442.44	1235.4	1205.2	1183.42	1134.24	1335.76	1268.59	1319.63	1352.78	1531.28	1601.95	1126.67	1157.55	1195.3	1333.65	1276.27	1173.15	1348.27	1487.82	1332.47	1630.16	1367.68	1306.12	1119.51	1214.23	1162.96	1439.93	1415.07	1356.09	1286.72	1336.46	1124.25	1412.54	1360.39	1299.72	1381.96	1228.96	1343.65	1391.29
Wnt7a	145.88	157.64	175.48	152.05	122.94	123.89	140.88	140.15	166.97	167.68	162.58	134.92	179.37	133	128.65	131.78	139.8	133.07	135.16	117.97	100.67	139.39	115.09	136.16	125.21	120.61	132.59	186.32	167.17	110.02	132.31	106.31	148.7	152.28	145.04	133.27	171.75	136.63	130.26	142.34	143.96	176.41	142.11	133.65	169	164.12	191.96	158.08	190.55
aass	62.96	42.84	43.15	33.05	43.91	45.48	34.98	22.55	33.39	46.66	71.49	57.98	36.34	54.46	46.1	35.94	32.72	46.58	42.31	54.82	52.2	52.79	54.22	68.6	61.65	46.19	55.32	49.14	52.24	44.45	62.77	53.16	44.46	57.81	39.05	36.47	49.2	39.14	31.79	69.55	89.16	71.29	69.16	69.81	76.45	44.95	65.6	41.32	37.41
aspg	41.46	29.13	54.66	58.4	46.1	58.03	34.04	33.83	26.31	415.24	465.83	393.18	139.51	280.67	388.09	379.08	288.52	439.14	457.2	394.44	410.12	639.22	525.99	716.14	629.83	551.74	479.45	599.91	578.83	512.32	767.76	503.88	541.15	669.73	635.93	347.91	37.14	29.54	37.99	602.52	759.71	773.26	733.27	497.68	516.07	539.4	630.88	474.23	462.02
hgf	46.07	22.28	23.01	23.14	21.95	18.82	18.91	11.28	24.29	105.98	126.83	102.25	56.27	84.83	119	106.96	141.28	79.84	108.13	100.1	93.21	200.43	155.99	219.31	200.14	159.96	150.16	218.06	312.4	147.81	246.26	232.56	233.02	207.26	210.12	235.68	31.57	24.37	12.41	253.14	271.19	260.5	229.27	203.46	195.16	190.25	202.58	175.14	244.5
Aars	1876.42	1775.17	1892.87	2134.22	2077.92	2134.44	2034.65	1896.02	2040.02	2146.59	2130.81	2192.52	2018.83	2020.2	2122.69	2181.2	2102.91	2144.68	1985.1	1965.04	2003.37	2087.56	2013.59	2065.27	1961.58	2037.58	2064.43	2063.87	2045.76	1983.71	2191.25	2250.3	2278.04	1996.5	1993.34	2116.9	2178.92	2048.75	2102.75	1949.89	1810.12	1927.67	2115.5	1863.06	1852	1983.04	1808.71	1931.04	2086.5
CCdc127	2499.85	2595.93	2937.11	2570.54	2555.41	2488.87	2512.12	2418.76	2451.87	2390.99	2161.94	2329.55	2565.15	2515.56	2385.34	2424.22	2494.05	2404.17	2387.05	2459.58	2379.94	2221.18	2306.54	2340.71	2284.08	2307.89	2237.42	2251.21	2309.05	2398.23	2217.32	2291.28	2320.96	2271.44	2251.8	2328.74	2548.42	2608.58	2498.18	2332.43	2195.55	2296.02	2340.03	2375.7	2299.66	2387.6	2225.44	2329.82	2398.87
Cnot10	468.34	472.92	425.75	464.97	467.61	445.39	520.01	563.81	520.12	485.63	532.7	568.16	561.57	581.24	519.95	559.63	538.37	556.68	506.56	508.84	439.95	623.55	615.4	609.08	624.14	550.03	571.65	552.82	552.71	527.88	593.93	622.38	627	602.05	582.01	655.13	473.48	494.09	530.34	566.93	568.39	576.75	545.69	560.51	552.28	556.13	674.29	562.25	521.19
Csnk2a2	1779.68	1823.15	2261.09	1973.35	1702.51	1739.23	1683.88	1879.91	1795.14	1622.2	1609.63	1525.28	1752.7	1545.78	1647.76	1662.64	1540.75	1627.91	1668.94	1708.84	1717.53	1582.78	1649.3	1643.28	1576.47	1705.69	1607.81	1599.09	1600.66	1518.06	1367.48	1514.97	1456.35	1378.94	1418.77	1498.25	1716.59	1824.23	1885.65	1585.96	1642.02	1564.8	1614.33	1598.76	1638.73	1757.24	1587.81	1648.12	1726.28
Fam104a	869.11	813.91	911.92	773.48	906.69	972.34	900.09	836.86	897.57	841.55	826.72	875.95	750.32	731	813.7	865.98	871.5	887.15	885.01	873.49	1006.66	861.09	758.07	774.35	748.4	763.02	751.66	911.13	869.29	882.39	821.84	689.93	731.24	851.62	846.05	736.5	880.11	820.53	790.08	716.55	756	771.43	777.8	810.85	726.31	791.34	805.48	890.08	882.28
Lars	787.73	839.61	730.68	830.77	875.95	973.91	840.52	877.94	851.02	987.08	973.16	943.42	977.76	953.02	949.85	1009.74	908.68	962.55	909.69	885.4	882.38	1058.21	1055.78	1061.22	1110.74	1013.66	1039.68	919.32	950.79	983.52	1102.87	1225.93	1085.36	1037.73	1002.25	990.41	904.25	904.73	948.25	1121.73	1053.19	1036.5	1184.22	1069.16	1097.52	1016.09	1072.69	1024.8	973.64
Mto1	856.83	856.74	891.78	885.86	894.61	823.35	948.31	910.15	838.88	855.79	838.26	816.92	840.59	810.59	844.79	866.83	936.94	742.98	890.88	934.26	888.59	741.49	761.87	770.19	807.21	804.08	799.96	893.73	886.01	921.28	853.71	826.14	892.21	923.52	888.82	907.65	847.62	836.78	811.02	814.41	832.15	823.53	850.75	805.86	823.89	801.79	875.9	791.28	891.85
Tada2b	892.15	860.17	848.63	834.08	892.42	790.42	858.49	891.63	864.17	817.82	819.81	821.14	798.39	874.48	784.75	770.14	874.48	816.17	769.83	832.97	771.77	839.64	773.29	860.62	808.15	816.06	850.89	748.36	820.18	730.14	790.93	714.29	697.51	820.6	734.49	806.64	924.67	836.78	828.85	765.88	780.14	763.21	707.69	817.83	762.53	781.93	694.55	762.54	841.39
Tbp	425.34	440.37	333.7	408.77	377.6	366.98	327.13	328.62	378.46	384.39	397.8	391.07	361.09	384.35	414.89	355.97	379.24	363.73	410.18	355.11	380.29	325.79	389.02	315.97	344.32	381.51	369.68	342.95	316.58	356.73	354.42	394.25	387.85	344.03	440.69	402.62	331.43	347.86	315.57	402.76	433.72	432.33	353.37	394.95	454.7	349.15	372.35	372.74	309.76
Xpnpep1	1309.81	1293.68	1265.75	1166.82	1126.23	1224.83	1264.09	1196.89	1164.71	1261.54	1312.15	1187.97	1257.96	1315.38	1236.09	1114.99	1064.84	1295.23	1256.41	1269.12	1365.82	1347.72	1318.3	1368.88	1384.87	1334.44	1365.46	1444.5	1434.54	1435.83	1331.74	1191.6	1232.53	1314.08	1260.71	1095.63	1221.76	1308.72	1365.39	1380.53	1370.82	1313.45	1333.91	1273.62	1298.71	1399.73	1351.47	1332.87	1267.74
NEG_A	17	7	6	18	13	12	6	11	14	8	10	5	8	5	8	10	12	14	7	6	13	15	12	11	6	13	19	12	13	10	13	16	9	9	9	18	9	15	12	23	17	22	11	17	15	14	12	9	6
NEG_B	15	14	7	10	7	6	9	4	9	9	6	6	12	5	17	13	4	6	6	9	8	8	10	15	12	11	15	9	9	9	10	9	10	5	5	2	16	14	15	8	8	8	11	10	13	7	10	6	5
NEG_C	8	9	8	7	8	11	8	9	5	11	4	10	5	3	3	7	6	4	2	3	4	9	11	16	15	13	26	8	3	1	9	7	11	9	10	12	16	8	14	10	13	9	6	6	8	4	4	8	9
NEG_D	14	16	11	8	10	18	7	11	12	14	13	12	6	14	13	9	6	13	10	9	10	15	16	18	14	16	16	13	10	13	22	15	15	14	8	15	19	15	16	18	19	13	19	14	14	9	12	21	15
NEG_E	14	11	11	22	17	8	10	13	10	12	6	8	11	12	22	22	18	15	17	9	7	19	15	15	19	19	20	22	16	16	17	13	9	12	14	15	19	15	18	13	28	20	11	20	17	18	12	9	20
NEG_F	18	14	11	16	20	26	7	16	14	13	7	9	8	13	12	14	16	18	8	14	14	9	20	17	15	14	22	16	13	19	17	14	17	10	16	15	21	19	18	15	19	19	12	24	13	5	13	14	15
NEG_G	3	10	5	4	5	4	1	4	5	4	9	6	5	3	5	3	2	4	5	1	4	10	26	12	16	13	18	5	5	6	3	8	7	8	4	5	17	11	32	6	9	8	7	6	14	6	4	2	2
NEG_H	13	10	10	7	6	1	10	3	8	9	11	6	9	10	11	7	3	2	7	5	6	14	15	27	14	19	19	12	3	11	13	8	6	7	3	11	24	25	34	14	14	7	13	17	12	6	8	6	9
POS_A	58027	59966	53967	68386	63838	69146	45906	47318	47961	49465	48288	44903	44057	45191	51529	64756	69551	76865	45281	43978	43603	32961	38851	37856	38132	39252	39194	45582	38612	40668	39383	49057	43467	34206	40400	43086	41620	38005	40075	42781	47694	39869	54043	52344	44540	40601	36429	33755	40639
POS_B	18153	19138	17279	19090	17130	19296	12569	13216	13502	14360	14457	13680	14382	15175	16839	18157	19445	22078	12619	12731	12035	9987	11959	11356	11753	11561	11596	13473	11786	12706	11685	14920	13295	10663	12890	13668	11940	11017	11818	12817	14277	11841	16688	16036	13668	12062	11092	10296	11716
POS_C	4362	4571	4052	4966	4438	4834	3301	3346	3433	3670	3703	3345	3632	3718	4165	4419	4967	5586	3253	3063	3084	2486	2968	2991	3013	2979	2920	3254	2840	3044	2953	3984	3327	2788	3260	3609	2987	2798	3047	3189	3577	3013	4194	4048	3300	3211	2878	2667	3153
POS_D	1146	1272	1083	1329	1197	1241	914	928	896	985	917	865	931	940	1101	1208	1319	1477	883	816	819	694	770	772	849	831	785	899	729	844	769	974	859	736	811	867	846	779	867	873	956	828	1072	1060	869	891	844	764	816
POS_E	237	191	195	200	171	245	151	144	160	172	166	149	141	176	172	224	190	242	134	132	135	91	122	121	138	126	135	137	129	133	125	163	131	116	129	124	142	109	122	155	165	132	166	198	165	140	115	105	139
POS_F	71	85	96	90	59	88	59	63	68	51	63	68	58	55	60	81	88	79	54	52	54	47	87	63	62	62	56	61	57	54	57	78	50	54	47	54	69	45	50	60	77	69	83	87	49	45	44	51	61
[truncated: 14 more columns]

## Sheet: HTh
Probe Name	Norm ip F : HTh	Norm ip F : HTh	Norm ip F : HTh	Norm ip F : HTh	Norm ip F : HTh	Norm ip F : HTh	Norm ip M : HTh	Norm ip M : HTh	Norm ip M : HTh	ME7 ip F : HTh	ME7 ip F : HTh	ME7 ip F : HTh	ME7 ip M : HTh	ME7 ip M : HTh	ME7 ip M : HTh	22L ip F : HTh	22L ip F : HTh	22L ip F : HTh	22L ip M : HTh	22L ip M : HTh	22L ip M : HTh	RML ip F : HTh	RML ip F : HTh	RML ip F : HTh	RML ip M : HTh	RML ip M : HTh	RML ip M : HTh	SSLOW ip1 F : HTh	SSLOW ip1 F : HTh	SSLOW ip1 F : HTh	SSLOW ip F : HTh	SSLOW ip F : HTh	SSLOW ip F : HTh	SSLOW ip M : HTh	SSLOW ip M : HTh	SSLOW ip M : HTh	Norm ic F : HTh	Norm ic F : HTh	Norm ic F : HTh	ME7 ic F : HTh	ME7 ic F : HTh	ME7 ic F : HTh	ME7 ic M : HTh	ME7 ic M : HTh	ME7 ic M : HTh	22L ic F : HTh	22L ic F : HTh	22L ic F : HTh	22L ic M : HTh
A2m	214.68	200.15	260.52	306	227.61	200.6	230.69	289.93	202.27	356.83	549.44	611.31	578.86	825.8	897.13	807.87	1715.32	1469.48	1293.55	756.75	904.35	1135.63	606.77	743.65	848.81	730.88	1224.68	2512.84	1702.28	1320.99	1512.32	1464.47	1698.02	1897.35	1978.92	1442.3	317.87	332.62	295.66	1329.62	1058.11	724.64	604.74	698.78	852.86	1772.76	4033.67	1518.9	1963.45
AI464131	572.49	661.81	686.3	744.05	669.33	728.27	602.71	576.57	660.64	665.87	582.45	626.68	655.98	546.25	535.68	578.9	611.5	628.78	587.57	602.15	625.31	477.93	567.48	442.35	486.3	539.13	487.01	661.54	594.51	609.19	625.65	598.31	661.38	454.92	525.19	530.02	544.15	585.57	592.8	557.37	517.67	510.94	502.97	548.32	542.12	573.88	653.71	570.67	561.56
Abca1	1184.19	1178.98	1276.2	1316.89	1157.34	1407.48	1202.16	1266.81	1357.16	1646.09	1881.5	2063.32	2023.91	2105.28	2074.62	2027.9	2131.81	1985.94	2466.46	2207.88	1963.51	2524.29	1830.79	2462.85	2452.38	2312.98	2837.97	3363.39	2878.4	2656.94	2859.37	2476.21	2531.78	2861.43	2742.83	2719.17	1086.95	1283.66	1248.42	2482.4	2576.57	2292	1915.14	2346.75	2153.18	2821.9	3421.4	2790.9	3072.63
Abcd2	814	788.91	919.28	833.3	753.23	829.66	903.25	736.36	872.69	876.15	941.28	947.12	1133.43	1006.35	1122.42	1102.6	1386.7	1251.78	1429.83	1226	1095.82	1080.15	985.67	1012.46	979.02	954.71	1104.4	1424.54	1418.57	1153.19	1238.18	1166.05	1341.53	1107.09	1325.32	1389.3	949.56	954.33	866.28	1006.54	1068.23	1003.4	961.74	1123.9	1161.69	1417.67	1593.26	1418.02	1689.31
Ackr4	17.89	9.5	19.51	20.04	27.97	16.35	27.62	26.36	17.94	16.99	21.3	26.01	15.84	13.75	20.03	18.79	38.52	18.53	31.28	27.12	34.63	23.67	34.05	25.11	20.9	30.49	22.71	45.76	38.69	27.79	34.1	27.66	17.59	30.82	29.63	30.52	32.33	14.78	25.13	26.86	29.51	30.53	23.36	20.2	27.73	27.8	26.77	36.51	21.24
Acot1	415.6	454.35	454.48	497.25	401.21	433.91	474.37	433.25	541.56	492.77	420.6	417.39	481.68	417.94	389.49	338.18	328.62	319.6	422.25	330.91	287.19	367.69	411.21	413.55	382.61	467.73	393.65	381	327.56	329.18	403.98	445.46	405.74	426.56	270	414.38	405.42	454.99	488.58	406.65	456.13	417.75	375.35	374.63	385.32	398.13	438.69	360.27	333.88
Acsbg1	1538.55	1653.06	1718.06	1556.4	1622.2	1569.92	1588.8	1586.4	1557.8	1743.8	1687.71	2039.67	2392.57	2181.35	2278.88	2481.15	2690.35	2699.26	2629.55	2522.51	2399.39	1712.7	1859.6	1705.16	1645.37	1606.97	1699.08	2842.12	2463.15	2624.88	2911.83	2831.41	3040.72	2695	2494.23	2743.26	1950.31	1564.54	1572.17	1747.46	2252.81	2188.37	2010.23	2298.28	2232.54	2308.99	2733.15	2264.42	2672.37
Acsl6	2168.84	2128.6	2164.5	2154.74	2096.71	2184.81	2097.29	1889.51	2025.95	2116.56	2038.03	2156.73	2405.25	2159.35	2373	2377.82	2474.88	2300.91	2493.27	2470.98	2352.54	2053.76	1995.79	2041.91	2076.2	2054.64	2074.22	2396.45	2295.5	2245.47	2301.92	2404.88	2566.96	2252.41	2393.8	2458.98	2194.1	2343.93	2227.79	2081.73	2214.87	2245.41	2213.75	2315.45	2456.27	2426.45	2661.48	2397.96	2461.29
Acss1	527.07	529.59	579.57	561.91	572.88	581.09	529.6	532.09	460	535.25	595.22	575.84	668.65	564.58	631.8	675.18	642.79	663.52	587.57	721.49	613.09	493.46	568.36	525.8	534.52	598.5	519.82	617.76	678.33	722.48	818.46	783.19	884.19	595.46	612.44	623.18	464.68	505.91	437.58	646.16	560.67	602.52	640.6	601.84	672.15	559.54	681.34	577.39	540.98
Adhfe1	330.97	345.51	382.17	364.28	351.06	333.61	363.9	317.94	291.99	318.6	363.1	360.64	437.32	389.53	348.44	382.8	453.81	398.35	359.69	366.17	358.48	317.39	415.57	347.83	330.36	328.13	332.25	343.2	358.51	377.27	445.96	490.58	416.3	288.49	304.58	362.98	351.54	362.18	338.53	396.95	392.89	408.11	363.68	373.62	404.44	392.75	421.41	327.61	340.52
Adora2b	72.94	79.62	86.07	81.96	86.8	75.23	56.86	82.37	65.25	94.52	68.15	98.14	87.67	90.74	92.12	104.51	87.87	101.9	113.94	92.22	130.36	92.48	62.86	84.93	101.28	115.53	86.64	81.57	61.9	107.94	81.32	112.09	90.3	101.09	80.67	123.67	113.14	100.2	91.65	99.24	89.37	100.42	99.26	81.79	109	108.5	107.08	100.88	84.3
Adpgk	646.11	645.01	716.14	713.09	663.54	707.55	596.21	597.99	691.63	672.24	652.72	704.72	739.43	684.65	699.88	534.28	629.55	672.79	618.85	626.56	674.19	602.96	661.77	629.19	628.57	640.22	624.96	592.9	539.06	618.81	630.9	611.41	592.2	564.64	530.13	573.39	612.84	638.13	642.32	608.1	662.69	625.82	678.14	633.14	648.25	592.71	589.81	597.57	596.74
Adrb1	251.15	249.82	230.68	252.27	279.69	243.12	238.81	242.16	226.74	252.75	241.71	214.02	220.77	236.47	273.35	230.15	275.66	280.23	205.54	206.14	199.61	205.67	246.2	240.01	203.36	211.8	266.64	276.55	226.97	227.65	220.35	259.12	220.46	229.31	263.42	232.89	234.36	235.71	232.83	328.3	239.45	217.71	213.53	218.11	250.5	246.59	223.66	216.16	315.29
Agl	1285.34	1333.11	1345.06	1523.62	1341.54	1495.79	1270.39	1289.87	1207.09	1410.33	1502.43	1435.45	1368.99	1319.81	1332.68	1377.37	1449.3	1535.49	1476.75	1386.03	1425.78	1264.36	1351.48	1364.72	1245.08	1359.87	1216.27	1471.3	1399.22	1328.47	1475.59	1398.97	1489.28	1231.61	1236.41	1326.66	1298.41	1241.77	1380.73	1312.46	1385.24	1349.66	1336.26	1318.79	1346.22	1394.36	1493.09	1334.44	1292.38
Agt	3128.03	3718.1	3918.13	3366.9	3511.55	3370.97	3695.84	3388.59	3432.05	3656.45	4209.15	4373.76	5058.73	5818.15	4934.23	3505.08	3629.26	4652.78	3663.95	3235.87	3287.45	4324.29	4339.06	4551.28	5002.83	4275.35	4712	4033.88	3915.25	4615.98	4334.96	4341.02	3867.45	4255.78	3240.03	3300.59	3278.35	3529.86	3301.04	3302.41	5245.87	4812.16	4074.68	4315.85	4161.04	4002.84	4325.55	4064.81	3487.49
Aifm3	663.31	666.19	626.63	714	714.65	760.98	669.31	785.78	763.4	751.89	698.51	705.9	757.38	692.9	789	771.47	743.91	689	721.62	735.06	649.75	742.79	796.22	937.14	778.88	842.39	755.33	719.23	671.88	654.08	763.37	719.14	738.78	705.19	775.43	566.96	860.67	718.62	730.28	787.18	655.94	661.97	729.02	677.57	616.7	620.51	664.94	587	572.18
Alcam	3240.19	3227.96	3540.55	3590.93	3135.41	3727.47	3214.97	3181.03	3195.53	3312.36	3301.94	3198.44	3179.53	3069.47	3072.88	2699.56	2685.53	2835.9	2823.92	2796.46	2682.51	2779.53	3142.11	3084.65	2980.47	2958.81	2932.17	3169.4	3006.07	3012.84	2813.46	2732.42	2989.12	2628.42	2991.43	2664.56	3325.49	3125.79	3423	4113.46	3280.57	3303.44	3000.33	3052.6	3221.17	2982.41	3110.52	3088.72	3631.53
Aldh1l1	1197.27	1226.46	1347.36	1294.12	1247.99	1249.4	1275.27	1059.24	1112.48	1505.91	1812.29	1869.4	2055.6	2134.61	2036.57	2690.16	2852.85	3299.09	2835.09	2883.26	2637.7	1720.84	1930.31	1537.53	1523.19	1462.56	1563.66	2737.66	2367.72	2444.26	2437.02	3071.61	3159.16	2568.01	2405.33	2637.26	1295.71	1161.29	1133.11	2097.4	1995.66	1989.13	1886.78	2008.47	2098.68	3116.01	3285.83	3027.23	2950.49
Aldoc	13522.9	13169.7	15203.1	13558.6	13875.5	12376.2	14071.8	13490.1	13831	14473.9	17267.8	17849.8	17295.2	17972.3	17628.2	16223.2	19643.7	21601	21105.7	17877.3	19064.7	16425.6	15273.1	15512.6	16882.1	16378.6	17096.8	18898	19440.8	19789.2	18309.1	17674.1	18808.4	19292.8	16292.4	17113.3	12157.1	14145.7	12961	16130	17735.8	18623.6	16452.2	17153.3	17970.3	20841.9	21664.9	22582.7	20464.3
Amigo2	2605.08	2234.51	2995.41	2961.63	2624.26	2463.9	2615.52	2759.31	2543.04	2525.43	3398.84	2998.61	2362.99	2482.89	2153.72	2052.56	2039.13	2215.22	2437.42	2159.06	2362.72	2324.54	2842.65	2510.11	2314.13	2467.01	2285.34	1988.59	2767.5	2116.15	3033.82	2480.58	2720.58	2286.93	2184.72	2515.19	2199.48	2232.24	2428.1	1989.95	2445.04	2463.92	2641.66	2514.38	2390.3	2349.34	2287.56	2325.91	2159.27
Apc	5720.73	5837.93	5781.94	5847.67	5516.63	6495.55	5869.48	5563.09	5591.76	5869.65	5252.65	5306.69	5162.25	5119.75	5141.49	5312.22	5557.64	5318.62	6023.17	6013.35	5709.24	5107.03	5042.74	5164.97	5171.62	5413.79	5163.68	6043.35	5607.21	5293.57	4769.11	4755.9	4775.09	4533.17	4812.3	5120.33	4898.66	5316.96	5188.82	5803.46	5051.11	5004.97	4934.65	5011.59	4990.95	5084.26	5527.61	4982.3	5292.96
Apoe	15504.6	16504.3	18487.8	16088.6	16931.8	15330.7	17400.5	16611.9	16762.2	17837.3	22558.8	25945.8	27673.5	27551	25233.8	24366.5	25975.4	26608.1	30471.1	23505.5	23529.5	27792.3	25588.2	27670.3	27083.9	25772.5	30332.8	31452.3	30812.6	32723.3	37647.9	33205.4	33758.7	40537.2	32816.8	33168.1	16130.4	16843.6	16350	30602.1	29281.5	28592.6	25402.3	28120.7	28758.2	33494.2	41175.2	35849.3	36383.6
Appl2	680.51	699.06	685.16	703.07	771.56	703.19	703.43	777.55	789.5	765.7	728.32	787.49	901.04	797.38	836.06	779.69	812.52	760.79	915.99	792.02	851.4	770.16	722.89	869.94	792.54	946.69	888.23	813.74	727.34	884.93	840.76	924.4	780.99	886.42	824.82	788.61	782.55	751.47	726.58	858.06	822.88	862.01	877.49	800.76	741.95	819.58	884.28	748.4	768.65
Aqp4	2314.71	2149.78	2675.21	2405.19	2273.2	2339.62	2238.62	2248.63	2045.53	2669.86	3388.19	3905.52	4526.34	3732.12	4492.67	5939.26	8173.36	6536.81	7062.04	6135.41	6511.75	4478.17	3363.86	3336.48	3124.35	3425.74	3831.34	10156.8	7465.53	7640.57	8424.64	7419.91	9248.81	7164.06	7770.81	7873.22	2971.25	2523.79	2699.37	5866.14	4766.14	4270.69	4061.33	4587.48	4977.56	7293.71	12114.8	7062.26	7932.14
Aqp9	16.51	10.96	18.36	15.48	12.54	14.17	13	24.71	6.52	11.68	13.84	15.37	26.41	15.58	11.01	12.92	16.85	9.26	31.28	24.41	16.29	15.54	25.32	20.68	23.31	20.86	21.03	23.87	18.05	18.17	23.61	32.03	21.11	24.66	11.52	20.88	20.2	13.14	19.22	13.43	20.23	17.67	10.01	15.15	21.99	23.31	25.04	20.18	15.93
Arc	122.48	132.22	135.42	143.89	109.95	155.9	94.22	90.6	117.45	117.88	84.12	100.51	142.6	127.4	124.16	97.46	122.78	79.9	71.49	78.66	81.47	113.19	110	110.03	86.81	89.05	96.73	95.5	85.11	78.02	83.94	69.88	92.64	83.83	110.31	97.97	146.81	126.48	121.22	191.01	114.66	112.47	125.12	124.2	121.43	86.08	101.04	87.43	141.38
Arntl	464.46	476.27	557.77	546.43	510.19	444.81	461.37	525.5	495.89	545.87	474.9	496.62	507.04	513.26	521.66	419.2	392.42	363.61	507.14	461.1	352.37	457.21	584.07	478.54	442.89	460.51	473.55	495.41	499.08	425.37	472.19	436.72	483.14	453.69	479.09	488.26	633.04	555.18	541.06	411.87	518.52	455.51	467.11	451.38	492.4	584.64	603.62	574.51	574.17
Asrgl1	4186.3	4076.76	4811.02	4390.53	4219.45	4227.88	4535.73	4406.66	4417.3	4482.68	4692.57	5047.74	5332.32	5110.59	5130.48	5307.53	5461.34	5325.56	5683.59	5761.1	5503.52	4398.27	4759.87	4408.02	4420.88	4596.27	4810.41	5214.69	5541.44	5847.19	6084.68	6502.79	6345.29	5412.19	5110.29	6218.91	4175.38	4211.52	4128.14	4647.7	4955	5246.78	5064.78	5517.5	5536.89	5629.45	6647.65	5585.63	5521.3
Atp13A4	483.72	498.18	521.04	511.82	525.62	520.04	497.11	502.44	521.98	546.93	594.16	580.57	599.99	582	597.75	629.39	623.53	678.58	638.96	607.57	645.68	600.74	668.76	616.64	583.56	607.33	564.4	611.8	611.27	564.31	520.72	582.3	634.41	647.24	561.41	544.48	502.39	519.87	495.97	470.81	599.46	606.54	614.75	582.65	554.55	706.6	630.4	611.02	552.93
Atp1A2	1164.24	1173.14	1335.88	1224.91	1176.62	1453.27	1057.58	1052.66	1004.82	1461.31	1640.86	1740.52	1957.37	1885.31	2078.62	2125.36	2749.33	2877.59	2479.87	2291.96	2150.89	2001.97	1535.7	1822.58	1645.37	1582.9	1767.21	3055	2679.8	2161.04	2716.4	2493.68	2882.41	1799.95	2739.54	2140.96	1600.11	1369.89	1405.12	2262.29	2029.38	1899.96	1709.95	1849.94	1958.13	2758.23	2432.63	2833.17	2775.92
Atp1B2	13125.9	13567.1	14052	13391.1	12641	13698.6	12666.6	11941.6	11891.5	15599.6	16434.1	16869.5	18886	17763.3	19729.9	20812.1	23465.6	24675.5	23813.4	23039	20838.8	17275.7	15957.6	16833.8	16623.3	16213.3	16884.8	29190.1	25485.2	23304.3	25089	23498.6	27925.8	22235.6	23873.8	22966	13848.8	14189.2	13885.6	17520.1	19583.9	18506.3	18153	18621.6	19661.7	25183.7	30043.1	24762.6	25841.5
Bcan	2585.82	2604.86	2693.57	2551.81	2571.21	2599.09	2756.85	2728.01	2516.95	2905.62	3141.16	3063.64	3279.88	3124.46	3296.16	2863.95	3136.93	2806.95	2781.47	2915.81	2853.6	2655.98	3003.29	3085.39	2757.02	2923.51	2953.2	3266.89	3499.99	3002.15	3659.47	3201.17	3282.29	3105.53	3093.51	3152.82	2835.22	2485.19	2791.02	3009.18	3054.61	3095.37	3144.63	3215.18	3137.03	2951.92	3151.11	2643.91	2874.82
Bdnf	182.34	159.24	206.58	174.86	190.96	176.62	196.57	179.56	182.69	189.04	163.98	166.72	175.35	164.98	214.27	131.51	274.45	177.17	187.67	135.62	118.14	170.9	209.53	156.56	155.94	174.9	156.45	217.86	185.7	105.81	257.08	183.42	245.09	159.04	256.83	203.98	323.26	263.63	252.79	353.67	172.84	209.68	168.49	193.88	189.31	183.82	189.98	201.75	157.32
Bmpr1a	2256.23	2302.45	2486.99	2371.49	2409.19	2530.41	2526.17	2322.76	2342.41	2403.3	2625.79	2659.26	2574.26	2642.36	2487.14	2576.26	2913.04	2753.68	2812.75	2690.68	2672.32	2499.88	2543.19	2530.05	2594.65	2529.59	2652.08	3097.78	2950.62	2747.79	2885.6	2464.57	2681.88	2692.53	2910.76	2696.68	2532.17	2335.72	2477.63	2669.68	2700.5	2648.7	2567.42	2755.72	2594.91	3128.57	3422.27	3084.88	3093.2
Bmpr1b	710.1	727.55	846.98	868.82	806.28	867.82	661.19	703.42	804.18	943.05	948.74	1003.87	1131.32	1095.26	1027.3	1202.41	1109.84	1176.51	1425.37	1223.28	1171.18	1001.73	942.89	1019.11	1000.73	1002.85	1042.16	1361.87	1198.04	1164.95	1215.89	1192.25	1152.73	1210.65	1139.28	1193.35	791.98	833.6	799.02	998.33	1173.62	1086.95	948.39	1024.94	1017.31	1335.18	1602.76	1371.91	1374.02
[truncated: 331 more rows]
[truncated: 14 more columns]
