# Supplementary material for: The degree of astrocyte activation is predictive of the incubation time to prion disease
Source: Acta Neuropathol Commun. 2021 May 12;9:87. doi: 10.1186/s40478-021-01192-9 (PMC8114720; doi:10.1186/s40478-021-01192-9)
Supplement: Supplementary file 4 — Additional file 4. Table S4 Linear fold change for each gene, reported as a ratio between each sample group and normal i.p. female (F) as a control group. The table includes data for four brain regions, presented as full lists of genes and as lists of changed genes (p < 0.05, fold change ≥-/+1.2). [file 40478_2021_1192_MOESM4_ESM.xlsx]

## Sheet: Ctx
Probe Name	Norm ip M : Ctx vs. Norm ip F : Ctx	P value of: Norm ip M : Ctx vs. Norm ip F : Ctx	ME7 ip F : Ctx vs. Norm ip F : Ctx	P value of: ME7 ip F : Ctx vs. Norm ip F : Ctx	ME7 ip M : Ctx vs. Norm ip F : Ctx	P value of: ME7 ip M : Ctx vs. Norm ip F : Ctx	22L ip F : Ctx vs. Norm ip F : Ctx	P value of: 22L ip F : Ctx vs. Norm ip F : Ctx	22L ip M : Ctx vs. Norm ip F : Ctx	P value of: 22L ip M : Ctx vs. Norm ip F : Ctx	RML ip F : Ctx vs. Norm ip F : Ctx	P value of: RML ip F : Ctx vs. Norm ip F : Ctx	RML ip M : Ctx vs. Norm ip F : Ctx	P value of: RML ip M : Ctx vs. Norm ip F : Ctx	SSLOW ip1 F : Ctx vs. Norm ip F : Ctx	P value of: SSLOW ip1 F : Ctx vs. Norm ip F : Ctx	SSLOW ip F : Ctx vs. Norm ip F : Ctx	P value of: SSLOW ip F : Ctx vs. Norm ip F : Ctx	SSLOW ip M : Ctx vs. Norm ip F : Ctx	P value of: SSLOW ip M : Ctx vs. Norm ip F : Ctx	Norm ic F : Ctx vs. Norm ip F : Ctx	P value of: Norm ic F : Ctx vs. Norm ip F : Ctx	ME7 ic F : Ctx vs. Norm ip F : Ctx	P value of: ME7 ic F : Ctx vs. Norm ip F : Ctx	ME7 ic M : Ctx vs. Norm ip F : Ctx	P value of: ME7 ic M : Ctx vs. Norm ip F : Ctx	22L ic F : Ctx vs. Norm ip F : Ctx	P value of: 22L ic F : Ctx vs. Norm ip F : Ctx	22L ic M : Ctx vs. Norm ip F : Ctx	P value of: 22L ic M : Ctx vs. Norm ip F : Ctx	RML ic F : Ctx vs. Norm ip F : Ctx	P value of: RML ic F : Ctx vs. Norm ip F : Ctx	RML ic M : Ctx vs. Norm ip F : Ctx	P value of: RML ic M : Ctx vs. Norm ip F : Ctx	SSLOW ic F : Ctx vs. Norm ip F : Ctx	P value of: SSLOW ic F : Ctx vs. Norm ip F : Ctx	SSLOW ic M : Ctx vs. Norm ip F : Ctx	P value of: SSLOW ic M : Ctx vs. Norm ip F : Ctx
A2m	-1.07	0.883206	6.77	0.00104464	9.21	2.708e-05	5.2	0.00148866	8.15	0.006539	16.84	0.0022058	23.78	7.349e-05	54.82	1.117e-05	50.82	1.086e-05	63.21	8.38e-06	1.66	0.0515833	18.05	1.838e-05	10.42	0.00031911	37.13	4e-08	30.71	2.7e-07	29.11	0.00607852	26.54	0.00064093	55.43	1.99e-06	65.56	3.7e-07
AI464131	-1.04	0.607835	-1.27	0.001774	-1.29	0.0321478	-1.1	0.116857	-1.19	0.152827	-1.49	0.0629315	-1.72	0.00011677	-2.26	0.00085249	-1.7	7.237e-05	-1.94	0.00303399	-1.18	0.00272047	-1.57	0.00138432	-1.55	0.003274	-1.79	1.72e-06	-2.02	3.074e-05	-1.56	0.00504784	-1.41	5.641e-05	-1.49	0.00217718	-2.05	0.0021103
Abca1	1.12	0.0357443	1.64	0.0218524	2.43	0.0120788	1.69	0.00440577	2	0.0310326	3.61	0.00584765	4.07	0.00596003	6.59	0.00293349	6.31	1.008e-05	6.93	0.0019546	1.18	0.0619116	3.46	0.00331787	3.12	0.00185881	4.13	0.0007681	3.77	3.784e-05	5.08	0.00310916	4.11	0.00026087	6.67	0.00075854	7.19	0.00335972
Abcd2	-1.05	0.585778	1.04	0.735794	1.05	0.676662	-1.18	0.149682	1.09	0.306739	1.1	0.266591	1.07	0.356399	-1.12	0.197417	-1.16	0.20353	-1.19	0.0907754	1.01	0.958069	1.15	0.131813	1.06	0.428353	1.08	0.401469	-1.02	0.820651	1.02	0.857368	1.03	0.787167	-1.25	0.256422	-1.14	0.119541
Ackr4	-1.91	0.259784	-1.22	0.432497	-1.81	0.195046	-1.11	0.701399	-1.26	0.474627	-1.05	0.784514	-1.13	0.685238	1.28	0.216494	1.21	0.451169	1.56	0.0562331	1.05	0.799075	1.24	0.370954	-1.13	0.554807	-1.01	0.983873	1.39	0.496604	-1	0.991736	-1.32	0.233714	1.31	0.178013	-1.91	0.0690737
Acot1	1.13	0.261448	1.01	0.931908	1.07	0.389842	1.03	0.772713	1.03	0.769599	1.3	0.0846738	1.17	0.0477976	1.61	0.0636697	1.89	3.199e-05	1.93	3.312e-05	1.4	0.0635691	1.18	0.0386123	1.21	0.0215791	1.38	0.0366908	1.24	0.0323057	1.39	0.00357277	1.48	0.0240368	1.87	0.00011716	1.41	0.158184
Acsbg1	-1.07	0.176932	1.02	0.760554	1.29	0.00640069	1.01	0.777786	1.13	0.0613768	1.17	0.152728	1.06	0.28655	1.41	8.69e-05	1.59	0.00015564	1.55	0.00669701	-1.09	0.0609629	1.34	0.00012933	1.18	0.0108937	1.3	0.0022644	1.12	0.0119948	1.15	0.0579146	1.12	0.0328133	1.71	0.00023956	1.47	0.0151151
Acsl6	-1.02	0.652589	-1.02	0.679234	1.03	0.610671	-1.11	0.0328951	-1.03	0.465508	1.03	0.629427	1.05	0.297781	-1.21	0.00288766	-1.14	0.0114193	-1.23	0.0365664	1.01	0.908401	1.04	0.349591	1.01	0.789396	-1.07	0.236558	-1.11	0.0934539	-1.09	0.112985	-1.09	0.135993	-1.26	0.00702446	-1.33	0.0159761
Acss1	1.11	0.443052	1.05	0.425797	1.26	0.00167259	1.21	0.0416602	1.33	0.0003446	1.13	0.0328315	1.23	0.141196	1.33	0.00497462	1.69	0.00566504	1.47	0.0248091	-1.05	0.620597	1.27	0.0688525	1.34	0.00430544	1.27	0.00096023	1.23	0.0405034	1.29	0.131288	1.3	0.00106928	1.57	3.55e-05	1.27	0.24895
Adhfe1	1.02	0.477873	-1.04	0.52892	1.22	0.01377	1.2	0.00095352	1.13	0.0544492	1.1	0.393067	1.09	0.320187	1.05	0.357525	1.5	3.066e-05	1.28	0.00085107	-1.14	0.018062	1.2	0.110145	1.22	0.00070572	1.03	0.658587	1.17	0.00267357	1.14	0.270411	1.13	0.237886	1.63	0.0087867	1.25	0.207712
Adora2b	-1.16	0.30746	-1.29	0.116266	-1.08	0.57846	-1.19	0.256008	-1.16	0.349245	-1.12	0.521545	-1.32	0.118261	-1.04	0.804803	1.03	0.836364	1.01	0.95062	1.14	0.371827	-1.1	0.718292	1.08	0.624479	-1.25	0.304662	-1.17	0.294254	-1.08	0.734397	1.05	0.762145	1.14	0.369004	1.1	0.510161
Adpgk	-1.14	0.0314559	-1.01	0.924644	1.02	0.821288	1.09	0.00644868	-1.03	0.191626	1.01	0.840203	1.02	0.594076	1.06	0.0629482	1.21	0.00357894	1.16	0.0634132	-1.04	0.250187	1.1	0.00418168	1.02	0.679637	1.06	0.119169	1.11	0.0469124	-1.03	0.783712	-1.04	0.29483	1.18	0.221864	1.16	0.239623
Adrb1	-1.06	0.142435	-1.14	0.125606	-1.11	0.04616	-1.13	0.0750026	-1.02	0.73744	-1.4	4.189e-05	-1.55	7.46e-06	-1.44	0.00987283	-1.6	0.00024178	-1.57	0.0247405	-1.24	0.00400039	-1.32	0.00028048	-1.4	7.448e-05	-1.33	0.00023764	-1.38	0.00777575	-1.44	6.415e-05	-1.5	0.00086938	-1.52	6.81e-05	-1.53	3.381e-05
Agl	-1.03	0.479881	1.03	0.385942	1.1	0.0573508	1.02	0.309481	1.08	0.0544282	1.1	0.20435	1.04	0.163249	1.1	0.00919879	1.12	0.00016017	1.09	0.371148	-1.04	0.150285	1.1	0.156048	1.03	0.454446	1.02	0.55058	-1.03	0.0578995	1.06	0.279029	1.02	0.483138	1.18	0.0238743	1.08	0.260823
Agt	1.36	0.0288296	-1.27	0.110745	-1.06	0.721871	1.46	0.0128721	-1.3	0.216747	-1.16	0.265958	-1.39	0.0252252	-1.71	0.0107873	-1.16	0.349906	-1.21	0.615307	-1.03	0.85434	-1.28	0.0870599	-1.29	0.0899648	-1.5	0.141324	-1.91	0.0114932	-1.09	0.618028	-1.44	0.283098	1.38	0.55541	-1.87	0.0231556
Aifm3	-1.02	0.783003	-1.01	0.940301	1.13	0.310663	1.05	0.561635	-1.03	0.773185	1.03	0.735378	1.12	0.196173	-1.18	0.108981	-1.28	0.0353271	-1.41	0.005554	-1.23	0.304144	1.04	0.648481	-1.03	0.759568	1.02	0.833492	-1.26	0.135223	-1.11	0.346859	-1.26	0.0831113	-1.74	0.00085363	-1.44	0.0047915
Alcam	-1.01	0.659276	1.02	0.414594	-1.05	0.177894	-1.09	0.218421	-1.04	0.353535	-1.1	0.28906	-1.09	0.0684572	-1.42	0.0109508	-1.28	0.00309735	-1.39	0.00279941	1.02	0.753449	-1.1	0.321897	-1.08	0.102812	-1.03	0.337098	-1.14	0.00385435	-1.1	0.0891352	-1.14	0.00030771	-1.14	0.403816	-1.37	0.035708
Aldh1l1	1.01	0.746769	1.49	0.0321578	1.79	0.00073822	1.7	0.00016961	1.78	0.00784578	2.02	0.00017777	1.72	3.7e-07	2.39	1e-07	2.63	0.00023432	2.5	2e-08	-1.09	0.0765897	1.96	2.3e-07	1.65	0.00065624	2.55	4e-08	2.33	1e-08	1.88	9e-08	1.69	2.35e-06	2.4	2e-08	2.56	1e-08
Aldoc	-1	0.918885	1.25	0.0549447	1.37	0.00197388	1.31	0.00178443	1.36	0.00285983	1.3	0.00421117	1.39	0.00057834	1.11	0.359343	1.04	0.55942	1.22	0.0602563	-1.07	0.17686	1.41	0.0001607	1.24	0.00134368	1.29	0.00045015	1.23	0.0081374	1.3	0.00041155	1.23	0.00363045	1.32	0.129881	1.25	0.0346998
Amigo2	1.06	0.435121	1.17	0.189325	1.04	0.598725	1.32	0.00426786	1.23	0.0244725	1.12	0.118245	1.2	0.0257917	1.09	0.319184	-1.04	0.585622	1.29	0.0397159	-1.02	0.875135	1.09	0.304783	1.1	0.439818	1.17	0.0701158	1.08	0.378045	1.21	0.310942	1	0.991164	1.47	0.167914	1.17	0.399241
Apc	-1.02	0.72723	-1.05	0.175757	-1.12	0.0867234	-1.13	0.00835736	-1.05	0.212616	-1.06	0.135539	-1.1	0.0271548	-1.14	0.0224535	-1.28	0.00041528	-1.21	0.00114785	-1.02	0.541575	-1.12	0.0133387	-1.1	0.048948	-1.08	0.0771361	-1.11	0.0228935	-1.14	0.00690816	-1.2	0.00194593	-1.18	0.0391801	-1.1	0.0432148
Apoe	1.1	0.0653087	1.21	0.101799	1.56	0.00409985	1.45	0.00083501	1.4	0.0449773	2.11	0.00564819	2.16	0.0154588	2.84	0.00422397	3.7	0.00379815	4.06	0.00305229	1.06	0.15558	2.12	0.0317843	2.04	0.00261005	2.18	0.00024591	2.23	8.505e-05	2.95	0.0183436	2.46	0.0214626	3.77	0.00175039	3.72	0.00889172
Appl2	1.06	0.44053	-1.06	0.542061	1.1	0.142259	1.13	0.0477196	-1.02	0.674078	1.13	0.119392	1.28	0.0394805	1.29	0.00758252	1.28	0.00615974	1.41	0.00229673	1	0.938508	1.16	0.0336165	1.22	0.0129584	1.17	0.101925	1.12	0.118894	1.07	0.271386	1.11	0.284854	1.34	0.0148097	1.2	0.228038
Aqp4	-1.05	0.393635	1.74	0.00205089	1.98	0.00382077	1.64	0.0154313	2.14	0.00198373	2.76	0.000873	2.55	0.00032008	4.49	0.00010512	4.6	0.00141336	5.36	2.6e-07	1.11	0.38069	2.84	0.000167	2.49	4.6e-07	3.52	0.00012534	3.58	2.1e-07	2.84	0.0232091	2.8	0.00572695	4.97	0.0001635	4.93	0.00690189
Aqp9	-1.21	0.421549	-1.39	0.141039	-1.43	0.34372	-1.08	0.74374	-1.28	0.129992	-1.07	0.633854	1.03	0.847887	1.55	0.00348738	1.63	0.133104	1.73	0.0276539	-1.02	0.928113	1.24	0.133647	1.02	0.927634	1.02	0.958525	1.4	0.178844	1.06	0.811162	-1.27	0.174857	1.43	0.172636	1.19	0.512195
Arc	-1.43	0.0344251	1.24	0.173231	-1.16	0.680152	-1.24	0.343228	1.04	0.817821	1	0.989697	-2.47	0.0124341	-1.35	0.100744	-1.44	0.166776	-1.15	0.531823	-1.63	0.122275	-1.26	0.261253	-1.45	0.0362869	-1.36	0.089409	-1.48	0.353791	-2.18	0.257399	-1.94	0.0828619	-1.19	0.364737	1.02	0.885073
Arntl	-1.04	0.726826	-1.07	0.502068	1.06	0.477284	-1.18	0.042399	-1.29	0.0249089	1.01	0.861242	-1.15	0.0755075	-1.24	0.119565	-1.3	0.032327	-1.33	0.00906235	1.03	0.663055	-1.06	0.532259	-1.19	0.0404774	1.11	0.16328	-1.07	0.622411	-1.03	0.797685	-1.01	0.959448	-1.37	0.0100432	-1.37	0.0163878
Asrgl1	-1.01	0.742186	1.08	0.087674	1.23	0.0241381	1.08	0.0261218	1.18	0.00076517	1.25	0.00204146	1.13	0.0514323	1.06	0.368443	1.26	0.00010428	1.26	0.0242967	-1.04	0.20704	1.29	0.00441063	1.35	5.039e-05	1.23	0.00533161	1.17	0.00097603	1.3	0.00014573	1.29	0.0140492	1.29	0.00224845	1.17	0.136248
Atp13A4	1	0.979365	1.74	0.00264034	2.08	0.00042773	1.63	0.0115302	1.95	0.00121533	2.11	0.00037606	2.35	0.00030163	2.79	0.0001761	2.68	0.00010027	2.89	4.786e-05	1.15	0.251052	2.12	0.00040704	1.81	0.00166329	2.67	0.00012823	2.2	0.00028347	1.96	0.001022	2.19	0.00030092	2.78	5.445e-05	2.67	0.00025984
Atp1A2	-1.13	0.113595	1.22	0.0219731	1.46	0.00126736	1.3	0.0106874	1.42	0.00287361	1.52	0.00096711	1.48	0.00076518	1.57	0.00043705	1.6	0.00804669	1.39	0.00612133	1.07	0.536273	1.57	0.00032187	1.21	0.0262049	1.71	0.00012934	1.5	0.00072693	1.38	0.00297049	1.27	0.13265	1.63	0.00021968	1.68	0.00015785
Atp1B2	-1.05	0.187879	1.29	0.00884942	1.53	0.00055031	1.35	0.00095019	1.45	0.0106906	1.56	4.28e-06	1.55	6.64e-06	1.91	0.00017109	1.97	0.00157839	1.93	0.00434319	-1.04	0.188296	1.57	2.3e-06	1.38	0.00091645	1.91	1.41e-06	1.71	5.5e-07	1.36	0.0123911	1.25	0.00020203	2	5.7e-06	2.15	0.00244912
Bcan	-1.06	0.0310976	-1.15	0.00185708	-1.05	0.203699	-1.04	0.103776	-1.13	0.179782	-1.12	0.0302171	-1.12	0.0794838	-1.29	0.0320949	-1.21	0.111391	-1.19	0.0738382	-1.11	0.0925266	-1.1	0.0137456	-1.07	0.237179	-1.19	0.123356	-1.35	0.00443323	-1.18	0.00602928	-1.29	0.016126	-1.14	0.00208282	-1.14	0.213682
Bdnf	-1.24	0.167056	-1.02	0.926396	-1.42	0.0225058	-1.35	0.0421396	-1.14	0.315219	-1.71	0.00334224	-1.83	0.00292882	-1.23	0.141055	-1.35	0.138144	-1.1	0.638418	-1.23	0.148632	-1.49	0.014908	-1.69	0.010163	-1.49	0.0175607	-1.53	0.0221296	-1.68	0.0059081	-1.73	0.00351413	-1.07	0.651772	-1.18	0.20852
Bmpr1a	1.04	0.198323	1.09	0.0405753	1.11	0.0420845	1.07	0.00015816	1.13	0.00917098	1.2	0.0057129	1.2	0.0313706	1.35	0.00731189	1.2	0.149064	1.37	0.00343138	1.06	0.131359	1.27	0.00821427	1.24	1.215e-05	1.31	0.00172107	1.31	0.0008041	1.29	1.4e-07	1.23	0.00124267	1.35	0.00376788	1.35	0.0321384
Bmpr1b	1.06	0.179053	1.22	0.171658	1.43	0.0182698	1.33	5.05e-06	1.37	0.0159258	1.56	0.00026854	1.52	0.00552733	1.61	0.00177259	1.73	6.823e-05	1.95	0.00176943	1.09	0.0066389	1.69	7.684e-05	1.53	4.3e-07	1.7	0.0121933	1.63	5.514e-05	1.71	0.00413297	1.62	0.0312668	1.89	0.00535211	1.71	0.0351619
C3	-1.22	0.478062	1.66	0.0945637	2.48	0.00162745	2.3	0.00382527	3.27	0.0679701	8.28	0.00200674	10.88	0.00704044	31.55	0.00059864	42.72	2.9e-07	53.18	0.00016189	1.5	0.140458	8.89	0.0791571	10.02	0.0092307	17.01	0.00041248	16.44	0.00026726	26.58	0.0143586	19.08	0.00450118	41.29	0.0095641	48.35	0.00246381
C4a	1.08	0.529829	10.99	0.00203029	18.11	3e-08	11.88	3.712e-05	16.62	0.00137578	29.24	8e-08	31.53	2.15e-06	41.36	1e-08	46.54	3e-08	45.14	9e-08	1.47	0.0863715	25.98	3.614e-05	25.8	3.7e-07	31.42	1.432e-05	32.28	1.5e-07	32.48	0.00015968	26.78	1e-08	44.34	1.6e-07	41.03	0.00011141
CD44	1.03	0.861461	-1.09	0.748779	-1.15	0.445939	1.19	0.502681	1.06	0.71326	1.46	0.204062	1.5	0.0247379	3.19	0.00010805	3.04	0.00078667	3.31	9.294e-05	-1.05	0.883643	1.42	0.0793502	1.17	0.290489	1.71	0.00794362	1.85	0.0133013	1.4	0.0885214	1.6	0.0142123	3.44	0.00022379	2.68	0.00488817
CD68	1.04	0.596265	2.08	0.0109162	3.17	0.00095098	2.97	0.00930029	3.57	0.0114711	5.65	0.00048377	5.24	0.00166509	8.61	0.0001958	12.68	0.00018721	9.74	0.00466116	1.22	0.165296	5.13	0.00219409	4.66	8.868e-05	5.46	2.363e-05	6.52	1.377e-05	7.28	0.00684577	5.99	0.00075897	11.53	0.00585159	10.99	0.00128716
Cbs	1.07	0.198684	1.21	0.0163115	1.58	2.512e-05	1.42	0.0026237	1.17	0.112698	1.33	0.0314057	1.38	0.00013972	1.18	0.138519	1.12	0.348384	1.21	0.150619	1.14	0.166547	1.49	4.564e-05	1.26	0.0274453	1.43	7.803e-05	1.2	0.0796376	1.35	0.00177341	1.16	0.0115619	1.04	0.784224	1.23	0.27056
Ccl2	-1.2	0.568314	5.17	0.00135727	5.43	0.00182553	4.44	0.0024012	6.56	0.00190912	5.18	0.00175473	5.07	0.00142349	18.69	7.14e-05	26.06	2.702e-05	20.1	4.306e-05	1.82	0.131626	5.72	0.00549854	5.65	0.00142094	8.97	0.00025611	10.97	0.00016557	5.3	0.0109535	3.56	0.00542875	19.41	0.00126554	21.81	6.284e-05
Cd109	-1.07	0.548375	1.32	0.483813	1.51	0.0603987	1.31	0.172933	1.81	0.280961	4.43	0.00169863	4.43	0.00040555	18.74	8.4e-07	20.16	3e-08	22.39	7e-08	1.58	0.20732	3.49	0.0431335	3.55	1.423e-05	8.88	2.6e-07	7.93	1.21e-06	6.87	0.00391583	6.49	0.00324551	28.16	3.3e-07	28.8	8e-08
Cd14	1.01	0.958933	2.4	0.00570646	3.42	0.00029507	2.59	0.00105888	2.78	0.00906872	4.94	4.438e-05	5.01	8.78e-05	8.29	7.34e-06	8.86	2.684e-05	9.29	5.19e-06	1.12	0.536595	4.74	0.00227402	4.74	4.791e-05	5.11	3.262e-05	5.57	2.607e-05	6.01	5.406e-05	5.63	3.712e-05	9.39	2.475e-05	11.05	2.73e-06
Cdh10	1.05	0.360191	1.04	0.285919	1.03	0.604253	-1.03	0.466264	1	0.938629	-1.01	0.898905	1.01	0.851072	-1.21	0.0791674	-1.2	0.00137328	-1.21	0.00129868	1.08	0.106205	1.05	0.423021	1.05	0.317351	1.06	0.109281	-1.06	0.181697	1.12	0.160926	1.17	0.0543378	-1.28	0.00022613	-1.4	4.756e-05
Cdh20	1.06	0.566483	-1.11	0.244405	1.04	0.532808	1.03	0.585221	1.04	0.624206	1.04	0.501323	1.04	0.48578	1	0.987281	-1.01	0.894607	1.06	0.553717	1.1	0.547773	1.01	0.870982	1.1	0.164181	1.2	0.0193949	1.09	0.383329	1.1	0.450342	1.04	0.627737	-1.27	0.197869	-1.08	0.423008
Cdkn2a	-1.36	0.22848	1	0.991514	1.06	0.803952	-1.19	0.632093	-1.55	0.391807	1.06	0.836815	-1.37	0.163421	-1.19	0.432373	1.43	0.140523	1.19	0.578034	-1.1	0.833771	1.21	0.394047	1.16	0.476526	1.34	0.221222	1.06	0.77122	1.12	0.689641	-1.7	0.328735	1.69	0.115372	-1.04	0.888593
Celsr1	1.24	0.0736619	-1.17	0.381948	1.01	0.912252	1.13	0.293184	-1.01	0.908667	1.05	0.600735	1.17	0.214929	1.15	0.486399	1.31	0.108659	1.16	0.485279	-1.09	0.314062	-1.07	0.574133	1.13	0.315514	1.04	0.762307	1	0.988207	1.13	0.216586	1.13	0.242044	1.55	0.00077789	1.26	0.356835
Chi3L1	1.05	0.40691	2.28	0.00022303	2.49	0.00031505	1.72	0.00471315	2.34	2.43e-06	2.67	6.3e-07	2.67	0.00639314	2.39	2.05e-06	2.91	1.1e-06	2.57	0.0451867	-1.35	0.179893	2.72	0.00173557	2.57	0.00107712	2.28	1.239e-05	2.3	0.0002281	2.69	0.0328662	2.63	0.0153145	2.39	0.0124951	2.43	0.0140943
Chrdl1	-1.19	0.139175	-1.01	0.918564	-1.1	0.435617	1.06	0.599816	-1.2	0.0807024	-1.1	0.335106	-1.36	0.045313	1.7	0.00129134	1.67	0.157162	1.66	0.00578396	-1.02	0.865306	-1.14	0.241457	-1.4	0.0828411	1.05	0.724889	-1.21	0.249677	-1.27	0.132222	-1.27	0.0352784	1.36	0.1461	1.44	0.109522
Cldn10	1.06	0.259798	-1.09	0.137412	-1.01	0.785843	-1.09	0.110738	-1.21	0.00312135	-1.08	0.367609	-1.05	0.471928	-1.2	0.0490045	-1.03	0.607134	-1.01	0.898364	-1.02	0.566331	1.03	0.787624	1.14	0.0165348	-1.25	0.0448641	-1.19	0.0048535	1.02	0.63584	1.08	0.201824	1	0.966468	-1.1	0.543489
Cldn11	1.37	0.0815927	1.6	0.11801	1.99	0.00379335	1.74	0.0765436	1.98	0.0525878	3.4	0.00056399	3.36	0.00405197	4.83	9.711e-05	4.97	0.0049552	4.8	0.00687251	1.11	0.596425	2.49	0.0410327	2.97	0.00222438	3.11	0.0118727	3.3	0.00489308	3.47	0.0177677	2.54	0.0205112	4.16	0.00486836	4.87	5e-08
Cldn12	1.07	0.216834	-1.11	0.0997647	1.03	0.557727	1.03	0.457594	-1.07	0.219267	-1.1	0.158772	-1.13	0.0240711	-1.13	0.02556	-1.03	0.610944	-1.18	0.00564685	-1.06	0.246979	-1.07	0.14917	-1.12	0.0273542	-1.08	0.106683	-1.12	0.0883841	-1.19	0.00806566	-1.18	0.0140704	-1.03	0.520367	-1.26	0.0012127
Cldn2	2.04	0.548271	-1.6	0.151061	1.06	0.860418	-1.12	0.738247	-2.41	0.289272	-1.06	0.845943	-1.18	0.569683	-1.09	0.815197	1.17	0.758607	1.42	0.653824	-1.06	0.866523	-1.1	0.803763	-1.67	0.105527	-1.03	0.925297	1.88	0.496584	-1.13	0.740592	1.06	0.849755	1.13	0.769819	-1.1	0.78804
Clu	1.05	0.348158	1.45	0.0225281	1.88	2.01e-05	1.37	0.00090609	1.74	0.0171535	2.09	0.00015705	2.13	3.749e-05	2.87	2.1e-07	3.17	1.27e-06	3.17	0.00094107	1.04	0.352506	2.11	0.00052554	2.11	2.944e-05	2.57	3.73e-06	2.53	1.17e-06	2.32	0.00022252	2.18	3.7e-06	3.13	1.095e-05	3.42	0.00127292
Cp	-1.25	0.00629529	1.13	0.36123	1.16	0.139833	1.06	0.364706	-1.05	0.768484	1.29	0.0738275	1.37	0.0542416	2.87	0.00014977	2.73	0.0018778	3.03	2.046e-05	-1.12	0.268646	1.66	5.203e-05	1.18	0.128969	1.68	4.533e-05	1.75	0.00044348	1.27	0.00529308	1.34	0.00105275	2.98	0.0208569	3.62	0.00015197
Crot	1.01	0.753571	1.25	0.0295521	1.23	0.0245455	1.34	0.00593625	1.36	0.00109044	1.24	0.0450945	1.13	0.0153687	1.5	1.777e-05	1.66	2.84e-06	1.55	7.26e-06	-1.09	0.0700438	1.24	0.0186753	1.2	0.00907118	1.33	0.00012256	1.33	0.0002749	1.24	0.00092821	1.19	0.0293412	1.59	0.00336997	1.55	0.00290992
Csf1	1.08	0.115026	1.6	0.0616963	2.04	0.0009173	1.73	0.0158968	2.07	0.01242	2.91	0.0007695	2.82	0.00364358	4.16	0.00142259	4.91	4e-08	4.19	0.00175044	-1.04	0.473982	2.56	0.00645789	2.5	0.00044911	3.01	7.827e-05	3.01	0.00173127	3.01	0.0171453	2.65	1.1e-07	4.59	0.00581807	4.61	0.00241713
Cspg5	1.09	0.0141565	-1.01	0.76508	1.1	0.0558372	1.12	0.0181317	1.15	0.00175979	1.04	0.159952	1.04	0.234693	1.05	0.290111	1.13	0.179053	1.12	0.139818	1.04	0.433055	1.03	0.637997	1.02	0.651096	1.03	0.328732	1.07	0.100189	1.09	0.0237865	1.05	0.364144	1.14	0.0476223	1.02	0.776087
Cth	-1.21	0.0752164	1.19	0.151286	1.06	0.693509	1.17	0.234858	1.06	0.439721	1.08	0.575851	-1.15	0.159331	-1.22	0.173532	1.21	0.132235	1.03	0.656611	-1.1	0.308755	1.18	0.0586529	-1.03	0.684665	-1.04	0.587425	-1.15	0.24125	-1.14	0.0872843	1.23	0.0450694	1.17	0.156676	1.19	0.169951
Cxcl10	-1.27	0.351513	20.05	7.7e-07	23.83	7.297e-05	23.42	1.478e-05	33.19	7.55e-06	17.66	1.05e-06	14.41	5.05e-06	53.6	6.2e-07	66.56	9e-08	50.2	1.3e-07	-1.03	0.917312	17.21	2.94e-06	16.58	6.67e-06	40.98	2e-07	41.83	1.22e-06	14.4	3.14e-06	13.36	2.08e-06	59.38	3.367e-05	40.59	0.00014543
Cyp19a1	-1.77	0.476841	-1.4	0.597603	-1.3	0.358531	-1.19	0.61003	-1.1	0.764229	1.27	0.359328	-1.15	0.609783	-1.06	0.864062	-1.19	0.518021	1.79	0.0580378	1.22	0.463598	1.26	0.451057	1.18	0.577575	-1.51	0.174484	1	0.99298	-1.69	0.380699	-2.25	0.185104	1.48	0.469615	1.01	0.98391
Cyp4F14	-1.06	0.317674	1.32	0.0189065	1.76	0.00221916	1.56	0.00207989	1.53	0.0496012	1.81	0.00208924	1.83	1.396e-05	1.81	3.846e-05	2.18	2.63e-06	1.99	0.00049701	-1.05	0.51821	1.87	2.889e-05	1.78	4.42e-05	1.95	0.00049885	1.89	1.392e-05	1.89	0.005373	1.84	2.236e-05	2.21	3.75e-06	1.88	0.00084747
Cyp4f15	-1.2	0.0162667	-1.11	0.22102	1.04	0.726139	1.27	0.210038	-1.31	0.231695	-1.51	0.00186139	-1.47	0.0179219	-2.64	1.173e-05	-3.18	0.0243132	-2.69	0.0378198	-1.27	0.0078795	-1.43	0.0211986	-1.61	0.00055654	-1.88	0.0001271	-2.42	0.00019637	-1.41	0.207355	-2.13	0.107291	-2.41	0.0904416	-3.23	0.0522695
Cyp7B1	1.08	0.196671	1.04	0.574854	1.25	0.0460446	1.22	0.00963692	1.2	0.0780657	1.2	0.0356574	1.29	0.00200511	1.28	0.00247427	1.57	9.94e-05	1.44	0.00372258	-1.02	0.817451	1.42	0.00038408	1.28	0.00260459	1.43	0.00030565	1.39	0.00044873	1.21	0.00913973	1.24	0.0122565	1.57	0.00031835	1.51	0.0003104
DMD	1.09	0.354286	-1.09	0.203387	1.07	0.258863	1.06	0.400122	1.06	0.452694	1.03	0.680024	1.05	0.464292	1.2	0.0425398	1.28	0.00606064	1.2	0.0221491	1.1	0.214819	1.05	0.425292	-1	0.99028	1.16	0.0511496	1.2	0.0303762	1.06	0.39784	1.03	0.691528	1.22	0.0641609	1.21	0.0389117
Daam2	1.12	0.0492389	1.07	0.471902	1.26	0.066857	1.14	0.0944122	1.26	0.184263	1.49	0.0251905	1.41	0.0160144	1.88	0.00056531	1.98	0.00165316	1.83	0.0114445	1.03	0.745319	1.36	0.0558338	1.35	0.024196	1.58	0.0138728	1.45	0.00405895	1.34	0.046466	1.19	0.0514039	1.85	0.00367106	2.13	0.00979944
Dag1	1.11	0.137213	-1.1	0.275795	1.04	0.574961	1.12	0.110621	1.05	0.404969	1	0.986846	1.01	0.804179	1.12	0.130464	1.31	0.0270117	1.29	0.00551693	-1.1	0.142792	1.04	0.533301	-1.09	0.227734	1.05	0.425906	1.11	0.108119	-1.03	0.757522	-1.1	0.169658	1.4	0.00234477	-1.03	0.675731
Ddo	-1.01	0.953919	1.05	0.576366	1.27	0.00311627	1.22	0.0084225	1.18	0.374121	1.39	0.0474122	1.33	0.00802935	1.89	0.0118364	2.06	0.00385223	2.03	0.00014549	1.3	0.0446097	1.53	0.00828745	1.46	0.00065916	1.3	0.187414	1.48	0.00023169	1.44	0.00286877	1.66	0.00234265	2.35	0.00170431	2.13	0.00238068
Dio2	-1.02	0.73218	1.25	0.0892136	1.21	0.0968888	1.14	0.0882491	1.36	0.00297449	1.12	0.285199	-1.12	0.242726	-1.33	0.00370475	-1.42	0.0108637	-1.27	0.168528	-1.03	0.796632	1.1	0.454654	-1.02	0.809332	1.03	0.832852	-1.1	0.335943	-1.09	0.305558	-1.12	0.281428	-1.44	0.008569	-1.09	0.592122
Dmp1	-1.03	0.867865	1.16	0.362536	1.13	0.287076	1.18	0.218116	1.22	0.149526	1.2	0.305088	1.06	0.606672	-1.15	0.267556	-1.26	0.265794	-1.1	0.652576	-1.14	0.4237	1.2	0.178639	-1.02	0.888928	1.07	0.556874	-1.03	0.838069	-1.09	0.538727	-1.15	0.581611	-1.09	0.5136	-1.05	0.701208
Dtna	1.06	0.0639703	1.03	0.528083	1.01	0.871552	-1.03	0.349924	-1.05	0.0460999	1.01	0.6424	1.04	0.19861	-1.01	0.605492	1.03	0.286914	1.04	0.396975	1.1	0.160976	-1.01	0.780617	1.01	0.513701	1	0.938921	-1.07	0.0151136	1.01	0.783974	-1.04	0.440915	1.02	0.504897	-1.01	0.858187
Ednrb	-1.05	0.181961	1.42	0.00032406	1.36	0.0847665	1.26	0.0951489	1.57	0.00521346	1.84	0.00095662	1.6	0.0128252	1.97	4.895e-05	2.26	1.7e-07	2.27	0.00164279	1.24	0.00256989	1.84	0.00050271	1.61	1.733e-05	2.05	1.77e-06	1.92	7.099e-05	1.78	0.0201913	1.94	0.0659222	2.28	0.00082591	2.16	0.00073601
Efna4	-1.26	0.407799	-1.33	0.0544619	-1.62	0.192704	-1.43	0.252951	1.06	0.501846	-1.14	0.277926	1.31	0.0904072	1.44	0.209752	1.65	0.0109896	1.98	0.0524193	1.02	0.805957	1.23	0.00386833	1.04	0.648131	1.51	0.00152958	1.34	0.00052142	1.39	0.0638494	1.27	0.212779	2.23	2.427e-05	1.49	0.110427
Egfr	-1.18	0.178388	1.06	0.476732	1.16	0.253093	1.12	0.318031	1.17	0.0638509	1.2	0.035477	1.24	0.0285822	1.54	0.00093432	1.61	0.00167842	1.59	0.0191915	1.09	0.26001	1.13	0.257461	1.02	0.828693	1.33	0.008992	1.35	0.00407998	1.16	0.0689809	-1.01	0.891043	1.76	0.00025388	1.5	0.0628694
Elovl2	1.18	0.121431	-1.02	0.881308	1.13	0.178644	1.09	0.352638	1.18	0.178839	-1.06	0.634168	-1.08	0.417494	1.03	0.847942	1.03	0.798274	1.12	0.389948	1.02	0.861276	-1.03	0.788065	-1.04	0.689367	1.02	0.791619	1.06	0.599618	-1.04	0.643623	-1.09	0.511646	1.22	0.0713194	-1.13	0.397929
Emp1	-1.55	0.00399513	1.04	0.854436	1.14	0.1729	-1.08	0.670773	1.11	0.483484	2.28	0.0450659	2.17	0.0421091	8.21	0.00877144	8.94	0.00235763	8.89	1e-08	-1.08	0.65148	1.67	0.0487268	1.65	0.00128824	3.6	2e-07	3.26	0.00022185	2.66	0.0552379	2.75	0.0351109	10.87	0.00069509	7.94	0.00278618
Entpd2	1.21	0.0728971	1.15	0.240938	1.61	0.00053279	1.3	0.134044	1.31	0.00953372	1.67	0.00043655	1.69	0.0399162	2.06	0.00011145	2.24	0.0107536	2.67	0.00809924	-1.11	0.193096	1.53	0.036454	1.4	0.0304725	1.82	0.0250023	1.87	0.00012355	1.76	0.00100893	1.79	0.0189269	2.27	0.00755048	2.22	0.024861
Ephb3	-1.01	0.918626	-1.15	0.139572	-1.07	0.273094	-1.15	0.0940874	-1.08	0.0622157	-1.35	0.00072755	-1.37	0.0284345	-1.63	0.0203379	-1.7	1.79e-06	-1.68	0.00470002	1.03	0.665779	-1.25	0.0833655	-1.44	2.634e-05	-1.37	0.00626256	-1.57	0.0425342	-1.57	8.02e-06	-1.46	0.00040635	-1.83	0.00380948	-1.75	3.547e-05
Ephx2	-1	0.909382	1.16	0.0545132	1.16	0.0113194	1.08	0.0723964	1.21	0.00257864	1.02	0.721579	1.02	0.802971	-1	0.919926	1.28	0.00317928	1.14	0.384665	-1.14	0.0351533	1.27	0.0294722	1.18	0.0105909	1.03	0.479055	1.06	0.0333978	1.13	0.161783	1.04	0.137352	1.25	0.0433911	1.02	0.874176
Ezr	1.14	0.0950573	1.13	0.112964	1.47	0.00012599	1.47	0.0364451	1.42	0.0343436	1.59	0.0229656	1.43	0.00092874	2.39	0.00379346	2.79	4.71e-06	2.57	1.361e-05	-1.02	0.84341	1.38	0.00346585	1.22	0.0204521	1.67	6.4e-06	1.63	0.00018069	1.55	0.00381825	1.48	3.691e-05	2.66	5.8e-06	2.96	7.93e-06
F3	-1.04	0.567805	1.3	0.047267	1.49	0.00075961	1.27	0.0114281	1.35	0.00540344	1.75	6.832e-05	1.72	0.00070891	1.94	7.207e-05	1.91	2.496e-05	2.01	6.18e-05	1.02	0.707285	1.68	9.78e-05	1.51	0.00071435	1.64	0.00015494	1.67	0.00025325	1.67	0.00109662	1.56	0.00123327	1.99	4.741e-05	2.3	8.48e-06
Fabp7	1.09	0.57503	1.65	0.00476441	1.87	0.00181653	1.67	0.00869801	2.48	0.00547971	2.2	0.0113745	1.97	0.00029865	4.58	1.694e-05	5.5	0.0225882	4.89	5.74e-06	1.35	0.107498	2.29	0.00015291	1.74	0.0132261	4.21	2.3e-06	3.93	3.16e-06	2.51	0.0318136	2.79	0.140229	4.97	3.15e-06	3.43	0.00877753
Fads2	1.11	0.0294062	-1.07	0.256908	1.21	0.0756216	1.22	0.00129535	1.3	0.00088294	1.1	0.20042	1.02	0.607985	1.11	0.151889	1.23	0.0138395	1.25	0.00923367	-1.12	0.0215023	1.03	0.579239	1.03	0.465282	1.13	0.0555408	1.15	0.0202767	1.04	0.527406	1.02	0.765334	1.51	0.00596749	1.17	0.327392
Fbln5	-1.42	0.0169357	-1.12	0.235505	-1.02	0.859597	-1.05	0.777363	-1.07	0.5361	1.19	0.125351	1.38	0.0983979	2.3	3.729e-05	1.92	0.00292378	1.86	0.0248246	1.06	0.584169	1.29	0.00738681	1.2	0.0872731	1.41	0.112153	1.44	0.0410568	1.21	0.0203308	1.01	0.972536	1.81	0.0647444	2.56	0.0241537
Fdft1	1.12	0.00591096	-1.09	0.280324	-1.05	0.196519	1.19	0.0381491	1.11	0.284645	-1.23	0.0267433	-1.32	8.342e-05	-1.34	0.0966356	-1.18	0.055132	-1.22	0.119318	1.02	0.682226	-1.34	0.00142041	-1.2	0.0461413	-1.2	0.0115685	-1.12	0.193075	-1.65	4.8e-07	-1.4	0.0204843	-1.13	0.023227	-1.28	9.212e-05
Fgf1	1.03	0.63867	1.16	0.0135176	1.36	0.0240934	1.25	0.0238812	1.27	0.00242607	1.35	0.0008575	1.2	0.0394391	1.07	0.185562	1.15	0.485747	1	0.974501	-1.05	0.669725	1.53	4.082e-05	1.44	0.00040937	1.09	0.548399	1.07	0.546659	1.37	0.00083316	1.24	0.0201714	1.27	0.103458	1.04	0.579711
Fgf2	-1.41	0.56973	1.25	0.243634	1.56	0.108318	1.27	0.277734	1.19	0.409931	1.47	0.131383	1.76	0.0102491	2.58	0.00086791	3.34	0.00258097	3.22	0.00047057	-1.14	0.567557	1.47	0.066005	1.52	0.194903	1.89	0.0102509	1.91	0.00689667	1.53	0.0595162	1.77	0.0142441	3.47	0.00016413	3.35	0.00029041
Fgfr1	1.03	0.754123	1.22	0.0640312	1.34	0.00173472	1.26	0.00597032	1.22	0.027618	1.61	0.00325331	1.63	0.00165756	2.26	0.0003716	2.56	0.0001692	2.82	0.00373489	1.09	0.260466	1.62	0.00133331	1.44	0.00210978	1.83	2.478e-05	1.71	4.335e-05	1.76	0.0192249	1.59	0.00196766	2.79	1.51e-06	2.72	0.00426928
Fgfr3	1	0.997493	1.08	0.0772594	1.13	0.0808118	1.1	0.209421	1.04	0.102211	1.19	0.0477224	1.11	0.0936352	-1.11	0.0814156	-1.08	0.0736446	-1.01	0.856528	-1.1	0.393466	1.15	0.0251809	1.01	0.878089	1.1	0.00212626	-1.16	0.0622653	1.18	0.0668733	-1.01	0.927327	1.03	0.357591	1.07	0.467695
Fkbp5	1.03	0.717324	1.17	0.452815	1.18	0.275884	1.53	0.145087	1.35	0.0446231	1.27	0.190606	1.2	0.084064	1.34	0.0446981	1.2	0.00849702	1.53	0.0192175	-1.3	0.161799	1.32	0.142383	1.05	0.357938	1.17	0.05482	1.27	0.0879036	1.08	0.633636	1.02	0.908601	1.78	0.0281085	2.22	0.0570142
Fmo1	1.02	0.845688	-1.11	0.229757	-1.06	0.50612	1.12	0.115147	-1	0.967517	-1.21	0.0380314	-1.03	0.653358	1.12	0.260652	1.24	0.152652	1.18	0.0191756	-1.13	0.270782	1.02	0.840509	-1.1	0.219075	1.02	0.770538	-1.11	0.109997	-1.17	0.0284074	-1.28	0.00798456	1.43	0.0595248	1.27	0.153363
Foxj1	1.35	0.1597	-1.13	0.655356	1.52	0.0413606	1.17	0.557287	1.19	0.511058	2.4	0.00213675	2.28	0.0201225	3.48	0.00019084	5.54	3.564e-05	4.55	0.00048735	1.99	0.0181631	2.04	0.0617262	2.64	0.00084862	2.36	0.0290119	2.45	0.0018793	2.72	0.0329055	3.04	0.0006132	6.2	0.00019411	3.92	0.00754248
Frem2	1.44	0.0111591	-1.05	0.628179	1.16	0.171966	1.01	0.985298	1.29	0.211546	1.45	0.0120294	1.37	0.119865	2.51	0.00566503	2.51	7.71e-05	2.48	5.354e-05	1.3	0.0311953	1.4	0.0304408	1.3	0.0371852	1.86	0.00418421	1.77	0.00086339	1.54	0.0911427	1.51	0.00821534	2.59	0.00139369	2.43	0.0117257
Fstl1	1.03	0.632767	1.07	0.345532	1.1	0.0970282	1.12	0.0281667	1.11	0.189485	1.33	0.0239923	1.36	0.00119127	1.56	1.971e-05	1.59	4.515e-05	1.62	0.0333839	1.1	0.140864	1.24	0.00138345	1.21	0.0457607	1.38	0.00010637	1.29	0.00124219	1.34	0.0776595	1.26	0.0651556	1.67	0.00411375	1.74	0.022644
Fzd1	-1.1	0.500371	1.16	0.223074	1.03	0.736461	1.24	0.107101	-1.05	0.591502	1.26	0.0256267	1.08	0.621473	1.76	0.00032984	1.4	0.132216	1.71	0.0296842	-1.02	0.945842	1.2	0.0655162	-1.02	0.798842	1.29	0.0443885	1.32	0.0166243	1.19	0.0714813	1.06	0.609595	1.53	0.111038	1.56	0.00180711
Fzd10	-1.08	0.461895	-1.5	0.037386	-1.56	0.133774	-1.71	0.0760493	-1.72	0.0577832	-2.06	0.00067048	-1.8	0.0499508	1.53	0.00335021	1.36	0.118994	1.39	0.0814235	1.28	0.175651	-2.26	0.00174097	-2.09	0.0034818	-1.26	0.105299	-1.38	0.0282467	-1.58	0.0373498	-1.58	0.0164325	1.55	0.277349	1.28	0.240537
Fzd2	-1.09	0.407941	-1.22	0.0336948	-1.39	0.0811698	-1.14	0.269894	-1.14	0.141193	-2.24	0.0162178	-1.83	0.00028145	-2.1	0.00261573	-2.07	0.0818521	-1.64	0.0239708	-1.2	0.0458905	-2.07	0.0253946	-1.58	0.00376673	-2.08	0.0320096	-2.06	0.0017807	-1.91	0.00614343	-1.88	0.0357113	-1.41	0.0678628	-2.87	0.0518733
GFAP	-1.02	0.813925	17.21	0.00127627	24.92	1.623e-05	16	0.0001837	22.89	0.00102896	38.12	5e-08	37.44	2.4e-07	46.57	4e-08	51.97	1e-08	57.42	3e-07	1.73	0.0259384	38.79	4.017e-05	30.86	1e-08	46.36	1e-08	46.76	1e-08	38.59	0.0001481	36.59	2.88e-06	52.42	1e-08	55.74	0.00011816
Gabbr1	1.01	0.47838	-1.04	0.0978801	-1.02	0.517487	-1.07	0.0549146	-1.03	0.440262	-1.09	0.00173517	-1.1	0.0532207	-1.25	0.0317518	-1.22	0.00538298	-1.19	0.0218599	-1.08	0.108556	-1.07	0.0513378	-1.06	0.150247	-1.06	0.0171137	-1.03	0.456957	-1.04	0.380323	-1.08	0.127195	-1.13	0.183368	-1.2	5.487e-05
Gabbr2	1.03	0.61554	-1.22	0.00995287	-1.08	0.199829	-1.04	0.485746	-1.09	0.133328	-1.21	0.012032	-1.24	0.00588399	-1.31	0.0440779	-1.39	0.0475271	-1.29	0.00228442	-1.11	0.0845938	-1.19	0.0371912	-1.28	0.00311653	-1.2	0.0167313	-1.08	0.33994	-1.29	0.0484531	-1.29	0.00234397	-1.25	0.00523202	-1.35	0.00932968
Gabra4	1.01	0.764832	-1.08	0.199919	-1.07	0.178889	-1.03	0.490442	-1.03	0.560684	-1.13	0.0617657	-1.08	0.188425	-1.35	0.0206836	-1.42	0.00048192	-1.41	0.0001765	1.01	0.829747	-1.09	0.335281	-1.09	0.237337	-1.14	0.0218267	-1.2	0.00440923	-1.22	0.0143616	-1.24	0.00799422	-1.28	0.00740323	-1.36	0.0527244
Gabrb1	1.05	0.445018	1.12	0.0811071	1.13	0.0148593	1.1	0.159255	1.03	0.494153	1.08	0.285987	1.07	0.231296	1.17	0.0153764	1.25	0.0136349	1.33	0.00012609	1.12	0.312212	1.18	0.00780527	1.16	0.00883878	1.29	0.00135299	1.21	0.0308152	1.33	0.0223228	1.23	0.108147	1.34	0.00398908	1.22	0.140021
Gabrg1	1.04	0.464259	-1.29	0.075562	-1.22	0.00370641	-1.11	0.0659984	-1.09	0.092125	-1.42	0.064533	-1.68	0.00651461	-1.5	0.0882103	-1.48	0.00050947	-1.55	0.085182	-1.08	0.476047	-1.26	0.0495524	-1.28	0.0004891	-1.55	0.0202265	-1.36	0.00011288	-1.25	0.0835574	-1.56	2.939e-05	-1.13	0.568766	-1.93	0.0166613
Gad1	1.06	0.231976	-1.17	0.0412611	-1.09	0.099751	-1.07	0.191479	1.04	0.37525	-1.23	0.0896653	-1.08	0.162794	-1.33	0.0128389	-1.34	0.00599543	-1.44	0.0115699	-1.12	0.398767	-1.22	0.00497754	-1.29	0.00157357	-1.15	0.0388435	-1.25	0.0095033	-1.22	0.00649478	-1.24	0.0846178	-1.3	0.00127209	-1.44	0.066362
Gas1	1.08	0.147692	-1.15	0.0125262	1.02	0.755576	-1.04	0.430033	1.04	0.669608	1	0.982093	1.04	0.526629	1.49	0.0578254	1.48	0.107179	1.63	0.0107166	-1.04	0.482053	1.04	0.404111	-1.04	0.506972	1.39	0.00243271	1.36	0.00016751	1.29	0.0140474	1.14	0.146496	1.6	3.421e-05	1.4	0.279464
Gbp2	-1.16	0.284099	3.13	0.00187069	3.51	0.00134273	3.57	0.00358294	4.98	0.0123435	3.7	3.89e-06	3.28	0.00153607	10.61	1e-08	13.08	2e-08	12.49	3.9e-07	1.23	0.161421	4.03	0.00874272	3.9	0.00034856	7.96	2e-08	8.02	1.5e-07	3.88	2.18e-06	3.89	0.0115504	11.18	0.00325794	9.76	0.00309285
Gdpd2	-1.12	0.416738	1.25	0.0854762	1.36	0.0123186	1.19	0.105279	1.46	0.00344125	1.59	0.00177627	1.86	0.023492	2.58	0.00040983	3.33	2e-08	3.21	0.00405925	1.07	0.690623	1.49	0.0622142	1.73	0.00357735	2.03	0.0119701	1.98	0.0038418	1.75	0.0257239	1.85	0.0344491	4.27	2.68e-06	3.16	0.0215523
Ggta1	1	0.944023	1.87	0.0981586	3.05	1.71e-06	2.13	2.794e-05	3.06	0.00504032	4.23	0.0010413	5.53	1.971e-05	9.07	7.078e-05	9.3	9.2e-06	9.34	6e-08	1.03	0.889423	4.28	0.00019706	3.52	2.283e-05	6.51	1.901e-05	7.1	2.32e-06	5.04	0.0285883	4.9	7.61e-06	10.57	1.2e-07	9.1	0.00505938
Gja1	1.06	0.147907	1.05	0.503905	1.1	0.200385	1.06	0.109053	1.04	0.375574	1.26	0.00489447	1.12	0.269227	1.33	0.0177925	1.5	0.0242642	1.71	0.00304036	1.02	0.627042	1.27	0.018585	1.29	0.00465256	1.31	0.0167356	1.2	0.00471737	1.46	0.0151088	1.36	0.00390257	1.51	0.028996	1.54	0.072666
Gjb2	-1.28	0.258245	-1.05	0.635445	1.04	0.7741	1.06	0.501067	-1.06	0.542684	-1.07	0.407458	1.25	0.0394706	1.25	0.0330592	1.41	0.192143	1.43	0.0208254	-1.09	0.354062	1.16	0.410713	-1.05	0.618443	1.15	0.15404	1.17	0.0973834	1.11	0.348181	1.07	0.529272	1.32	0.0216813	1.14	0.319655
Gjb6	-1.17	0.0235336	1.25	0.0834623	1.3	0.0487119	1.25	0.0343341	1.24	0.104233	1.48	0.00120454	1.45	0.00130247	1.56	0.00012395	1.39	0.0821026	1.63	0.0056476	-1.21	0.190134	1.56	0.00020343	1.24	0.00860537	1.56	0.00021838	1.4	0.0229268	1.6	0.00016515	1.43	0.0272473	1.3	0.00237663	1.9	0.00084752
Glb1	1.11	0.112779	-1.02	0.827307	1.1	0.152674	1.06	0.342836	1.15	0.0561965	1.16	0.0546963	1.1	0.125067	1.29	0.0039974	1.44	0.0247724	1.37	0.00151292	-1.05	0.496201	1.11	0.351595	1.18	0.0240096	1.19	0.0261771	1.22	0.0222518	1.16	0.113165	1.03	0.683145	1.43	0.0101466	1.49	0.013603
Gldc	-1.01	0.89611	-1.01	0.93665	1.32	0.00525675	1.1	0.169926	1.28	0.0397163	1.3	0.0748014	1.38	0.00346109	1.9	0.00037471	1.88	0.0135963	1.87	0.00559105	-1.1	0.169151	1.41	0.00184303	1.41	0.00080559	1.49	0.00428405	1.53	0.00070661	1.26	0.0200266	1.23	0.0111692	1.83	3.013e-05	2.08	0.00852812
Gli1	-1.38	0.0613933	-1.13	0.419433	1.11	0.63619	-1.1	0.670151	-1.43	0.233125	-1.01	0.928881	1.02	0.923103	-1.05	0.850712	-1.25	0.404208	-1.08	0.625407	1.2	0.389641	-1.02	0.871145	-1.11	0.53981	-1.41	0.168212	-1.13	0.422651	-1.2	0.325965	-1.49	0.0752126	1.01	0.974215	-1.57	0.0130495
Gli2	1.14	0.255287	-1.17	0.013065	1.12	0.32053	1.11	0.0582307	-1.05	0.66304	1.12	0.500677	1.21	0.219573	1.08	0.590388	1.23	0.287006	1.29	0.0749567	1.07	0.504849	1.16	0.118952	1.06	0.69978	1.12	0.178008	-1.05	0.378406	-1.01	0.850391	1.11	0.279695	1.26	0.156089	1.33	0.0975427
Gli3	1.13	0.0256907	-1.05	0.495837	1.18	0.0410052	1.16	0.10549	1.17	0.00752292	1.26	0.0443146	1.23	0.0178493	1.66	0.0241403	1.82	0.00374291	1.95	2.1e-06	1.03	0.590252	1.18	0.0603708	1.1	0.462867	1.33	0.044539	1.21	0.0567658	1.39	0.00014982	1.26	0.00959081	1.94	4.286e-05	1.62	0.0519226
Glis3	1.07	0.728457	1.35	0.277425	1.2	0.310151	1.58	0.0315064	1.15	0.454559	1.41	0.179886	1.4	0.0845067	2.55	0.00355321	2.47	0.0078402	2.93	0.00054411	1.05	0.913998	1.44	0.0720487	1.23	0.281276	1.57	0.0488101	1.84	0.0172491	1.52	0.0435229	1.49	0.168204	3.29	0.00045363	2.48	0.00668987
Glud1	1.01	0.766014	1.04	0.391131	1.1	0.00222607	1.12	0.00104903	1.14	0.00543813	1.17	0.00065063	1.12	0.0310358	1.2	0.00755071	1.25	0.00074913	1.28	0.00127888	1.01	0.664966	1.23	0.00405516	1.17	8.819e-05	1.18	0.0386474	1.13	0.00038873	1.32	6.973e-05	1.17	0.0696647	1.36	0.00031468	1.21	0.0816952
Glul	-1.03	0.306885	1.06	0.457079	1.22	0.0236537	1.09	0.0720613	1.08	0.0465997	1.3	0.00071283	1.33	0.00845041	1.23	0.00129045	1.11	0.0107173	1.28	0.114546	-1.05	0.608626	1.35	0.00057742	1.28	0.00034785	1.21	0.0261374	1.13	0.053757	1.25	2.365e-05	1.08	0.528566	1.12	0.0894519	1.43	0.0532526
Gpam	-1	0.988082	1.36	0.0275425	1.71	7.1e-07	1.37	0.00695777	1.54	0.00254558	1.92	0.0136458	2.02	7.35e-06	2.39	3.58e-05	2.62	4.2e-07	2.66	0.00158215	1.13	0.005914	1.8	0.0015846	1.67	0.00018843	2.07	3.499e-05	1.83	0.00229307	2	0.0234999	1.9	0.00050738	2.73	1.18e-05	2.59	0.0119931
Gpc4	1.08	0.505228	-1.12	0.63195	-1.2	0.134055	-1	0.999581	-1.13	0.396735	-1.35	0.0273731	-1.17	0.237502	1.14	0.286207	1.15	0.367917	1.43	0.0295451	1.22	0.410729	-1.27	0.140749	-1.25	0.067992	-1.08	0.445257	1.04	0.849838	-1.29	0.0604862	-1.19	0.309756	1.72	0.0259129	1.29	0.0538719
Gpc5	1.01	0.939904	1.27	0.0106658	1.32	0.00645764	1.39	0.00130015	1.24	0.00976095	1.2	0.035853	1.23	0.0120147	-1.27	0.00720558	-1.14	0.0544469	-1.08	0.277888	1.14	0.0677344	1.41	0.00090957	1.31	0.0180043	1.14	0.0547563	1.06	0.367222	1.26	0.0065211	1.18	0.103501	-1.12	0.434936	-1.19	0.0358321
Gpc6	-1.24	0.0188736	-1.06	0.290995	-1.07	0.299454	-1.08	0.175724	-1.11	0.0954868	-1.06	0.555717	-1.08	0.194062	1.13	0.195695	-1.02	0.911634	1.12	0.115595	-1.11	0.183364	1.03	0.629623	-1.18	0.0507182	1.16	0.0537755	-1.02	0.83885	1.02	0.874712	-1.26	0.134797	1.06	0.335846	1.02	0.918547
Gpr37L1	1.02	0.560375	1.17	0.0363001	1.42	0.00359445	1.28	0.00047848	1.39	0.0148617	1.47	0.00099034	1.42	0.00152635	1.78	0.00041484	1.84	2.3e-07	1.85	0.0064359	-1.15	0.0733164	1.49	5.58e-06	1.33	0.0139802	1.54	0.00082345	1.49	2.241e-05	1.48	1.843e-05	1.39	1.096e-05	1.86	0.00032865	1.89	0.0024409
Gpt	1.04	0.529108	-1.04	0.556456	1.09	0.415477	1.16	0.259738	-1.18	0.309537	1.05	0.616616	1.03	0.75276	-1.11	0.227112	1.29	0.0438464	1.12	0.526695	1	0.964859	1.1	0.459732	1.05	0.580334	-1.02	0.843703	-1.19	0.398269	-1.03	0.904593	1.06	0.623326	-1.11	0.661289	-1.14	0.547141
Grhl1	-1.01	0.868209	1.05	0.763782	1.06	0.418755	1.22	0.031399	-1.07	0.398813	1.01	0.901047	-1.01	0.866926	1.13	0.423709	1.13	0.594947	1.37	0.0518177	1	0.982395	-1.1	0.261449	-1.09	0.274363	1.06	0.544049	1.01	0.960601	1.17	0.404444	1.19	0.361377	1.49	0.19993	1.06	0.677506
Gria2	-1.09	0.0937437	-1.05	0.21678	-1.17	0.00058839	-1.11	0.00460189	-1.04	0.155807	-1.1	0.0109622	-1.13	0.00249703	-1.14	0.118954	-1.3	0.0169482	-1.21	0.0183935	-1.03	0.456688	-1.19	0.00142637	-1.2	0.00251391	-1.03	0.467067	-1.11	0.199778	-1.16	0.0578017	-1.16	0.055936	-1.25	0.00036366	-1.13	0.024909
Grin1	1	0.987669	-1.11	0.209523	1.09	0.285378	1.03	0.704137	-1.09	0.294326	-1.15	0.135927	-1.25	0.0370988	-1.38	0.0123083	-1.21	0.0461542	-1.4	0.00539652	-1.19	0.0661464	-1.19	0.0830311	-1.18	0.0697792	-1.14	0.140004	-1.23	0.037432	-1.42	0.00403774	-1.42	0.0105166	-1.17	0.0935414	-1.46	0.00277603
Grin2b	1.03	0.591681	-1.01	0.843619	-1.06	0.265175	-1.05	0.398083	-1.04	0.491169	-1.12	0.108714	-1.07	0.404282	-1.1	0.229342	-1.13	0.132246	-1.04	0.513033	1.1	0.177468	-1.04	0.542221	-1.09	0.212105	1.04	0.49032	-1.03	0.682537	1.05	0.656245	1.01	0.900714	-1.02	0.816794	-1.19	0.00977161
Grin2c	1.23	0.0672343	1.02	0.814738	1.38	0.0151494	1.07	0.54441	1.34	0.0227045	1.01	0.938619	1.02	0.909161	-1.11	0.46663	-1.14	0.20699	-1.01	0.89506	1.04	0.660955	1.11	0.297215	1.11	0.390151	1.04	0.742363	-1.21	0.109122	-1.04	0.664033	-1.14	0.542567	-1.03	0.807343	-1.32	0.264286
Grm2	-1.04	0.515956	-1.21	0.0240029	1.12	0.133126	1.05	0.634821	-1.12	0.191146	-1.27	0.0240036	-1.15	0.0652238	-1.44	0.00555817	-1.58	0.127873	-1.72	0.00350208	-1.15	0.306117	-1.2	0.06219	-1.27	0.024436	-1.19	0.136252	-1.2	0.0482493	-1.37	0.00274742	-1.27	0.146917	-2.1	1.551e-05	-1.67	0.00112171
Grm3	1.03	0.15622	-1.14	0.0198485	-1.12	0.20784	-1.09	0.0364527	-1.21	0.0692074	-1.24	0.00573889	-1.24	0.00041151	-1.55	0.00072645	-1.54	0.00138849	-1.6	0.00103212	1.16	0.00078018	-1.43	0.0845802	-1.23	0.0619759	-1.24	2.074e-05	-1.33	0.00475996	-1.48	3.586e-05	-1.39	0.0226362	-1.66	1.3e-06	-1.83	0.00481087
Grm5	1.03	0.428866	-1.09	0.345481	1.06	0.117031	-1.04	0.425831	-1.03	0.503676	-1.11	0.0221765	-1.11	0.028764	-1.08	0.19239	-1.03	0.631779	-1.01	0.831778	1.05	0.755312	1.02	0.557883	-1.02	0.724155	1.02	0.499832	1.01	0.823236	1.03	0.784777	-1.02	0.666269	1.17	0.213354	-1.2	0.00746997
Gstm1	-1.08	0.55033	1.22	0.0468553	1.27	0.022422	1.26	0.00879519	1.14	0.123619	1.38	0.0535	1.4	0.00325692	1.48	0.00087668	1.71	0.00250814	1.68	0.00479662	-1.02	0.834059	1.5	0.00038795	1.69	0.0001618	1.45	0.0021959	1.52	0.00046018	1.55	0.0209275	1.5	0.00655065	1.73	6.471e-05	1.43	0.066601
Gys1	-1.06	0.544783	-1.03	0.6292	1.02	0.839933	-1.01	0.828877	1.02	0.782394	-1.17	0.074452	-1.14	0.0476153	-1.01	0.871985	1.11	0.239355	-1.11	0.29788	-1.07	0.241102	-1.14	0.100432	-1.07	0.23828	-1.01	0.826076	-1.14	0.091443	-1.28	0.00376912	-1.23	0.0636605	-1.04	0.531693	-1.11	0.330813
H2-D1	1.07	0.313258	2.47	0.00020471	3.62	0.00162056	3.56	0.0150846	4.43	0.0176833	5.03	1.289e-05	4.25	0.00091923	10.35	6e-08	13.19	1e-08	13.05	1.35e-06	-1.13	0.502995	4.73	0.00420983	4.04	0.00117564	7.42	1e-08	8.03	3.773e-05	5.73	2.583e-05	4.39	0.00130664	11.49	0.00195639	12.18	1.164e-05
H2-T23	1.13	0.230637	1.08	0.62669	1.58	0.00020894	1.64	0.00135931	1.8	0.0377825	1.57	0.00187691	1.28	0.0752181	2.53	4.07e-06	3.03	0.00027369	3.13	1.09e-06	-1.04	0.598564	1.58	0.0183943	1.3	0.00350261	2.26	5.84e-06	2.33	0.00132802	1.69	0.00150777	1.34	0.0188277	2.4	0.0138934	2.34	1.378e-05
Hacd2	1.03	0.620627	1.13	0.0577001	1.26	0.0367202	1.18	0.0631499	1.28	0.0318826	1.28	0.00740246	1.29	0.00358301	1.41	0.00028508	1.33	0.00196071	1.51	4.567e-05	-1.03	0.677013	1.33	0.00045094	1.19	0.00909985	1.33	0.00106835	1.37	0.00091261	1.4	0.0115177	1.3	0.00075324	1.65	0.001835	1.57	2.475e-05
Hapln1	1.02	0.739276	-1	0.988146	1.03	0.713623	1.07	0.0612019	1.09	0.18866	1.03	0.667151	-1.03	0.284593	-1.21	0.0471058	-1.01	0.63484	-1.07	0.647761	-1.19	0.0493877	1.05	0.656574	1.12	0.00685054	-1.16	0.0163688	-1.11	0.0421678	-1.06	0.452371	1.13	0.00960655	-1.06	0.332133	-1.15	0.276057
Hepacam	1.12	0.0847889	1.07	0.424208	1.32	0.00591141	1.33	0.00096968	1.23	0.0208514	1.44	0.00013386	1.3	0.0459087	1.65	0.00731022	1.81	9.2e-07	1.69	0.0211036	-1.05	0.458472	1.33	0.0268811	1.31	0.0064489	1.4	0.0074434	1.34	0.00374856	1.36	0.0197057	1.23	0.00775824	1.83	2.77e-06	1.82	2.894e-05
Hes5	1.09	0.427531	-1.38	0.237489	-1.61	0.00180236	-1.33	0.0639106	-1.54	0.100898	-2.26	0.00160728	-2.75	2.483e-05	-3.44	7.38e-06	-3.16	0.00492411	-2.67	0.00551405	1.03	0.895295	-2.28	0.00058318	-1.99	0.0392294	-3.03	2.64e-06	-3.04	0.00018901	-2.91	1.072e-05	-2.52	0.0159084	-2.02	0.122487	-3.92	0.00026174
Hmgcr	1.09	0.0610586	-1.26	7.555e-05	-1.26	0.0640219	-1.03	0.312252	-1.05	0.572019	-1.62	0.0041802	-1.73	0.013077	-1.67	0.0108957	-1.48	0.00908236	-1.56	0.0449541	1.05	0.332636	-1.67	0.004772	-1.58	0.0162052	-1.59	0.00015823	-1.57	0.0302252	-2	6.5e-07	-1.75	0.00215991	-1.34	0.0399036	-1.78	0.00352792
Hmgcs1	1.04	0.458926	-1.23	0.00340646	-1.5	0.0377925	-1.13	0.0315111	-1.14	0.226308	-1.62	0.00292627	-1.8	9.742e-05	-1.83	0.00557727	-1.61	2.699e-05	-1.56	0.00830755	1.04	0.415777	-1.71	0.00324259	-1.56	0.00460145	-1.65	6.176e-05	-1.49	0.0363602	-2.24	1.529e-05	-1.76	0.0121598	-1.53	6.263e-05	-1.83	0.0001356
Hsd11B1	1.24	0.0688125	-1.09	0.535125	1.12	0.282672	1.02	0.82868	-1.04	0.736108	-1.21	0.1567	-1.18	0.146353	-3.01	0.00036198	-2.67	5.612e-05	-2.41	0.0177956	-1.02	0.881483	-1.1	0.386157	-1.01	0.896087	-1.76	0.020111	-1.74	0.00173843	-1.21	0.0926694	-1.29	0.111188	-3.56	7.02e-06	-2.81	5.669e-05
Hspb1	-1.31	0.0122539	1.27	0.0460902	1.19	0.233524	1.14	0.3529	1.32	0.196499	1.36	0.165625	1.38	0.0854601	3.76	0.00033727	3.68	0.00056843	4.1	1.033e-05	-1.2	0.25903	1.59	0.0554448	1.12	0.404757	2.26	8.764e-05	2.16	3.521e-05	1.86	0.0476986	1.71	0.0023156	4.67	4.862e-05	5.39	0.00037557
Htra1	-1.01	0.669465	1.36	0.00275291	1.46	0.00325742	1.34	0.0215982	1.46	0.0158818	1.61	0.00438018	1.52	0.00028113	1.36	0.00043633	1.21	0.00072901	1.37	0.0674952	-1.01	0.852558	1.54	6.307e-05	1.42	0.00131057	1.5	8.83e-06	1.33	0.00930124	1.52	9.43e-06	1.24	0.267739	1.35	0.0139342	1.69	0.0635979
IL1a	-1.58	0.214815	2.02	0.0404829	2.38	0.00298943	1.93	0.0169454	2.07	0.0323679	2.92	0.00013417	2.44	0.00033226	5.92	6.93e-06	5.44	7.51e-06	5.31	7.976e-05	1.31	0.0673347	3.05	0.00010212	2.36	0.00030219	3.54	2.607e-05	3.78	2.091e-05	4.25	1.066e-05	2.58	0.0090697	5.22	0.00337214	5.36	4.48e-06
Iba1	-1.3	0.277839	-1.41	0.49837	-1.74	0.231615	1.14	0.592565	-3.11	0.181199	1.33	0.30718	1.14	0.64955	1.59	0.0936581	1.69	0.22121	1.77	0.141714	1.13	0.777397	-1.17	0.652718	1.07	0.809771	1.31	0.331376	1.31	0.329385	-1.05	0.892471	1.03	0.930602	1.36	0.43872	-1.23	0.384146
Id3	1.1	0.0341393	1.11	0.409996	1.65	0.0413467	1.64	2.42e-06	1.48	8.406e-05	2.25	0.0243656	2.07	0.00653329	2.91	1.726e-05	3.21	0.00323279	3.95	0.00362925	1.03	0.433633	2.61	0.00268179	2.05	9.913e-05	2.62	0.0172324	2.68	8.4e-07	2.4	0.00349352	2.06	0.0194465	3.77	0.00368846	3.65	1.019e-05
Id4	1.11	0.163492	1.03	0.881072	1.1	0.169131	1.13	0.0819957	1.11	0.156364	1.37	0.00573633	1.34	0.0736293	1.26	0.0130066	1.52	0.00058849	1.62	0.00757332	1.08	0.456721	1.38	0.00567471	1.57	0.00031764	1.29	0.174802	1.3	0.0266714	1.49	0.00067758	1.39	0.108622	1.7	0.00507619	1.76	0.0226694
Idi1	1.04	0.571233	-1.39	0.00415937	-1.64	0.0137968	-1.14	0.0508458	-1.09	0.422166	-1.87	0.00077285	-2.14	2.199e-05	-2.05	0.00951536	-1.84	2.004e-05	-2.01	0.0107146	-1.06	0.301328	-2.15	0.00051086	-1.8	2.782e-05	-1.76	0.00031089	-1.68	0.00566802	-2.73	0.012056	-2	0.00325527	-1.78	9.79e-05	-2.03	7.88e-06
Igf2r	1.06	0.329253	-1.06	0.339067	1.03	0.520901	1.05	0.247007	1.07	0.259026	-1.06	0.226396	1.02	0.68826	1.22	0.0935865	1.2	0.129528	1.23	0.0291593	-1.02	0.724866	-1.06	0.191105	-1.03	0.723542	1.11	0.0495066	1.14	0.0383093	1	0.997828	-1	0.977815	1.28	0.00940065	1.22	0.0679904
Igfbp2	1.05	0.858763	1.32	0.0114607	1.06	0.669099	-1.01	0.949056	1.21	0.0457405	1.22	0.100022	1.14	0.147641	2.81	1.991e-05	3.18	0.0487031	3.06	0.00048201	-1.09	0.258665	1.36	0.105326	-1.08	0.296999	1.95	0.0227772	1.89	0.0500869	-1.02	0.780922	1.2	0.617303	2.85	0.00168685	3.67	4.626e-05
Il33	1.21	0.137054	1.26	0.272554	1.63	0.0354138	1.26	0.244523	1.45	0.081663	2.4	0.0106748	2.39	0.0258259	2.89	0.00359698	3.44	0.0278975	2.86	0.030312	1.03	0.822954	2	0.0640615	2.35	0.00503128	2.02	0.0272614	2.19	0.0237974	2.73	0.0455457	3.16	0.0296095	3.24	0.048355	2.74	0.0049869
Itga6	-1.05	0.36226	1.22	0.00793423	1.27	0.00416144	1.09	0.123283	1.4	0.0063522	1.6	0.00849866	1.55	3.233e-05	2.27	2.43e-06	2.2	0.00369179	2.29	0.0018059	-1.03	0.69479	1.64	2.86e-06	1.43	0.0100874	1.79	3.82e-06	1.75	3.59e-06	1.62	0.0406824	1.6	0.00052523	2.27	0.00846001	2.42	0.0178965
Itga7	1.01	0.875164	1.26	0.159988	1.29	0.106004	1.32	0.133085	1.3	0.113162	1.58	0.0671039	1.59	0.00144775	2.27	4.826e-05	2.23	0.00066157	2.14	0.00701384	-1.01	0.910464	1.5	0.00642151	1.15	0.183366	1.86	0.00086483	1.73	0.00276483	1.35	0.163416	1.36	0.0635248	2.46	0.00080177	2.11	0.00011722
Itih3	-1.03	0.75631	1.81	0.0297156	2.19	0.00484872	1.86	0.0145166	1.39	0.0270655	2.42	7.23e-06	2.42	0.0009145	2.77	0.00123371	2.49	0.0002797	2.79	1.51e-06	-1.25	0.271564	2.84	3.9e-07	1.73	0.00674644	2.67	9.2e-07	2.4	0.00016945	2.88	8.78e-06	1.72	0.0118357	2.51	8.37e-05	2.58	5.2e-07
Kcna2	-1.01	0.948102	-1.05	0.578977	1	0.959555	-1.17	0.0600922	-1.04	0.655885	-1.2	0.103624	-1.13	0.109991	-1.53	0.00556505	-1.51	0.00475449	-1.73	0.00014712	-1.1	0.461642	-1.22	0.0285602	-1.23	0.0228368	-1.12	0.180172	-1.36	0.0144597	-1.24	0.0289708	-1.27	0.0557929	-1.75	0.00377673	-1.77	0.0254286
Kcne5	-1.1	0.412316	1.51	0.0182249	2.01	5.824e-05	1.61	0.00036994	1.61	0.011288	2.45	0.00044697	2.2	0.0194697	4.38	0.00214155	6.71	2e-07	6.75	0.00208254	-1.04	0.825536	2.18	0.0533191	2.46	0.00022491	2.67	0.00106735	2.37	0.0001376	2.49	0.00826553	2.38	0.0435562	5.8	5.193e-05	4.04	0.022089
Kcnj10	-1.03	0.489583	1.19	0.221453	1.43	0.0040751	1.14	0.167959	1.34	0.0363888	1.64	0.00331899	1.48	0.00017726	1.94	4.196e-05	1.91	5.49e-06	1.86	0.00322936	1.03	0.837728	1.78	4.131e-05	1.3	0.0201087	1.9	1.298e-05	1.55	0.00083057	1.58	0.0782842	1.47	0.195933	1.8	0.00418524	1.75	9.76e-06
Kcnj16	-1.04	0.330853	1.1	0.0982017	-1.04	0.388022	1.1	0.160723	1.13	0.0164928	-1.03	0.558801	-1.12	0.122616	1.02	0.619359	-1.04	0.797434	1.15	0.267492	-1.09	0.187816	1.01	0.857986	-1.14	0.00182747	1.18	0.143384	1.08	0.37821	-1.04	0.192545	-1.13	0.058035	1.16	0.431862	1.06	0.323125
Kcnk1	-1.02	0.640241	-1.27	0.0181688	-1.05	0.378007	-1.2	0.00042421	-1.28	0.0104075	-1.19	0.0908651	-1.28	0.00502124	-1.31	0.0931343	-1.16	0.00645701	-1.13	0.22944	-1.13	0.316972	-1.25	0.0372295	-1.25	0.0014379	-1.23	0.00024234	-1.22	0.00600695	-1.45	0.0141767	-1.32	0.0387572	-1.24	0.0264394	-1.19	0.0651661
Kcnn2	-1.04	0.635688	-1.05	0.57736	1.12	0.111856	1.13	0.142897	1.01	0.841404	-1.03	0.70332	-1	0.964889	-1.1	0.216736	-1.09	0.502687	-1.01	0.891316	-1.19	0.166857	-1.05	0.493559	-1.1	0.177967	1.02	0.780279	-1.11	0.227673	-1.12	0.141015	-1.14	0.336988	-1.27	0.0280671	-1	0.990352
Kcnn3	1.22	0.183617	1.22	0.304481	1.35	0.048133	1.32	0.0930987	1.35	0.0608597	1.27	0.104326	1.11	0.405651	1.62	0.0125289	2.16	0.00062471	2.09	0.00092799	1.07	0.806836	1.31	0.0739245	1.1	0.448046	1.44	0.0984392	1.43	0.0873357	1.18	0.302304	1.16	0.389447	3.09	8.205e-05	1.94	0.0231155
Kctd14	-1.03	0.717558	-1.23	0.0775597	-1.1	0.644511	1.12	0.258959	-1.21	0.0538777	-1.16	0.347812	-1.26	0.286199	-1.34	0.266866	-1.09	0.673641	-1.05	0.843376	1.16	0.379476	1.05	0.710733	-1.19	0.331521	-1.28	0.282702	-1.22	0.239615	-1.08	0.424079	-1.28	0.440672	-1.04	0.823655	-1.43	0.343391
Klf15	-1.06	0.428749	-1.17	0.144559	1.34	0.125842	1.61	0.0418199	1.15	0.226915	1.28	0.241542	1.09	0.250632	1.32	0.0150004	1.39	0.0220169	1.44	0.0155513	1.13	0.105688	1.34	0.0622926	1.28	0.0622796	1.17	0.168136	1.27	0.00413666	1.19	0.0842016	1.1	0.582325	1.43	0.00175972	1.48	0.00272915
Lama2	-1.07	0.361182	1.06	0.604467	1.2	0.0267213	1.15	0.0649048	1.06	0.360828	1.3	0.0092729	1.26	0.0408599	1.26	0.0112377	1.34	0.00480128	1.38	0.0966824	1.01	0.906971	1.23	0.0153159	1.21	0.0228518	1.25	0.123165	1.07	0.557392	1.15	0.0889407	1.01	0.90562	1.26	0.0340656	1.41	0.11798
Lcat	-1.05	0.0583961	1.23	0.0404237	1.56	0.012107	1.21	0.0253236	1.5	0.00994952	1.5	0.00463586	1.61	8.88e-06	1.67	0.00067561	1.54	0.00509997	1.5	0.00696081	-1.15	0.137573	1.94	0.0002387	1.62	0.00026535	1.65	0.00738879	1.63	7e-08	1.79	0.00432495	1.83	0.0155088	1.56	7.7e-07	1.54	0.0028856
Lcn2	-2.16	0.214434	2.42	0.0844253	1.71	0.263331	1.4	0.491889	1.02	0.960601	2.89	0.0533189	3.59	0.0311237	10.1	0.00188443	13.17	0.00144702	15.34	0.00318184	-1.71	0.249031	4.18	0.0912977	3.45	0.0686031	3.43	0.0309883	2.81	0.0521505	9.75	0.00245092	7.94	0.00361129	15.85	0.009603	22.48	0.00037862
Lgals4	-1.56	0.102406	-1.37	0.281685	-1.23	0.452746	-1.84	0.26871	-2.33	0.225531	-1.59	0.0944744	-1.65	0.0828228	1.08	0.884359	1.47	0.221103	1.06	0.836816	1.62	0.105867	-1.09	0.771224	-1.11	0.660778	-1.76	0.108662	-1.4	0.200213	-1.04	0.876314	-1.04	0.895499	-1.28	0.505948	-1.26	0.644004
Lgi4	1.11	0.118353	1.55	0.0366438	1.93	0.00154753	1.84	4.182e-05	2.07	0.0108805	2.01	2.955e-05	2.17	0.00360476	2.31	1.89e-06	2.36	1.85e-05	2.36	0.00425716	-1.09	0.230429	2.09	0.00028678	1.76	0.0008382	2.22	5.686e-05	2.27	4.24e-06	2.22	0.0107947	2.06	0.0234299	2.19	0.00342887	2.23	0.00776995
Lgr6	-1.11	0.561807	-1.37	0.37167	-1.28	0.236456	-1.28	0.189652	-1.88	0.0640947	-1.84	0.0972175	-1.74	0.00618608	-1.3	0.207341	-1.53	0.0193851	-1.8	0.00387539	1.16	0.398653	-2.02	0.00521651	-3.39	0.00067228	-1.96	0.00203691	-2.33	0.00222707	-2.11	0.00107818	-1.57	0.013162	-1.57	0.0150752	-2.26	0.00682039
Lif	-1.12	0.578054	2.59	0.00182734	2.57	0.00195263	2.09	0.006373	2.97	0.0375584	3.16	0.00068509	3.56	0.00047409	7.94	1.617e-05	8.04	1.68e-05	8.66	1.215e-05	-1.57	0.0476211	3.41	0.00041139	2.48	0.00226024	6.23	0.00010136	6.83	3.868e-05	4.21	0.00114787	3.01	0.00078362	6.55	4.225e-05	6.49	3.299e-05
Lrig1	-1.01	0.90932	1.83	0.00017202	2.13	3.203e-05	1.81	0.00021924	2.3	0.00064786	2.45	0.00386237	2.57	6.04e-06	3.66	1.53e-06	3.55	2.01e-06	3.45	1.35e-05	1.14	0.14757	2.55	7.8e-05	1.82	0.00116857	3.62	3.64e-06	3.33	1.21e-06	2.2	0.00022296	2.33	0.0101613	4.45	8.6e-07	3.35	1.28e-06
Lrp4	-1.05	0.816877	-1.18	0.00139315	-1.16	0.348463	-1.14	0.340035	-1.23	0.0251894	-1.24	0.167709	-1.34	0.201297	-1.08	0.695276	1.17	0.322734	1.13	0.0977381	1.13	0.0178003	-1.36	0.00574219	-1.08	0.479727	-1.2	0.237905	-1.24	0.0123986	-1.44	0.0729409	-1.35	0.00131799	1.13	0.480831	-1.53	0.157815
Lrrk2	-1.12	0.135157	-1.03	0.811291	-1.28	0.023935	-1.49	0.0005919	-1.21	0.0921229	-1.44	0.00183957	-1.5	0.00042001	-1.8	5.115e-05	-1.81	0.00481356	-1.68	0.00658694	-1.26	0.180501	-1.56	0.00048458	-1.51	0.00170777	-1.28	0.0237028	-1.49	0.00084302	-1.61	0.0209751	-1.42	0.00073334	-1.85	0.0104771	-1.78	0.00275582
Ltbp1	-1.01	0.848561	-1.06	0.149652	1.02	0.823311	-1.02	0.734334	1.06	0.49054	1.28	0.00029191	1.14	0.119404	1.28	0.0170837	1.37	0.00057961	1.53	0.00091287	1.01	0.942474	1.23	0.0100303	1.07	0.248117	1.35	0.00202607	1.16	0.180265	1.24	0.161786	1.21	0.0122787	1.14	0.479949	1.21	0.00921559
Maob	1.07	0.417581	-1.02	0.790314	1.04	0.459425	-1.06	0.326183	1.01	0.867622	-1.12	0.137563	-1.16	0.0242538	-1.1	0.0948222	1.08	0.216224	1.19	0.0411094	-1.01	0.826084	-1.05	0.733273	1.03	0.616346	-1.11	0.118842	-1.01	0.859382	-1.06	0.633035	-1.02	0.77325	1.15	0.0268167	1.06	0.646207
Megf10	1.1	0.0857189	1.03	0.696541	1.31	0.0467212	1.09	0.454117	1.07	0.590049	1.46	1.941e-05	1.48	0.0144029	1.44	0.00723354	1.6	0.070863	1.57	0.0854747	1.19	0.276005	1.33	0.0523204	1.44	8.115e-05	1.46	0.0805276	1.27	0.0512485	1.51	0.0240276	1.32	0.0134467	1.52	0.0350941	1.57	0.0299211
Mertk	-1.06	0.341187	1.27	0.0738834	1.36	0.00200477	1.36	0.0121276	1.3	0.0155017	1.49	0.00180829	1.5	0.00195808	1.74	3.194e-05	1.66	6.353e-05	1.71	5.323e-05	-1.09	0.1448	1.54	0.0001926	1.34	0.00188258	1.49	0.00025473	1.42	0.00073828	1.39	0.0008782	1.4	0.0717913	1.76	0.00037458	2.1	5.703e-05
Mfge8	1.04	0.538432	-1.38	0.0188389	-1.18	0.140436	-1.09	0.488628	-1.33	0.0467893	-1.84	0.0070995	-1.89	0.00124521	-2.55	0.00010323	-2.13	0.00540094	-2.07	0.00242386	-1.21	0.0647351	-1.77	0.0511536	-1.52	1.552e-05	-2.03	4.16e-06	-2.17	0.00220067	-1.71	0.00205242	-1.94	0.0589866	-1.67	0.0686155	-2.54	0.0289213
Mgst1	1.05	0.642023	1.81	0.0148065	2	0.00029387	1.71	1.033e-05	1.57	0.00664644	2.35	5.26e-06	2.35	0.00306596	2.94	8e-08	4.07	6e-08	4.1	0.00319605	1.15	0.195496	2.6	0.0096127	2.39	2.468e-05	2.6	0.00039183	2.73	1.7e-07	2.81	0.0104701	3.25	0.012479	3.99	0.00091095	3.46	0.00636746
Mlc1	1.06	0.0210069	1.23	0.0593623	1.64	0.00352186	1.35	0.00563901	1.63	0.0287514	1.86	0.00803656	1.82	0.00297357	2.58	0.00010354	2.98	0.00063416	3.07	0.00051735	1.04	0.295357	1.91	0.00340677	1.83	0.00119472	2.2	0.00063606	2.2	1e-08	1.97	0.0124602	2.01	0.00049492	3.21	0.00126085	3.04	0.00861063
Mmp14	1.13	0.26497	-1.04	0.729989	1.2	0.0581577	1.21	0.0741197	1.26	0.136458	1.18	0.190756	1.05	0.691234	1.9	0.048586	2.51	0.00379939	2.2	6.07e-05	1.27	0.0249073	1.12	0.252806	-1.01	0.908953	1.68	0.00293259	1.33	0.0331577	1.57	0.166266	1.41	0.174671	2.58	0.00072501	1.88	0.00028333
Mmp1a	1.77	0.0954244	1.59	0.126779	1.26	0.566378	1.28	0.481148	-1	0.987643	1.47	0.220511	1.22	0.522461	2.4	0.020152	1.47	0.24921	2.07	0.106054	1.47	0.25938	1.26	0.694461	1.12	0.760652	1.72	0.0781702	1.66	0.0996354	1.65	0.130846	2.39	0.0724855	1.98	0.0904844	-1.66	0.369742
Msmo1	1.01	0.78786	-1.04	0.211491	-1.23	0.15021	1.06	0.125419	-1.03	0.761935	-1.56	0.0168601	-1.85	0.00447427	-1.86	0.0136409	-1.42	6.86e-06	-1.52	0.0468202	1.02	0.611633	-1.67	0.0181514	-1.45	0.00741259	-1.49	0.0109604	-1.5	0.0405128	-2.32	0.0123109	-1.64	0.106758	-1.26	0.0497318	-1.96	0.00193563
Msx2	-1.69	0.226766	-1.15	0.600753	-1.27	0.399341	-1.01	0.976455	-1.34	0.182186	-1.07	0.805643	-1.27	0.356472	1.49	0.0918836	1.4	0.198123	1.42	0.267597	-1.23	0.300849	1.09	0.731511	-1.23	0.318828	1.15	0.600993	1.21	0.35178	1.27	0.322008	-1.08	0.76485	1.82	0.0196619	1.03	0.882166
Nat8	-1.13	0.374482	-1.09	0.32539	-1.03	0.538498	-1.26	0.0531814	-1.76	0.0752922	-1.49	0.140378	-1.66	0.00043339	-1.49	0.058082	-1.23	0.289798	-1.73	2.147e-05	1.27	0.0123761	-1.33	0.00715931	-1.68	0.0388576	-1.61	0.0416821	-1.56	0.00592656	-1.39	0.208579	-1.32	0.022533	-1.25	0.178258	-1.82	0.00021473
Ncan	1.03	0.438809	-1.02	0.755919	1.13	0.0698508	1.13	0.0156095	1.24	0.00118707	1.11	0.0315039	1.04	0.376435	1.19	0.0618108	1.26	0.101163	1.15	0.125556	-1.04	0.588878	1.21	0.0109979	1.03	0.703122	1.17	0.00546413	1.15	0.0139002	1.05	0.295149	-1.04	0.563362	1.26	0.0233094	-1.03	0.7681
Nlgn1	-1.03	0.653511	1.05	0.414547	-1.03	0.620414	1.04	0.598433	-1.05	0.489967	-1.08	0.211493	-1.12	0.0791039	-1.16	0.048767	-1.26	0.0213601	-1.26	0.0359982	1.01	0.878848	-1.12	0.0868661	-1.14	0.0614546	-1.05	0.386421	-1.17	0.0278686	-1.15	0.251782	-1.28	0.00442921	-1.19	0.0492822	-1.29	0.00628928
Nos1	1.03	0.822835	-1.02	0.943597	1.05	0.766353	1.18	0.326804	1.1	0.554162	1.17	0.389739	1.27	0.15646	1.59	0.0418634	1.69	0.0418657	1.91	0.00550906	1.04	0.92257	1.63	0.0188944	1.56	0.025656	1.41	0.0629188	1.82	0.007991	2.07	0.00501573	1.7	0.0178575	2.89	0.00806587	1.57	0.108691
Notch1	1.07	0.318029	-1	0.988959	1.22	0.00708389	1.12	0.11228	1.2	0.0819041	1.17	0.252724	1.23	0.096765	1.73	0.0129114	1.69	0.00231076	1.74	0.00798265	1.12	0.1534	1.2	0.00843957	1.06	0.495284	1.43	0.00609003	1.3	0.00130552	1.24	0.0860439	1.26	0.00321001	1.95	1.607e-05	1.69	0.020202
Notch3	1.13	0.41911	1.09	0.355893	1.11	0.348283	1.36	0.0119302	1.32	0.0179056	1.21	0.147494	1.26	0.0878093	1.57	0.00229385	1.79	0.00368437	1.63	0.00157429	1.19	0.0853084	1.26	0.0367031	1.01	0.92957	1.43	0.017228	1.5	0.00595492	1.09	0.411715	1.24	0.296469	2.18	9.34e-05	1.47	0.0672614
Npas3	1.15	0.0872781	1.21	0.0149555	1.25	0.00591114	1.29	0.00298761	1.24	0.0065192	1.44	0.00474928	1.5	0.00047646	1.97	0.00340446	1.96	9.865e-05	1.92	8.581e-05	1.07	0.243534	1.35	0.00132294	1.15	0.0525898	1.58	0.00010611	1.65	6.495e-05	1.54	0.00015217	1.31	0.151515	2.25	3.01e-06	1.89	0.0381798
Nr4a1	-1.35	0.100458	1.04	0.835561	-1.23	0.386652	-1.24	0.357401	-1.17	0.498172	-1.14	0.498812	-2.08	0.00317839	-1.49	0.0661151	-1.7	0.052267	-1.3	0.23041	-1.31	0.249929	-1.46	0.0963126	-1.82	0.00836027	-1.77	0.0110855	-1.63	0.124477	-1.63	0.0880916	-1.76	0.0437767	-1.28	0.181967	-1.13	0.450301
Nr4a2	1.8	0.0652924	1.32	0.415945	-1.17	0.750965	1.06	0.853617	1.49	0.219392	-1.14	0.703996	-1.23	0.543333	-1.13	0.783464	-1.03	0.939818	1.33	0.428835	1.05	0.922873	-1.7	0.12672	-1.16	0.707336	-1.35	0.420827	1.15	0.795884	-1.66	0.177823	-1.38	0.530061	1.67	0.102594	1.06	0.828356
Nrcam	-1.01	0.732703	-1.13	0.00072371	-1.14	0.0158557	-1.1	0.0826553	-1.05	0.0388783	-1.23	0.00464594	-1.21	0.00070755	-1.28	0.0056295	-1.28	0.00764151	-1.35	0.0053412	-1.08	0.16638	-1.25	0.0225904	-1.23	0.0144735	-1.18	0.00335218	-1.22	0.00787826	-1.29	0.0168651	-1.29	0.00277123	-1.26	0.00797753	-1.38	0.00032178
Nrxn1	1.03	0.509008	-1.03	0.470773	-1.05	0.231716	-1.05	0.438439	1.02	0.644788	-1.03	0.515668	-1.06	0.176752	-1.14	0.143653	-1.34	0.0779355	-1.23	0.00930177	-1.09	0.110077	-1.04	0.462699	-1.04	0.480234	-1.04	0.54002	1.02	0.640758	1.02	0.650128	-1.01	0.807636	-1.31	0.00221995	-1.11	0.134568
Ntrk2	1.03	0.348426	1.02	0.520968	1.06	0.0933492	1.02	0.458602	1.11	0.0294762	1.12	0.0353474	1.15	0.00653347	1.4	0.00389883	1.41	0.00474179	1.51	1.79e-06	-1.13	0.0450293	1.06	0.0668254	1.06	0.0686942	1.21	0.0121824	1.2	0.00144078	1.17	0.0008346	1.1	0.212972	1.53	2.26e-05	1.56	0.00921576
Ntrk3	1.01	0.866999	-1.1	0.115957	-1.11	0.09785	-1.06	0.416903	-1.15	0.0366942	-1.32	0.00406478	-1.3	0.00224993	-1.25	0.00514895	-1.24	0.151968	-1.24	0.0211883	-1.08	0.306651	-1.43	0.00083387	-1.36	0.00093666	-1.1	0.124517	-1.22	0.0225239	-1.27	0.0984165	-1.33	0.00132043	-1.26	0.0134115	-1.39	0.0444551
Ntsr2	-1.01	0.793584	1.17	0.086273	1.41	0.00128234	1.21	0.00648469	1.25	0.00026456	1.41	0.00166907	1.45	1.027e-05	1.09	0.0255167	1.25	0.01678	1.15	0.306902	1.01	0.807598	1.59	0.00012402	1.58	0.00123795	1.28	0.0276778	1.25	0.00796317	1.37	0.00046578	1.21	0.193008	1.29	0.0015862	1.29	0.0551185
Nwd1	1.01	0.879122	1.07	0.429009	1.38	0.00083702	1.21	0.00186569	1.25	0.0174927	1.23	0.00145273	1.29	0.00301267	1.51	0.00452721	1.33	0.0570461	1.45	2.168e-05	1.01	0.856845	1.33	0.00446379	1.23	0.00362301	1.39	0.00048157	1.27	0.027387	1.27	0.00039068	1.26	0.00059162	1.53	0.016603	1.46	0.0663795
Nxpe4	-1.02	0.765863	-1.13	0.124255	1.01	0.950859	1.02	0.857276	1.15	0.237261	1.13	0.352828	1.09	0.296522	1.35	0.0064624	1.32	0.0140638	1.36	0.001699	-1.09	0.199941	1.12	0.179397	1.07	0.632973	1.27	0.156058	1.21	0.0507155	1.08	0.561734	-1.01	0.918504	1.54	0.00023902	1.27	0.218645
Osmr	-1.12	0.379287	2.48	0.00309126	3.32	5.057e-05	2.48	0.00025448	3.74	0.0157742	5.89	0.00470629	6.12	2.98e-06	17.94	3.54e-05	15.29	3.73e-06	18.32	6.3e-07	1.1	0.495573	5.16	0.00096184	3.86	2.223e-05	9.53	1.58e-06	9.36	7.6e-07	6.63	1.99e-05	6.65	0.00022719	18.23	3.5e-07	19.84	2.7e-07
P2RY12	1.15	0.170606	1.22	0.170324	1.5	0.00212754	1.33	0.0925888	1.56	0.00468261	1.83	0.00010115	1.65	0.00019422	2.26	0.00010326	2.06	1.591e-05	2.36	3.49e-06	1.01	0.879255	1.93	1.458e-05	1.69	0.00012905	2.07	0.00010703	2.31	1.33e-05	1.9	5.594e-05	1.98	2.47e-05	2.37	0.00325583	2.42	0.00245667
P2rx6	-1.05	0.853091	-1.07	0.752767	1.22	0.251346	1.21	0.275496	-1.27	0.376029	1.21	0.374252	1.32	0.11737	1.67	0.0139241	2.04	0.00484078	2.56	0.00337515	1.15	0.416197	1.18	0.627514	1.48	0.0602555	1.01	0.949707	1.33	0.212735	1.37	0.0914123	1.62	0.0184932	2.06	0.00279036	2.11	0.00236639
P4ha3	-1.19	0.302658	1.7	0.00021712	1.55	0.0723956	1.28	0.156696	1.72	0.0408702	2.61	0.0103795	2.62	0.0011207	6.27	0.00167593	8.2	1.355e-05	8.23	7.39e-05	1.13	0.455099	2.38	0.0616453	2.47	6.07e-06	4.08	0.00021897	4.37	2.2e-07	3.45	0.00056284	3.23	0.0145196	8.96	6.25e-06	7.29	0.00233014
Padi2	1.16	0.0514876	1.37	0.109613	1.98	0.00021803	1.38	0.111257	1.64	5.045e-05	2.12	9.6e-06	2.16	0.00999845	1.88	0.004008	2.44	1.12e-06	2.31	0.0201846	1.01	0.851085	2.32	0.00524976	2.48	5.88e-06	2.06	0.0235486	2.05	0.00291175	2.39	0.0292294	1.94	0.0493998	2.24	0.0162225	2.04	0.099611
Palld	-1.29	0.09894	1.24	0.0777799	1.13	0.505738	1.16	0.17599	1.41	0.0797323	1.74	0.0352392	1.74	0.0031518	2.96	0.00032108	4.01	3.91e-06	3.3	6.828e-05	-1.03	0.759883	1.66	0.00442347	1.57	0.00739618	2.25	0.00029039	2.3	0.00184581	1.92	0.00462407	1.76	0.00101262	3.82	0.00019416	3.17	0.00224832
Papss2	1.01	0.950386	-1.04	0.712205	-1.21	0.152294	1.04	0.712188	-1.2	0.230838	-1.12	0.314503	-1.3	0.220629	-1.45	0.0861708	1.02	0.848653	1.21	0.0526757	1.02	0.885535	-1.27	0.354964	1.16	0.181699	-1.25	0.283046	-1.37	0.0209916	1.12	0.381224	-1.13	0.71959	1.19	0.064468	-1.12	0.758588
Paqr6	1.04	0.589045	-1.11	0.343097	-1.14	0.268645	-1.04	0.313997	-1.14	4.636e-05	-1.06	0.375244	-1.08	0.293173	1.13	0.601825	1.4	0.212725	1.08	0.654372	1.28	0.00047515	-1.03	0.815017	1.14	0.269683	-1.38	0.194085	-1.06	0.585969	1.02	0.667743	-1.09	0.675244	1.43	0.0993432	-1.08	0.80719
Paqr8	-1.04	0.119135	1.11	0.146372	1.23	0.0268968	1.1	0.0055106	1.12	0.0419318	1.26	0.00549707	1.25	0.00067352	1.18	0.00433302	1.03	0.680914	1.24	0.0366043	-1.12	0.214116	1.41	1.9e-06	1.27	0.00013255	1.27	2.217e-05	1.2	0.00280861	1.32	0.00034577	1.11	0.527547	1.12	0.307169	1.33	0.0295274
Par6	-1	0.965728	1.15	0.328312	1.35	0.0151866	1.2	0.0374227	1.03	0.77843	1.46	0.00241691	1.31	0.0207412	1.53	0.00080483	1.59	0.00078883	1.9	0.00045372	1.11	0.47286	1.34	0.021617	1.39	0.00269292	1.44	0.0131653	1.51	0.00097768	1.65	0.00025505	1.27	0.120417	1.71	0.00023352	1.68	0.0576467
Pcdhgc5	1.07	0.421566	1.03	0.834748	-1.01	0.878903	-1.02	0.850214	-1.08	0.452413	-1.03	0.707453	-1.07	0.421067	-1.09	0.328857	-1.08	0.448584	-1.02	0.869898	1.16	0.168335	1.02	0.857032	-1.02	0.860625	1.13	0.186139	1.1	0.345762	-1.07	0.646089	-1.05	0.747765	1.11	0.35287	-1.01	0.949929
Pdgfc	1.09	0.294201	1.03	0.881097	-1.04	0.674786	1.01	0.904232	1.13	0.19062	-1.01	0.915026	-1.02	0.769394	1.4	0.0108164	1.25	0.171648	1.54	0.00135211	1.07	0.687434	-1.08	0.339103	-1.07	0.439014	1.12	0.197512	1.14	0.418332	-1.03	0.741949	1.04	0.676341	1.47	0.0364882	1.33	0.132177
Pdk4	1	0.983066	1.1	0.420221	1.28	0.0945167	1.12	0.0520529	1.11	0.181824	1.55	0.0115852	1.26	0.055023	1.46	0.0405939	1.55	0.00709173	1.67	0.0501534	1.06	0.302949	1.25	0.0502879	1.47	2.828e-05	1.54	0.0433906	1.43	0.00010894	1.39	0.00032803	1.4	0.026042	1.56	3.55e-06	2.04	0.0174901
Pdpn	1.19	0.114704	1.72	0.00909501	2.04	0.00273539	1.67	0.00601549	2.24	0.0184883	3.03	0.00708911	3.26	0.00302357	5.85	9.79e-06	6.91	0.00019584	6.7	0.00217666	1.17	0.101382	2.8	0.00272742	2.73	1.63e-06	3.96	1e-08	4.25	3.87e-06	3.44	0.00757168	3.72	0.0110753	6.58	0.00328957	6.86	0.00317704
Pfkfb3	-1.5	6.637e-05	1.02	0.885871	-1.06	0.597671	-1.28	0.0106096	-1.11	0.272095	1.02	0.746417	-1.01	0.864854	1.38	0.0117161	1.34	0.0448648	1.47	0.00675636	-1.42	0.0637177	1.06	0.48196	-1.02	0.847342	1.14	0.0196907	1.07	0.376174	-1.14	0.373685	-1.13	0.0713233	1.44	0.0106713	1.66	2.866e-05
Phgdh	1.19	0.074579	-1.03	0.700173	1.16	0.201572	1.19	0.0490887	1.11	0.148377	1.07	0.378112	-1.06	0.660474	-1.04	0.571691	1.24	0.0662654	1.26	0.0816445	-1.09	0.131532	1.06	0.71131	1.21	0.0102774	-1.03	0.825249	-1.04	0.680689	1.12	0.159164	1	0.994189	1.15	0.0964902	-1.05	0.746909
Phka1	-1.05	0.624917	1.07	0.661729	1.39	0.00087165	1.32	0.00128605	1.24	0.040683	1.28	0.00249814	1.26	0.00381125	1.3	0.00860207	1.16	0.046848	1.33	0.0099795	-1.21	0.00881286	1.4	0.00038701	1.24	0.0589048	1.22	0.00759267	1.19	0.0219639	1.22	0.00761737	-1	0.986379	1.37	0.00349904	1.22	0.0229347
Phkb	-1.03	0.54893	1.12	0.120177	1.12	0.045919	1.08	0.0569695	1.19	0.0323047	1.14	0.0397372	1.12	0.00034023	1.4	6.9e-07	1.48	0.00274843	1.46	0.00018219	1	0.934983	1.15	0.0129086	1.15	4.627e-05	1.37	0.00400912	1.32	4.06e-06	1.17	0.181242	1.16	0.0285601	1.43	0.00968764	1.36	0.0821919
Phkg1	1	0.949129	1.26	0.0121364	1.47	0.00011781	1.41	0.0259217	1.53	1.435e-05	1.6	2.66e-06	1.55	0.00593736	1.67	0.00038937	1.95	0.00574719	1.95	0.00849517	-1.05	0.435415	1.72	0.00102378	1.69	3.292e-05	1.66	0.00025585	1.48	3.04e-06	1.71	0.0385624	1.57	0.00855907	1.82	0.00161134	1.75	0.0505143
Pla2g3	-2.07	0.20169	-1.15	0.668975	1.13	0.546806	1.2	0.353302	1.18	0.497068	1.01	0.965943	1.19	0.418221	1.37	0.20813	1	0.999873	1.23	0.589691	1.28	0.226496	1.28	0.268036	-1.19	0.354448	1.18	0.489688	-1.07	0.902856	-1.63	0.186954	1.26	0.285555	1.09	0.806536	1.01	0.966812
Pla2g7	-1.05	0.302079	-1.06	0.196793	1.03	0.661545	-1.24	0.0120429	-1.18	0.0500353	1.15	0.0859081	1.09	0.258554	1.27	0.00112189	1.37	0.00017103	1.47	0.0382957	1.03	0.523339	1.22	0.106089	1.32	0.00125677	1.1	0.171023	1.05	0.298777	1.26	0.20307	1.37	0.0153444	1.46	0.0259637	1.53	0.122485
Plcd4	-1.12	0.226425	1.38	0.00040369	1.68	0.00081799	1.33	0.00076164	1.43	0.00019645	2.03	0.00180446	1.76	0.00027873	3.21	6.95e-06	3.55	1.56e-06	3.3	1.9e-07	-1.02	0.708543	1.97	4.24e-06	1.83	0.00046981	2.37	2.13e-06	2.23	6.74e-06	2.14	0.00843761	1.96	4.455e-05	3.16	0.00033629	3.62	0.00043956
Pld2	1.04	0.556108	-1.01	0.939973	1.3	0.0177698	1.33	0.0582594	1.31	0.00978405	1.47	0.0022588	1.48	0.00415176	2.03	0.00193628	2.45	2.118e-05	2.12	0.0110926	1.02	0.879272	1.38	0.0400108	1.32	0.00858299	1.88	0.00027526	1.62	0.00059135	1.61	0.00075134	1.45	0.0270115	2.55	9.02e-06	1.8	0.046211
Plxnb1	1.14	0.0205277	1.04	0.619841	1.38	0.00016594	1.2	0.00504478	1.3	0.00100245	1.32	0.00982124	1.35	0.00547264	1.57	0.00076727	1.67	0.00117127	1.65	0.00548379	1.11	0.072549	1.29	0.00081794	1.29	0.0368461	1.38	0.0031532	1.2	0.00550079	1.46	0.0174291	1.35	0.0349487	1.88	5.79e-06	1.6	0.0397014
Pm20d1	-1.67	0.0025076	1.01	0.903018	1.15	0.246718	1.05	0.666701	-1.16	0.352485	1.23	0.0529192	1.22	0.214679	2.28	0.0286399	2.68	3.967e-05	1.95	0.0795611	1.26	0.0913284	1.26	0.064097	1.29	0.0612679	1.26	0.160785	1.37	0.0149483	1.32	0.169252	1.02	0.87152	2.04	0.074314	2.14	0.00194506
Ppap2B	1.02	0.517583	1.15	0.187401	1.36	0.0140561	1.23	0.00634186	1.31	0.00012208	1.35	0.00016382	1.47	5.712e-05	1.26	0.00027704	1.29	0.00043481	1.33	0.0330731	-1.08	0.0668908	1.51	0.00094238	1.48	6.815e-05	1.3	0.0164469	1.28	0.00026982	1.45	0.00011862	1.32	0.0279417	1.45	0.00215775	1.34	0.0710265
Ppil6	-1.2	0.0841767	1.09	0.0675893	1.05	0.701423	1.25	0.0395942	-1.22	0.0704359	1.06	0.466029	1.07	0.117977	1.09	0.310711	1.22	0.0462503	1.09	0.509275	1.24	0.0220017	-1.05	0.229851	-1.02	0.695166	1.16	0.00432945	1.05	0.372392	1.01	0.895649	1.08	0.577427	-1.03	0.826071	1.17	0.101242
Ppp1R3C	-1.04	0.063069	1.25	0.00115757	1.3	0.0140785	1.13	0.00617047	1.33	1.51e-06	1.23	0.0152041	1.16	0.00010908	1.29	0.0876761	1.42	0.0369671	1.66	0.0127233	-1.08	0.0603675	1.26	0.0309897	1.22	0.00014841	1.35	5.82e-06	1.25	1.787e-05	1.28	0.202075	1.3	0.0278863	1.68	3.2e-07	1.43	0.108743
Prdm16	-1.02	0.861437	-1.09	0.452176	1.13	0.622096	-1.06	0.629933	-1.16	0.206419	-1.33	0.0713171	1.09	0.463561	1.27	0.396079	-1.12	0.497751	1.88	0.00265686	-1.13	0.393331	1.02	0.888708	-1.02	0.893383	1.26	0.0807548	1.08	0.700196	1.02	0.859598	-1.18	0.487668	1.49	0.00028712	-1.15	0.200775
Prdx6	-1.05	0.684793	1.38	0.028154	1.58	0.00041033	1.29	0.010303	1.69	0.0635883	2.06	0.0027788	2.21	0.00458376	2.91	0.00672529	2.55	0.001561	2.44	0.00088133	1.2	0.108697	2.04	0.00016162	1.68	0.0233907	2.14	3.436e-05	2.06	0.00016795	1.9	4.427e-05	1.85	0.00573501	2.6	3.31e-06	2.81	0.00193852
PrnP	1.09	0.0181689	1.08	0.347934	1.16	0.0317561	1.18	0.00027351	1.17	0.0380985	1.19	3.662e-05	1.14	3.747e-05	1.2	0.0318486	1.31	0.00064202	1.39	0.000251	-1.02	0.813612	1.24	0.00206302	1.18	0.0038201	1.21	4.31e-06	1.17	0.00841843	1.32	1.84e-06	1.28	0.00136376	1.39	2.54e-06	1.25	3.81e-06
Prodh	-1.04	0.588593	1.14	0.168698	1.43	0.0205214	1.37	0.00402886	1.11	0.159408	1.36	0.00129261	1.29	0.00252779	-1.03	0.703739	1.03	0.80156	-1.02	0.842992	-1.16	0.0651933	1.49	0.00722353	1.34	0.0227271	1.1	0.236645	1	0.993716	1.37	0.0730057	1.11	0.749999	1.15	0.0631145	1.24	0.259255
Psmb8	-1.02	0.798638	2.68	0.00018481	3.49	0.00016827	3.46	0.0148911	3.73	0.0323369	4.44	1e-08	3.86	0.00222225	8.29	1e-08	10.16	1e-08	10.13	2.697e-05	1.08	0.280968	4.38	0.0060476	3.93	0.00056552	6.49	1e-08	7.05	4.664e-05	4.35	2.052e-05	4.25	2e-08	9.2	0.00367668	8.94	0.00155887
Ptch1	1.11	0.185483	-1.16	0.0538961	1.04	0.693804	1.04	0.545007	-1.03	0.717987	-1.01	0.888675	-1.05	0.479268	-1.01	0.863892	-1	0.956196	-1.04	0.665966	-1.14	0.231826	-1.02	0.812378	-1.16	0.0904332	1.04	0.552975	-1.04	0.621332	-1	0.969658	-1.06	0.446721	1.18	0.0371735	-1.15	0.0852012
Ptgs2	-1.09	0.324306	1.15	0.0763992	-1.08	0.47747	-1.27	0.0598929	-1.2	0.0331087	-1.21	0.130263	-1.49	0.0357924	-1.07	0.540828	-1.3	0.306143	1.04	0.834127	-1.52	0.00221928	-1.11	0.208288	-1.31	0.104022	-1.28	0.0432616	-1.38	0.021549	-1.31	0.232852	-1.15	0.376586	-1	0.999966	1.09	0.238524
Ptprz1	1.01	0.614598	1.25	0.043329	1.42	0.00129462	1.34	7.17e-06	1.5	0.015753	1.55	0.00010201	1.53	2.72e-05	1.85	0.00045274	1.96	0.00447438	2	0.00010767	-1.01	0.740974	1.58	6.514e-05	1.44	1.673e-05	1.73	1.47e-06	1.67	9.92e-06	1.64	0.00017448	1.63	0.00031817	2.28	0.00023488	2.08	0.0085791
Ptx3	-1.37	0.342677	5.28	3.103e-05	5.55	0.00059782	3.63	0.00322087	5.18	7.409e-05	5.46	0.00602514	6.01	0.00019359	18.28	0.00788629	12.42	5.97e-06	16.59	4.1e-07	-1.11	0.47498	4.21	0.0182781	5.02	0.00045457	11.62	1.07e-06	9.78	1.71e-06	6.74	0.0112041	4.07	0.0579394	14.23	0.00026084	13.82	0.00499698
Pygb	-1	0.898541	1.12	0.225093	1.33	0.0001957	1.16	0.00933015	1.13	0.00560451	1.23	0.00393468	1.22	0.00170094	1.19	0.0011417	1.38	0.0011587	1.39	0.00981784	-1.07	0.0519404	1.42	0.00211896	1.39	0.00134555	1.31	0.00711649	1.21	0.00056538	1.34	3.818e-05	1.21	0.20522	1.45	6.08e-06	1.33	0.0570819
Pygl	-1.06	0.536108	-1.07	0.721436	-1.1	0.445938	-1.08	0.6587	-1.18	0.107307	1.12	0.232995	-1.05	0.712479	2.31	0.0112272	2.61	0.00325394	2.42	0.00057664	-1.1	0.632922	1.11	0.404914	1.04	0.690983	1.52	0.00695867	1.58	0.00154905	1.38	0.100236	1.17	0.298306	2.52	0.00641781	2.61	0.00379698
Rfx4	1.12	0.305841	1.16	0.166834	1.34	0.0442239	1.17	0.222369	1.12	0.371858	1.48	0.00556601	1.6	0.00490492	1.75	0.00167005	1.9	0.00032564	2	0.00033949	1.09	0.510933	1.42	0.00872968	1.45	0.00620264	1.78	0.00205244	1.58	0.00230813	1.67	0.00832731	1.43	0.00742867	2.21	9.925e-05	1.89	0.0236324
Rgma	1.07	0.381533	1.1	0.385031	1.33	0.0179118	1.37	0.0068734	1.34	0.00921625	1.38	0.0147678	1.34	0.00951396	1.73	0.00059654	1.71	0.00039823	1.9	0.00013135	-1.06	0.476761	1.37	0.0196705	1.32	0.0178636	1.42	0.0428154	1.6	0.00101069	1.47	0.0281252	1.3	0.0173455	1.86	0.00031695	1.66	0.0408003
Rgs10	-1.03	0.879678	1.17	0.394012	1.35	0.0746112	1.08	0.702679	1.46	0.0391707	1.78	0.0157406	1.59	0.109975	2.62	0.00024557	2.82	0.00018745	2.43	0.00017958	1.01	0.934458	1.87	0.00248434	1.47	0.00897137	1.93	0.00400466	1.82	0.00094515	1.91	0.0253224	1.73	0.00797866	3.01	0.00071179	2.32	0.00024817
Rgs20	1.08	0.234067	1.07	0.321124	1.13	0.19364	1.09	0.260234	1.34	0.00266345	1.05	0.467571	1.04	0.537486	1.19	0.0268833	1.34	0.0024657	1.35	0.00178344	-1.04	0.584422	1.02	0.781264	1.11	0.121903	1.26	0.00771642	1.23	0.0277656	-1.01	0.91588	1.12	0.446575	1.44	0.0006564	1.06	0.696107
Rhcg	-1.05	0.765634	-1.34	0.162817	-2.37	0.0605369	-1.51	0.0264182	-1.67	0.043102	-1.66	0.0114219	-1.52	0.0296971	-1.22	0.26518	-1.32	0.415224	-1.59	0.0663613	-1.37	0.247489	-1.56	0.13514	-1.58	0.0452409	-1.89	0.00411186	-1.49	0.0313794	-1.31	0.101771	-2.07	0.0873618	1.01	0.947466	-2.16	0.00649026
Rorb	1.04	0.732096	1.21	0.0881597	1.12	0.616342	1.04	0.666367	1.12	0.304425	1.11	0.268958	1.13	0.16442	-1.19	0.209526	-1.14	0.0552104	-1.17	0.0298804	-1.02	0.837027	1.13	0.456436	1.09	0.193382	1.17	0.0634327	1.15	0.0967602	1.04	0.568068	1.05	0.437927	-1.23	0.229856	-1.25	0.0927968
S100B	-1	0.963694	1.51	0.0007901	1.63	0.00402285	1.41	0.0596526	1.51	0.0137572	1.85	0.00049623	1.79	5.989e-05	1.73	0.0001936	1.93	0.00035936	2.09	0.00114528	1.16	0.0262755	2.04	0.00022919	2.09	1.7e-07	1.89	0.00013223	1.9	2e-07	1.83	0.0174132	2.03	7.7e-07	2.14	0.00213301	2.06	0.00049095
S100a1	1.1	0.0303983	1.7	0.0153668	1.98	4.617e-05	1.82	0.0101304	1.8	0.00977285	2.27	0.00193119	2.17	0.00024179	2.8	0.0002143	3.78	1.068e-05	3.73	0.00016902	1.13	0.0525349	2.39	0.00137283	2.21	2.6e-07	2.59	3e-08	2.69	1.11e-06	2.35	0.00725754	2.42	2.82e-05	3.79	0.00266705	3.26	0.00177468
S100a10	1.06	0.448775	1.12	0.117234	1.1	0.207469	1.13	0.219136	1.37	0.00307955	1.26	0.0368849	1.11	0.0741439	2.2	0.00050664	2.91	0.00738079	2.82	0.00065071	1.05	0.672306	1.23	0.0374664	1.08	0.264788	1.86	0.00078701	1.92	0.00083528	1.3	0.0662461	1.55	0.150507	2.8	0.00138599	2.43	0.0150001
S1pr3	1.05	0.557044	1.07	0.416513	1.27	0.101533	1.17	0.0807366	1.43	0.0489177	2.06	0.0469515	2.53	0.0243662	6.78	0.00579091	6.56	0.00060884	7.94	0.00025575	-1.09	0.230597	1.71	0.152553	1.61	0.0105253	3.56	5.44e-06	3.36	7.2e-07	3.22	0.0590656	3.01	0.0427746	6.78	0.00109606	6.06	0.0190241
Sema4a	-1.03	0.628114	-1.1	0.217574	-1.12	0.0901429	-1.07	0.314259	-1.12	0.168785	-1.4	0.00150362	-1.37	0.00223155	-1.12	0.242165	-1.01	0.929273	-1.04	0.608915	-1.02	0.770379	-1.07	0.286769	-1.46	0.00044468	-1.41	0.00085696	-1.38	0.00778799	-1.34	0.0557664	-1.38	0.00435113	1.14	0.0709607	-1.22	0.250587
Sema5b	1.39	0.066084	1.08	0.356348	-1.24	0.291481	1.21	0.0905791	1.23	0.0932052	1.1	0.407519	1.02	0.819822	1.35	0.00451152	1.41	0.124199	1.36	0.00854055	1.23	0.0487235	-1.28	0.468146	-1.01	0.910246	1.25	0.0160968	1.21	0.116426	-1.04	0.788676	-1.24	0.437566	1.6	0.00029558	1.09	0.646304
Sema6b	1.13	0.0872656	-1.17	0.162076	-1.01	0.848722	1.11	0.104369	1.05	0.447535	-1.09	0.132645	-1.15	0.0307186	-1.07	0.412299	-1.08	0.274273	-1.07	0.272283	1.01	0.921599	-1.1	0.068674	-1.15	0.0190839	-1.09	0.173102	1.07	0.319163	-1.08	0.432707	-1.14	0.0449005	1.09	0.309033	-1.04	0.702511
Serpina3n	-1.12	0.561071	7.79	0.00060495	13.01	3.76e-06	7.64	0.00572922	12.23	0.00883021	21.42	0.00137755	25.7	1.775e-05	54.84	5e-08	56.98	1e-08	57.46	1e-08	-1.03	0.815794	20.31	0.0001634	13.43	0.00029224	34.42	1e-08	37.23	1e-08	26.56	0.0012095	25.34	0.00082229	59.71	7.6e-07	58.39	3e-08
Serping1	-1.18	0.23246	1.12	0.483895	1.49	0.0588321	1.18	0.249364	1.4	0.225899	1.93	0.00327539	2.1	0.00116209	4.24	3.237e-05	5.42	7.93e-06	5.68	7.243e-05	-1.08	0.559907	2.36	0.00092297	1.74	0.0160759	3.07	0.00011245	2.74	0.00025984	2.49	0.00734083	2.38	0.00186715	6.1	0.00047388	5.44	7.956e-05
Sh3Pxd2B	-1.15	0.296966	1.17	0.0140634	1.33	0.00082073	1.15	0.103956	1.44	0.0121081	1.45	0.0306964	1.44	0.0011509	2.29	0.00347297	2.33	0.00013471	2.38	0.00046151	-1.06	0.412307	1.43	0.00022448	1.26	0.0021674	1.76	0.00015671	1.82	9.01e-06	1.58	0.00312239	1.62	0.00965877	2.35	0.0040999	2.44	0.013899
Sirt2	1.08	0.0626056	1.11	0.185367	1.32	0.00768548	1.23	0.0833	1.21	0.0767345	1.61	0.00411959	1.61	0.0230458	1.88	0.00097492	2.02	9.135e-05	2.03	0.00426564	1.01	0.886961	1.43	0.0365562	1.58	0.00897727	1.67	0.00921658	1.59	0.00048715	1.62	0.0217926	1.52	0.0118144	2.03	0.0075195	2	0.00402876
Slc13a3	-1.08	0.460849	1.36	0.0117513	1.52	0.00852758	1.53	0.00149229	1.79	0.0005104	1.52	0.00347749	1.61	0.0005777	1.69	0.00049024	2.02	0.0137341	1.75	0.066501	-1.28	0.0161885	1.91	0.00332761	1.4	0.00389935	1.68	0.00035001	1.66	0.00057394	1.41	0.232557	1.42	0.00651316	2.4	1.338e-05	1.56	0.0716783
Slc13a5	1.03	0.76307	-1.35	0.00356162	-1.27	0.0116468	1.01	0.955195	-1.27	0.0424054	-1.57	0.00131079	-1.52	0.00066858	-2.03	0.0515081	-2.24	2.054e-05	-2.15	0.00209907	-1.01	0.847125	-1.43	0.00423012	-1.73	0.00980172	-1.81	0.00067017	-1.66	0.0068393	-1.56	0.00065175	-1.78	0.00031338	-2.04	0.00207826	-3.44	0.00665174
Slc14a1	-1.01	0.909732	3.12	0.00310809	3.99	8.7e-07	3.17	0.0018744	4.25	0.00287964	6.11	4.3e-07	5.48	1.13e-06	8.68	5e-08	9.22	6e-08	9.59	2.65e-06	1.12	0.230646	5.75	2.594e-05	4.9	4.7e-07	6.78	1.2e-07	6.45	1e-06	6.36	1.41e-06	6.15	1.6e-06	9.53	1.6e-07	8.32	2.683e-05
Slc14a2	-1.32	0.508918	-1.95	0.274943	-1.14	0.622102	-1.09	0.73895	1.27	0.421247	1.46	0.216963	1.01	0.977443	1.31	0.463116	1.37	0.373142	1.89	0.0607196	1.28	0.477618	1.29	0.443114	1.4	0.427387	1.06	0.827851	1.47	0.206424	1.16	0.673821	1.7	0.116608	2.62	0.0138426	1.3	0.444338
Slc15A2	1.17	0.100336	-1.08	0.54039	1.1	0.30008	1.16	0.100035	-1.04	0.81612	1.04	0.628202	1.05	0.531298	1.19	0.163803	-1.06	0.450477	1.16	0.294769	-1.2	0.231969	1.11	0.256969	-1.02	0.822887	1.11	0.401065	-1.1	0.213296	1.23	0.115705	1.08	0.649588	1.15	0.199927	1.07	0.507131
Slc16a1	1.1	0.04373	1.13	0.0110916	1.26	0.0303066	1.12	0.0285476	1.19	0.220343	1.53	0.0540104	1.48	0.0115898	2.39	0.00396209	2.53	0.00277715	2.51	0.00030354	1.21	0.0445685	1.49	0.0250354	1.52	5.94e-06	1.75	9.11e-06	1.78	0.00164881	1.8	0.0479569	1.75	0.0451917	2.75	0.00446267	2.27	0.0142579
Slc1a2	1.08	0.0352514	1.1	0.0664245	1.2	0.00714936	1.16	0.00440386	1.24	0.00038983	1.09	0.0242711	1.09	0.025776	1.02	0.611894	1.03	0.445131	1.07	0.0468176	-1.02	0.695344	1.06	0.359675	1.05	0.117483	1.01	0.750052	-1.06	0.0709679	1.05	0.193849	1	0.915579	1.09	0.25061	1	0.968846
Slc1a3	1.07	0.0251638	1.26	0.0950576	1.39	0.00077336	1.34	3.182e-05	1.44	0.0114421	1.62	0.00284713	1.7	0.00516268	2.24	8.778e-05	2.33	0.00140759	2.57	0.00182739	1.16	0.090189	1.56	0.00352409	1.58	0.00014004	1.84	1.16e-05	1.82	3.55e-06	1.84	2.29e-06	1.93	0.00367643	2.4	1.35e-06	2.5	0.00591928
Slc1a4	-1.03	0.653693	1.31	0.00168469	1.43	0.00095211	1.39	0.00535318	1.33	0.00114855	1.25	0.0882884	1.24	0.028006	1.77	0.00024057	1.8	0.00809229	1.84	0.00179799	-1.03	0.557097	1.31	0.00198307	1.14	0.0361942	1.57	9.122e-05	1.44	0.0003675	1.26	0.00407439	1.27	0.202264	2.11	1.218e-05	1.6	0.0192688
Slc20a1	-1.01	0.793609	1.06	0.435665	1.36	0.00271395	1.23	0.0137257	1.23	0.0148198	1.34	0.00282929	1.39	0.00055636	1.37	0.00099534	1.4	0.00034117	1.29	0.00177005	-1.11	0.224702	1.54	0.00038587	1.23	0.00659628	1.4	0.00042533	1.3	0.00147946	1.28	0.0163827	1.15	0.12924	1.38	0.000674	1.32	0.00607704
Slc22a4	-1.02	0.885628	1.46	0.00662071	1.57	0.0030595	1.38	0.102329	1.27	0.107431	1.87	0.0113667	2	0.00037632	2.47	0.00013321	3	6.804e-05	2.82	0.00014991	1.05	0.693247	1.83	0.00095477	1.68	0.00277589	2.16	0.00023374	2.12	0.00148775	1.77	0.00752787	1.86	0.00065684	2.86	2.892e-05	2.73	0.00163578
Slc24a6	1.21	0.14932	1.02	0.808549	1.53	0.0706084	1.25	0.168724	1.56	0.00106655	1.54	0.02314	1.54	0.00807257	2.32	0.00142959	2.07	0.00034549	2.21	0.0173482	-1.12	0.238574	1.66	0.049234	1.35	0.00214878	1.63	0.0153476	1.65	0.00013178	2.06	6.122e-05	1.95	0.00889289	1.87	0.00212285	1.94	0.00062381
Slc25a18	-1.06	0.345555	1.73	0.0005477	2.39	0.00058575	2.39	1.895e-05	2.16	3.441e-05	2.35	3.81e-06	2.25	3.69e-06	2.63	5.697e-05	2.62	0.00320897	3.08	0.00126305	-1.12	0.120136	2.77	0.00020196	1.89	1.446e-05	2.59	0.0001198	2.5	0.00017488	2.39	0.00089097	2.22	1.108e-05	3	0.001097	2.77	6.709e-05
Slc25a34	-1.53	0.00079999	-1.25	0.285947	-1.46	0.0553482	-1.4	0.26153	-2.34	0.108786	-2.86	0.00368681	-3.77	8.005e-05	-3.46	0.00147188	-3.19	0.00015899	-3.42	1.04e-06	1.21	0.357746	-2.76	7.69e-06	-2.14	3.652e-05	-4.74	0.0018099	-3.26	0.00153265	-2.7	0.00314331	-2.6	0.00492158	-2.56	0.0677696	-5.05	0.0342983
Slc25a42	-1.01	0.852456	-1.15	0.18527	-1.09	0.107611	-1.05	0.440029	-1.04	0.301436	-1.18	0.00283385	-1.09	0.0445045	-1.11	0.0233326	1.01	0.845606	-1.17	0.210091	-1.12	0.0193271	-1.14	0.0085067	-1.09	0.093034	-1.2	0.00164783	-1.16	0.0234633	-1.31	0.006774	-1.15	0.293635	-1.17	0.154092	-1.11	0.341446
Slc26a6	1.04	0.628273	1.08	0.413825	1.16	0.383748	1.18	0.156663	1.33	0.0266921	1.17	0.157384	1.4	0.00383626	1.56	0.00091552	1.67	0.00107956	1.67	0.00498046	1.05	0.513268	1.36	0.129953	1.22	0.0252117	1.37	0.00345772	1.43	0.00171914	1.02	0.912542	1.03	0.73542	1.94	0.00069044	1.72	0.0013867
Slc27a1	1.03	0.671987	-1.03	0.639312	1.03	0.579319	1.11	0.205624	-1.04	0.526494	-1.05	0.444535	-1.02	0.773142	1.08	0.244402	1.15	0.0717912	1.08	0.243087	1.02	0.730644	-1.04	0.493061	-1.08	0.301677	-1	0.948662	-1.05	0.378874	1.02	0.743461	1.05	0.483788	1.23	0.0184488	1.05	0.403283
Slc2A12	1.49	0.367597	-1.12	0.538774	-1.19	0.167317	-1.26	0.0907448	-1.05	0.614968	-1.07	0.617057	-1.19	0.225637	1.07	0.546209	1.13	0.430894	1.17	0.447703	1.03	0.859523	-1.1	0.460838	-1.04	0.749526	1.05	0.746877	1.28	0.487247	1.06	0.694119	-1.27	0.337082	1.09	0.39983	1.03	0.796251
Slc2a10	-1.13	0.479582	-1.06	0.631742	1.34	0.0443954	1.47	0.0165959	1.25	0.238007	1.57	0.00822878	1.6	0.00719547	2.6	0.00025361	2.28	0.00039943	2.7	0.00203201	1.36	0.0803397	1.52	0.0118208	1.32	0.122217	1.57	0.0508395	1.84	0.00205737	1.76	0.00261296	1.64	0.00837312	3.13	4.911e-05	2.87	0.00873004
Slc2a4	-1.24	0.380138	-1.32	0.134147	-1.06	0.889162	-1.3	0.456715	-2.54	0.0179023	1.06	0.739314	1.11	0.636497	1.5	0.137992	1.62	0.0443638	2.2	0.00572569	1.54	0.0385792	1.11	0.743301	1.13	0.329604	1.07	0.606616	-1.1	0.573235	1.44	0.0219566	1.12	0.754579	2.15	0.00921808	1.9	0.00170111
Slc30a10	-1.05	0.39843	-1.11	0.211562	-1.15	0.0662217	-1.02	0.766576	-1.07	0.377435	-1.32	0.00148367	-1.38	0.00408977	-1.68	0.00851894	-1.22	0.15414	-1.23	0.0711482	1.1	0.517679	-1.29	0.0828112	-1.27	0.00844593	-1.37	0.0130024	-1.45	0.011361	-1.27	0.0461857	-1.38	0.104872	-1.07	0.752954	-1.62	0.0401778
Slc32a1	1.02	0.562276	-1.04	0.30115	-1.03	0.364603	-1.05	0.225635	-1.04	0.363139	-1.13	0.216337	-1.04	0.308266	-1.26	0.0180117	1.02	0.896957	1	0.980364	1.03	0.707968	-1.06	0.145391	-1.02	0.735617	-1.04	0.637538	-1.12	0.0069481	-1.12	0.00739016	-1.11	0.133022	1.15	0.0549209	-1.17	0.00175777
Slc38a3	1.05	0.5721	1.2	0.0248676	1.57	0.0127979	1.35	0.00056976	1.42	0.00026211	1.62	4.216e-05	1.58	0.00122871	1.65	9.99e-06	2.18	0.00429723	1.59	0.162678	1.12	0.0812072	1.78	0.00307879	1.61	0.00257379	1.54	0.00677624	1.49	9.205e-05	1.74	0.00619477	1.51	0.00010596	1.97	0.0932998	1.8	0.0156976
Slc39a12	1.03	0.674838	1.09	0.0144948	1.34	0.0448527	1.15	0.00381584	1.15	0.0606526	1.28	3e-06	1.24	0.0687329	1.25	0.0124329	1.38	0.0113906	1.43	0.0504113	-1.01	0.673004	1.51	0.00018849	1.31	0.00180185	1.29	9.86e-06	1.31	6.57e-06	1.37	0.0119884	1.31	0.0524988	1.52	0.029108	1.34	0.0526124
Slc41a1	-1.02	0.808041	1.13	0.226158	1.21	0.0296221	1.21	0.00359829	1.39	0.00725173	1.48	9.004e-05	1.51	0.0204287	1.76	0.00019294	2.18	0.00010117	2.02	0.0143935	-1.13	0.0431059	1.42	0.00031541	1.27	0.0488368	1.52	0.00015557	1.57	4.351e-05	1.42	0.0204494	1.33	0.0102894	2.05	0.00298457	2.1	0.00920248
Slc4a4	1.13	0.162371	1.07	0.362005	1.33	0.0142927	1.26	0.02015	1.46	0.00206194	1.31	0.0112978	1.41	0.00432982	1.51	0.00124909	1.56	0.00091636	1.43	0.00310885	1.06	0.567976	1.35	0.00678383	1.15	0.141333	1.47	0.0029259	1.45	0.00227491	1.25	0.0236781	1.3	0.0869126	1.68	0.00034339	1.41	0.00361974
Slc56a1	1.09	0.0214823	1.09	0.198939	1.1	0.159336	1.26	8.377e-05	1.17	0.00433841	1.16	0.00132345	1.25	9.504e-05	1.22	0.011287	1.21	0.0143668	1.23	0.00017147	1.11	0.320923	1.2	0.00929648	1.2	0.00093631	1.18	0.00451918	1.23	0.00012054	1.2	0.00041475	1.15	0.00362772	1.25	0.00075789	1.22	0.0125947
Slc56a5	1.02	0.400801	1.02	0.56652	1.29	0.00284238	1.16	0.006382	1.21	0.00014507	1.21	0.00994868	1.18	0.00551619	1.17	0.00103634	1.18	0.0496194	1.12	0.174188	-1.12	0.00474592	1.31	0.00462658	1.23	0.0002003	1.13	0.00182309	1.13	0.00451436	1.13	0.0447875	1.24	0.0427618	1.18	0.00039027	1.05	0.645556
Slc6a1	1.07	0.0616387	-1.11	0.0205442	1.08	0.0641064	1.09	0.0803926	1.1	0.0432851	-1.03	0.457446	-1.02	0.447876	-1.25	0.0207765	-1.3	0.00019853	-1.29	0.00012754	-1.11	0.0927144	1.02	0.462118	-1.11	0.0536082	-1.09	0.0253804	-1.11	0.0138704	-1.02	0.566993	-1.05	0.270199	-1.09	0.355375	-1.16	0.0768053
Slc6a11	1.1	0.112934	-1.05	0.477914	1.17	0.0342748	1.15	0.05579	1.07	0.407589	1.06	0.351552	1.01	0.912804	-1.25	0.0193024	-1.15	0.044614	-1.27	0.00505277	1.04	0.568349	1.22	0.0455337	1.02	0.716932	-1.06	0.369225	-1.1	0.143746	-1.03	0.776929	-1.06	0.449918	1.01	0.905741	-1.28	0.00729125
Slc6a9	1.04	0.449259	-1.11	0.230083	1.1	0.233705	1.01	0.885381	1.05	0.449475	1.1	0.120221	1.19	0.0392292	1.01	0.885708	1.08	0.493507	1.04	0.601624	-1.03	0.806584	1	0.976747	1.2	0.0125421	-1.02	0.856355	-1.01	0.956429	-1.03	0.821847	-1.21	0.0148023	-1	0.959469	-1.13	0.255347
Slc7A10	1.06	0.604885	-1.14	0.136102	1.08	0.0793277	1	0.952161	-1.07	0.125513	-1.24	0.00520311	-1.23	0.0287044	-1.84	4.71e-06	-1.74	0.0177112	-1.83	0.0360187	-1.09	0.327885	-1.03	0.672834	-1.26	0.0850255	-1.48	0.00091293	-1.47	0.0173565	-1.31	0.174875	-1.41	0.00047306	-1.63	0.00672477	-2.04	0.00471584
Slc7a11	1.04	0.500844	1.02	0.840004	1.02	0.88312	1.06	0.357976	1.03	0.66549	1.04	0.597101	1.06	0.435676	1.04	0.490763	1.31	0.148926	1.44	0.103328	-1.09	0.23833	1.23	0.198341	1.06	0.456924	1.13	0.0953062	1.23	0.0113427	1.18	0.0484903	1.17	0.0237714	1.47	0.00017312	-1	0.988621
Slc7a2	-1.01	0.851147	1.14	0.173245	1.26	0.0204196	1.13	0.0181085	1.27	0.00220499	1.57	0.00278016	1.61	0.0113994	1.58	0.00028734	1.69	0.00241371	1.89	0.017997	-1.02	0.717655	1.67	0.00236336	1.6	0.00143232	1.56	0.0187453	1.31	0.00633245	1.74	0.0158259	1.45	0.137077	1.95	0.00052986	2.16	1.048e-05
Slc9a3r1	-1.04	0.541889	1.31	0.0126866	1.54	0.00058811	1.49	0.00018747	1.44	0.00025631	1.33	0.00813722	1.16	0.118514	1.2	0.0093571	1.48	0.00016188	1.5	0.00175743	1.02	0.710496	1.35	0.00139055	1.26	0.00337989	1.31	0.00130513	1.17	0.0212022	1.22	0.0113445	1.14	0.0581941	1.64	5.509e-05	1.29	0.129626
Snap25	1.02	0.645367	-1.13	0.176935	-1.09	0.158411	-1.16	0.0141892	-1.16	0.0521023	-1.28	0.00399944	-1.31	0.0252223	-1.82	0.0150319	-1.85	0.00124104	-2.01	0.00057388	-1.06	0.417371	-1.25	0.0169913	-1.31	0.00689083	-1.37	0.00148682	-1.51	0.00059821	-1.36	0.00032443	-1.33	0.0222947	-1.83	6.37e-06	-2.11	0.0336997
Soat1	-1.05	0.0603339	-1.04	0.475337	1.21	0.0875034	1.06	0.00827045	1.22	0.0430738	1.15	9.724e-05	1.21	0.00823093	1.43	0.00295372	1.45	0.00833176	1.46	0.0255566	-1.23	1.496e-05	1.3	0.00476645	1.17	0.00646812	1.22	0.0159735	1.25	0.0180573	1.36	0.0277461	1.32	0.0123552	1.67	0.00120927	1.39	0.0971256
Socs3	1.06	0.611572	2.16	7.11e-06	2.3	0.00224515	2.2	0.00046794	2.44	0.0563293	2.81	0.0140587	3.08	0.00285513	9.99	0.00235264	7.89	0.00059207	9.64	1.3e-07	-1.21	0.351983	2.5	0.0087937	2.11	9.04e-06	6.83	2e-08	6.15	0.00348174	4.05	1.62e-06	3.51	0.0139689	8.96	0.00053113	9.17	2e-08
Sorcs2	-1.05	0.298921	1.07	0.468399	1.08	0.144241	1.1	0.147638	1.08	0.0741922	1.14	0.0398359	1.23	0.00105217	1.76	0.00506637	1.92	0.00347975	1.81	3e-06	1.07	0.561961	1.1	0.172208	1.02	0.687888	1.5	0.00012618	1.37	0.00639676	1.22	0.00116106	1.17	0.231408	2.02	1.04e-06	1.87	1.771e-05
Sorl1	-1.04	0.428234	-1.12	0.141196	-1.06	0.270311	-1.22	0.0224426	-1.07	0.211915	-1.14	0.047692	-1.18	0.0152758	-1.24	0.0046963	-1.33	0.00181966	-1.28	0.00242887	-1.13	0.371339	-1.19	0.0121786	-1.21	0.00843118	-1.04	0.448398	-1.18	0.0231722	-1.24	0.0151713	-1.35	0.00088338	-1.46	0.00751597	-1.35	0.00072934
Sox2	1.05	0.438181	1.05	0.268524	1.15	0.126861	1.04	0.512794	1.16	0.124108	1.19	0.00615065	1.16	0.0660246	1.54	0.00010967	1.59	0.0243087	1.63	0.00035743	1.22	0.00162724	1.17	0.00403666	1.19	0.0350859	1.48	0.00269798	1.46	0.00116391	1.33	0.0171912	1.38	0.0101749	1.59	0.00310079	1.55	0.105061
Sox21	-1.05	0.704684	-1.01	0.949718	1.33	0.174799	1.22	0.145576	1.03	0.846552	1.07	0.631177	1.24	0.12255	1.1	0.594753	1.4	0.16758	1.5	0.0677591	1.09	0.594179	1.34	0.0557556	1.13	0.39661	-1.08	0.564395	1.1	0.517117	1.22	0.311994	1.39	0.0329041	1.57	0.0093704	1.27	0.38858
Sox9	1.11	0.0374147	1.25	0.00704724	1.69	3.366e-05	1.47	0.00061604	1.55	0.0002818	1.74	0.00347038	1.64	0.00480343	2.52	0.00238294	2.63	0.00091835	2.71	0.00039478	1.12	0.0142278	1.75	2.018e-05	1.49	7.561e-05	2.17	6.586e-05	2.09	7.7e-07	2.12	9.285e-05	1.91	0.00842919	2.94	6.52e-06	2.55	0.0121942
Sparc	1.09	0.32586	1.77	0.0212279	2.39	1.815e-05	1.97	0.00072344	2.36	0.00651095	2.57	0.00111539	2.78	1.018e-05	4.27	1.34e-06	4.88	4.5e-07	5.26	2.3e-07	-1.21	0.3021	2.78	0.00386612	2.16	0.00124202	3.33	5.15e-06	3.4	2.64e-06	3.31	0.00014802	2.6	0.0142564	5.63	1.296e-05	5.07	4.4e-07
Sparcl1	1.03	0.426702	1.03	0.586029	1.16	0.014268	1.14	0.0119434	1.03	0.461702	1.17	0.0057705	1.18	0.00496989	1.05	0.411966	1.09	0.0887242	1.17	0.00516681	1.01	0.889775	1.29	0.00046759	1.22	0.00172261	1.12	0.0498924	1.15	0.0123223	1.27	0.00082963	1.23	0.0191638	1.18	0.00482026	1.11	0.129512
Srebf1	1.23	0.00635572	1.27	0.0652428	1.71	0.00211735	1.46	0.0124634	1.65	0.00428762	2.07	0.00154649	2.26	0.00271802	2.6	0.00087325	2.49	3e-08	2.71	0.00479991	1.08	0.0602799	1.95	0.00216782	1.74	0.0156578	2.11	0.00158483	2.02	1.7e-07	2.43	0.00111189	2.03	0.00164883	2.73	4.66e-06	2.77	0.010188
Srgn	-1.04	0.710315	1.32	0.0201123	1.58	0.00886227	1.55	0.026373	1.72	0.0772806	2.38	0.00210323	2.22	4.706e-05	3.59	1e-07	4.13	0.00087787	4.08	7.947e-05	-1.07	0.35222	2.39	0.0009403	2.03	1.59e-06	2.67	2e-07	3.23	3e-08	2.6	0.00070512	2.35	7.92e-06	4.32	0.00233577	4.21	7.67e-06
St6Galnac5	1.06	0.450934	-1.32	0.142978	-1.14	0.172197	-1.01	0.905407	-1.24	0.144615	-1.41	0.00544378	-1.49	0.00131979	-1.26	0.0324574	-1.23	0.164023	1.1	0.647811	-1.04	0.848085	-1.47	0.149822	-1.29	0.0234006	-1.24	0.0228527	-1.16	0.36049	-1.01	0.884959	-1.04	0.79107	1.13	0.620422	-1.44	0.251199
Stat2	-1.12	0.0474869	1.31	0.161561	1.4	0.00667868	1.47	0.0434974	1.9	0.0380279	1.49	0.00140632	1.42	0.00030276	2.64	1e-07	2.68	0.00062001	2.54	4.2e-07	-1.11	0.0203188	1.42	0.0207093	1.28	0.0702316	2.24	2.6e-07	1.96	0.00142519	1.29	0.00032496	1.28	0.0249063	2.29	5.1e-07	2.23	0.00022099
Stat3	-1.06	0.450632	1.63	0.00073255	1.87	7.93e-06	1.6	0.00315158	1.94	0.00880736	2.19	0.00108913	2.27	1.41e-06	3.8	1.013e-05	3.85	1.11e-06	3.94	5e-08	1.01	0.890347	1.91	4.7e-06	1.77	3.581e-05	2.92	6.2e-07	2.76	2.2e-07	2.14	0.00199955	2.17	0.0003429	4.07	5.324e-05	3.58	2.83e-05
Steap4	-1.09	0.810198	-1.09	0.715093	-1.01	0.96267	-1.33	0.4247	-1.03	0.892907	1.45	0.396471	1.5	0.0488234	3.23	0.0522281	3.74	0.00025837	3.64	0.00705453	-1.43	0.139529	1.51	0.0419771	1.4	0.0796499	1.52	0.27757	1.97	0.00900539	1.79	0.134236	1.73	0.23467	3.2	0.00511679	3.58	0.033056
Syn2	1.13	0.0557882	-1.05	0.751733	-1.04	0.519582	1.08	0.209	1.06	0.54132	-1.19	0.0160747	-1.25	0.00457317	-1.09	0.518514	-1.02	0.898612	1.05	0.684597	-1.05	0.827928	1	0.994323	-1.05	0.476621	-1.11	0.187059	1.06	0.666275	1.02	0.735358	-1.01	0.941279	1.25	0.159442	-1.07	0.653121
Syp	1.03	0.258693	-1.23	0.0833443	-1.11	0.015919	1.01	0.937987	-1.09	0.129575	-1.25	0.00688166	-1.44	0.0012448	-1.32	0.00132128	-1.29	0.0639418	-1.26	0.0116871	-1.22	0.0836914	-1.33	0.00256029	-1.34	3.126e-05	-1.26	0.0180662	-1.2	0.0542702	-1.22	0.0212164	-1.22	0.00162654	-1.16	0.02485	-1.4	0.0150788
Sypl2	1	0.984796	-1.29	0.027484	-1.16	0.441849	-1.07	0.51706	-1.03	0.59422	-1.12	0.24872	-1.12	0.0884272	-1.38	0.282857	-1.32	0.188208	-1.39	0.0149115	-1.1	0.161401	1.08	0.283515	-1.12	0.460133	-1.24	0.0805191	-1	0.997682	-1.05	0.740992	-1.19	0.214919	-1.27	0.0253739	-2.22	0.0197668
TLR2	-1.54	0.0992527	2.53	0.00113889	4.14	0.00010863	2.94	0.0266537	4.53	0.00113295	6.19	7.611e-05	6.23	2.531e-05	22.29	2.9e-06	22.58	9.8e-07	19.75	9e-07	1.4	0.0790831	5.96	0.00019326	5.46	3.034e-05	11.5	2.88e-06	12.56	2.04e-06	7.85	1.581e-05	5.65	8.85e-05	19.33	0.00018852	25.46	1.59e-06
TMEM119	-1.04	0.456927	1.66	0.0218195	2.04	0.00664458	1.73	0.00310925	2.28	0.0101961	2.53	8.82e-06	2.27	7.41e-06	4.2	1.5e-07	3.42	1.8e-07	4.68	2.5e-07	-1.2	0.0174496	2.45	3.98e-06	2.37	2.45e-06	3.24	0.00010825	3.74	6.028e-05	2.34	0.00099818	2.17	0.00757203	4.01	0.0014481	4.36	0.00012071
Tgfa	1.21	0.296103	1.18	0.211224	1.15	0.254734	1.08	0.461865	1.35	0.00807308	1.59	0.00082656	1.64	0.0300378	2.21	0.0011646	2.46	0.00679913	2.41	0.00047342	1.2	0.0552231	1.37	0.052681	1.68	0.0166623	1.81	0.0310698	1.76	0.00035876	1.8	0.0516583	1.75	0.0328683	2.67	0.00086787	2.25	0.00180789
Tgfb2	1.18	0.0536459	-1.12	0.205934	-1.01	0.857679	1.07	0.581462	1.06	0.316977	1.09	0.134137	1.13	0.211145	1.31	0.01607	1.69	0.0139528	1.91	0.0481938	-1.03	0.596509	1.05	0.683947	1.03	0.486135	1.29	0.0492489	1.4	0.047898	1.33	0.158388	1.24	0.0592926	2	0.00668514	1.37	0.20143
Tgm1	-1.21	0.694595	2.95	0.0125259	3.12	0.00744263	2.17	0.111557	4.78	0.0301857	12.03	0.00036591	13.28	0.00030192	41.43	7.31e-06	57.45	1.816e-05	52.03	3.183e-05	1.91	0.138839	6.48	0.0963848	9.57	0.00016242	16.68	3.822e-05	15.24	7.888e-05	18.02	0.00162019	16.28	0.00044831	76.58	5.18e-06	56.58	0.00012151
Thbs1	-1	0.998142	-1.13	0.644202	1.13	0.60019	-1.06	0.815433	-1.03	0.893127	1.42	0.199367	1.56	0.230001	1.77	0.0622599	1.56	0.111604	2.88	0.00339771	-1.14	0.629634	1.9	0.0751418	1.29	0.29085	1.17	0.538703	1.37	0.223864	3.24	0.00231984	1.37	0.259023	3.37	0.00157996	1.29	0.382125
Thbs4	1.6	0.117995	1.25	0.572649	1.67	0.251117	1.79	0.00685852	1.08	0.850441	5.49	2.677e-05	3.65	0.0371335	4.51	0.00651449	5.18	0.00615396	6.11	4.796e-05	1.63	0.0111345	1.84	0.464829	6.11	5.97e-06	2.38	0.157878	2.34	0.055823	3.65	0.0496649	3.3	0.115138	4.02	3.767e-05	3.51	0.224105
Timp1	-1.47	0.208244	2.9	0.00319078	2.45	0.00953876	2.66	0.0042061	3.07	0.00254435	3.8	0.00082426	4.08	0.00075396	9.41	5.081e-05	11.87	2.18e-05	10.21	3.025e-05	-1.26	0.3457	3.24	0.00215345	2.96	0.00320206	5.9	0.00015195	6.31	0.00024648	3.79	0.00157689	3.43	0.0276299	12.05	0.00010877	10.95	2.728e-05
Timp3	1.03	0.704029	1.04	0.56099	1.1	0.261923	1.13	0.0969848	1.25	0.00023954	1.12	0.0776972	1.11	0.0121589	1.1	0.0743953	1.26	0.00961102	1.36	0.0527291	-1.18	0.00115085	1.26	0.00823639	1.11	0.0275443	1.15	0.0488046	1.12	0.132281	1.08	0.0338007	1.04	0.58035	1.39	2.064e-05	1.37	0.00932762
Tm4sf1	1.06	0.501979	-1.12	0.203556	-1.06	0.206075	-1.06	0.291754	-1.09	0.196073	1.07	0.466642	1	0.977809	2.58	0.0295614	2.99	0.0336448	3.52	0.0108634	1.27	0.0364814	1.16	0.388245	1.14	0.09035	1.38	0.0109385	1.23	0.00441901	1.5	0.243528	1.88	0.118856	3.28	0.0298579	2.7	0.0471692
Tm7sf2	1.07	0.294465	-1.03	0.717528	-1.01	0.802584	1.18	0.00047017	-1.12	0.016481	-1.08	0.260018	-1.04	0.492986	-1.18	0.0169512	-1.05	0.60117	-1.22	0.0620044	-1.03	0.550906	-1.11	0.249042	-1.04	0.511038	-1.15	0.00789416	-1.15	0.0216717	-1.2	0.179159	-1.15	0.043057	-1.3	0.00033456	-1.36	1.93e-05
Tnc	1.36	0.0372087	-1.2	0.136328	-1.1	0.497954	1.19	0.154804	1.1	0.418935	-1.01	0.935919	-1.37	0.356694	1.25	0.380817	1.98	0.0487876	2.18	0.0276007	1.59	0.203713	-1.26	0.395485	1.06	0.80186	1.15	0.519539	1.12	0.545356	1.08	0.76805	1.29	0.228482	2.43	0.043932	1.27	0.5712
Tnf	-2.3	0.0613125	-1.01	0.950745	1.36	0.24258	1.93	0.00839407	1.42	0.46067	1.61	0.111399	2.27	0.0078908	4.4	0.010993	4.61	0.00025864	3.89	0.00038642	1.47	0.248302	1.87	0.022373	1.36	0.0977391	3.04	9.961e-05	3.64	0.00692184	2.55	0.00891117	1.78	0.021441	3.76	0.00854614	3.89	0.00087882
Trpm7	-1	0.988819	1.12	0.0746675	1.17	0.012591	1.14	0.0725414	1.1	0.0454374	1.31	0.0541007	1.31	0.00629166	1.42	0.00076816	1.35	0.00074256	1.4	0.00079994	1.06	0.455283	1.26	0.00214445	1.2	0.0143347	1.3	0.00019081	1.23	0.00737599	1.31	0.0124894	1.29	0.0002763	1.28	0.0193807	1.52	0.0101306
Tst	-1.02	0.704567	1.07	0.114576	1.2	0.0548066	-1	0.964716	1.19	0.131242	1.43	0.0877734	1.41	0.038839	2.04	7.735e-05	2.2	0.0185761	2.28	0.0113652	1.14	0.0198179	1.53	0.00880663	1.37	0.00018606	1.81	0.00014242	1.79	9e-08	1.55	0.0893641	1.6	0.127962	1.82	0.033528	1.98	0.0473995
Ttpa	-1.21	0.220938	-1.17	0.286007	-1.03	0.783921	-1.19	0.290869	-1.19	0.2289	-1.35	0.106684	-1.31	0.0599637	-1.45	0.063474	-1.11	0.337063	-1.26	0.0694782	1.01	0.910647	-1.06	0.742099	1.05	0.666532	-1.23	0.0980906	-1.4	0.0319391	-1.09	0.603132	-1.16	0.315337	-1.2	0.138407	-1.44	0.0171028
Ttyh1	1.06	0.080639	1.02	0.452794	1.25	0.00456076	1.17	0.0104156	1.14	0.00243311	1.02	0.624972	1.04	0.192595	-1.13	0.00416056	-1.04	0.205272	-1.01	0.806654	-1.03	0.434898	1.04	0.238437	-1.02	0.430475	1.03	0.342817	-1.03	0.410046	1.04	0.425076	-1.08	0.414487	1.07	0.263125	-1.05	0.372107
Ugp2	1.08	0.148528	1.04	0.459339	-1.06	0.432883	-1.08	0.18761	1.04	0.570847	1.06	0.291889	-1.04	0.616424	1.04	0.461916	1.14	0.0463834	1.23	0.146674	1.04	0.493439	1.05	0.637599	1.08	0.146666	1.09	0.131168	1.07	0.219084	1.12	0.242832	1.11	0.179687	1.15	0.0668376	1.15	0.330306
Ugt1a1	-1.61	0.145909	-1.86	0.0806864	-2.83	0.0158177	-1.78	0.147092	-2.85	0.0327425	-2.53	0.2202	-1.98	0.182575	-3.31	0.210871	-1.55	0.628094	-1.38	0.691502	1.23	0.533829	-1.43	0.23741	-1.32	0.462609	-3.28	0.0560988	-2.21	0.0315369	-2.15	0.299081	-2.33	0.0835877	-2.23	0.218143	-1.34	0.43606
Vav3	-1.06	0.318845	1.16	0.386702	1.05	0.605078	-1.18	0.169093	1.13	0.108827	1.1	0.219908	-1.06	0.355249	1.08	0.255123	1.05	0.443324	1.21	0.0464091	-1.04	0.560987	1.27	0.0578233	1.05	0.404049	1.2	0.0572698	1.13	0.16078	1.11	0.259816	1.08	0.530535	1.06	0.355844	1.13	0.140197
Vcam1	1	0.96598	1.25	0.00142225	1.34	0.038297	1.41	0.00064917	1.46	0.001844	1.51	0.0229475	1.46	0.0905295	2.4	7.84e-06	2.56	0.00453588	2.74	0.00506041	-1.09	0.0738071	1.62	0.0507712	1.34	0.00263651	1.9	0.0105835	2.08	6.2e-07	1.41	0.209013	1.36	0.0870546	3.06	0.0137011	2.78	0.00525561
Vegfa	-1.12	0.0463969	-1.39	0.0313029	-1.45	0.0186651	-1.41	1.593e-05	-1.56	0.0335685	-1.72	3.42e-06	-1.57	7.52e-06	-1.9	0.0006126	-1.73	3.32e-06	-2.08	0.00680822	1.05	0.689313	-1.87	0.00210179	-1.84	7.9e-07	-1.84	0.00235961	-1.88	5.05e-06	-1.95	0.00010188	-1.77	0.00845711	-1.99	0.00078241	-2.1	6.2e-07
Vim	1.05	0.519394	2.08	0.013077	3.04	0.00012713	2.31	0.00893738	3.53	0.0535685	6.84	0.00656264	7.53	0.00242864	25.78	4.693e-05	32.05	0.0001143	30.94	9.41e-06	1.22	0.138359	5.68	0.0153425	4.51	0.00136012	14.78	1.15e-06	13.82	3e-08	10.46	0.00837579	9.76	0.00353018	28.85	0.00166224	30.23	6.85e-06
Vipr2	-2.39	0.372792	-1.53	0.0650107	-1.19	0.41695	-1.13	0.582428	-2.01	0.517522	1.14	0.574779	1.34	0.288502	1.76	0.202624	2.02	0.0232992	2.26	0.00806376	1.31	0.564151	-1.43	0.334346	-1.25	0.596115	-1.13	0.840321	1.55	0.110527	1.36	0.356838	1.52	0.146595	2.42	0.0174446	-1.06	0.86441
Vldlr	1.08	0.082383	-1.08	0.00391567	-1.1	0.221036	-1.02	0.647304	-1.01	0.939629	-1.08	0.129993	-1.03	0.542538	1.02	0.787152	1.09	0.206837	-1	0.953137	1.03	0.453597	-1.13	0.0655209	-1.05	0.260206	-1.04	0.480194	-1.06	0.0709174	1.03	0.717216	-1.08	0.0306575	1.16	6.974e-05	-1.12	0.0309503
Wnt7a	-1.07	0.568824	-1.09	0.413956	-1.14	0.227643	-1.26	0.127119	-1.01	0.938664	-1.14	0.150879	-1.08	0.609053	1.05	0.592918	1.29	0.0243921	1.33	0.0108207	1.09	0.530701	-1.04	0.742243	1.02	0.905916	1.21	0.121964	1.17	0.0941945	1.01	0.95063	-1.29	0.278643	1.54	0.00123758	1.09	0.72346
aass	1.15	0.489031	1.38	0.0759003	1.32	0.122567	1.19	0.307679	1.18	0.312967	1.42	0.0560176	1.36	0.139246	1.71	0.012296	1.53	0.145921	1.87	0.0226722	1.2	0.369906	1.41	0.0629037	1.33	0.17693	1.34	0.148936	1.3	0.125925	1.4	0.170968	1.09	0.629453	1.63	0.0376171	1.89	0.0287224
aspg	-1.09	0.584211	2.39	0.0141565	3.6	0.00015913	2.85	0.00746602	3.24	0.0170481	6.06	0.0058234	7.33	3e-08	11.45	4e-08	9.82	0.00138136	10.47	5e-08	1.08	0.742555	5.43	0.00012851	3.81	5.253e-05	8.06	1.63e-06	7.54	3e-08	5.36	0.00049959	4.75	1.31e-06	9.31	9.851e-05	11.65	1.65e-06
hgf	-1.11	0.275752	1.44	0.0208996	1.28	0.122501	1.25	0.0532696	1.31	0.00348889	1.54	4.806e-05	1.6	0.00161158	1.9	8.762e-05	1.75	3.747e-05	1.82	0.00013797	-1.08	0.58786	1.68	1.381e-05	1.31	0.00076558	1.67	4.012e-05	1.82	5.62e-06	1.58	0.0107701	1.54	0.00473753	2.21	1.23e-06	1.84	7.259e-05

## Sheet: Ctx p<0.05, FC>1.2
Probe Name	Norm ip M : Ctx vs. Norm ip F : Ctx	P value of: Norm ip M : Ctx vs. Norm ip F : Ctx		Probe Name	ME7 ip F : Ctx vs. Norm ip F : Ctx	P value of: ME7 ip F : Ctx vs. Norm ip F : Ctx		Probe Name	ME7 ip M : Ctx vs. Norm ip F : Ctx	P value of: ME7 ip M : Ctx vs. Norm ip F : Ctx		Probe Name	22L ip F : Ctx vs. Norm ip F : Ctx	P value of: 22L ip F : Ctx vs. Norm ip F : Ctx		Probe Name	22L ip M : Ctx vs. Norm ip F : Ctx	P value of: 22L ip M : Ctx vs. Norm ip F : Ctx		Probe Name	RML ip F : Ctx vs. Norm ip F : Ctx	P value of: RML ip F : Ctx vs. Norm ip F : Ctx		Probe Name	RML ip M : Ctx vs. Norm ip F : Ctx	P value of: RML ip M : Ctx vs. Norm ip F : Ctx		Probe Name	SSLOW ip1 F : Ctx vs. Norm ip F : Ctx	P value of: SSLOW ip1 F : Ctx vs. Norm ip F : Ctx		Probe Name	SSLOW ip F : Ctx vs. Norm ip F : Ctx	P value of: SSLOW ip F : Ctx vs. Norm ip F : Ctx		Probe Name	SSLOW ip M : Ctx vs. Norm ip F : Ctx	P value of: SSLOW ip M : Ctx vs. Norm ip F : Ctx		Probe Name	Norm ic F : Ctx vs. Norm ip F : Ctx	P value of: Norm ic F : Ctx vs. Norm ip F : Ctx		Probe Name	ME7 ic F : Ctx vs. Norm ip F : Ctx	P value of: ME7 ic F : Ctx vs. Norm ip F : Ctx		Probe Name	ME7 ic M : Ctx vs. Norm ip F : Ctx
Frem2	1.44	0.0111591		Cxcl10	20.05	7.7e-07		GFAP	24.92	1.623e-05		Cxcl10	23.42	1.478e-05		Cxcl10	33.19	7.55e-06		GFAP	38.12	5e-08		GFAP	37.44	2.4e-07		Serpina3n	54.84	5e-08		Cxcl10	66.56	9e-08		A2m	63.21	8.38e-06		Foxj1	1.99	0.0181631		GFAP	38.79	4.017e-05		GFAP	30.86
Agt	1.36	0.0288296		GFAP	17.21	0.00127627		Cxcl10	23.83	7.297e-05		GFAP	16	0.0001837		GFAP	22.89	0.00102896		C4a	29.24	8e-08		C4a	31.53	2.15e-06		A2m	54.82	1.117e-05		Tgm1	57.45	1.816e-05		Serpina3n	57.46	1e-08		GFAP	1.73	0.0259384		C4a	25.98	3.614e-05		C4a	25.8
Tnc	1.36	0.0372087		C4a	10.99	0.00203029		C4a	18.11	3e-08		C4a	11.88	3.712e-05		C4a	16.62	0.00137578		Serpina3n	21.42	0.00137755		Serpina3n	25.7	1.775e-05		Cxcl10	53.6	6.2e-07		Serpina3n	56.98	1e-08		GFAP	57.42	3e-07		Thbs4	1.63	0.0111345		Serpina3n	20.31	0.0001634		Cxcl10	16.58
Srebf1	1.23	0.00635572		Serpina3n	7.79	0.00060495		Serpina3n	13.01	3.76e-06		Serpina3n	7.64	0.00572922		Serpina3n	12.23	0.00883021		Cxcl10	17.66	1.05e-06		A2m	23.78	7.349e-05		GFAP	46.57	4e-08		GFAP	51.97	1e-08		C3	53.18	0.00016189		Slc2a4	1.54	0.0385792		A2m	18.05	1.838e-05		Serpina3n	13.43
Plxnb1	1.14	0.0205277		A2m	6.77	0.00104464		A2m	9.21	2.708e-05		A2m	5.2	0.00148866		A2m	8.15	0.006539		A2m	16.84	0.0022058		Cxcl10	14.41	5.05e-06		Tgm1	41.43	7.31e-06		A2m	50.82	1.086e-05		Tgm1	52.03	3.183e-05		Frem2	1.3	0.0311953		Cxcl10	17.21	2.94e-06		A2m	10.42
Gli3	1.13	0.0256907		Ptx3	5.28	3.103e-05		Ptx3	5.55	0.00059782		Ccl2	4.44	0.0024012		Ccl2	6.56	0.00190912		Tgm1	12.03	0.00036591		Tgm1	13.28	0.00030192		C4a	41.36	1e-08		C4a	46.54	3e-08		Cxcl10	50.2	1.3e-07		Ddo	1.3	0.0446097		TLR2	5.96	0.00019326		C3	10.02
Adpgk	-1.14	0.0314559		Ccl2	5.17	0.00135727		Ccl2	5.43	0.00182553		Ptx3	3.63	0.00322087		Ptx3	5.18	7.409e-05		C3	8.28	0.00200674		C3	10.88	0.00704044		C3	31.55	0.00059864		C3	42.72	2.9e-07		C4a	45.14	9e-08		Paqr6	1.28	0.00047515		Slc14a1	5.75	2.594e-05		Tgm1	9.57
Gjb6	-1.17	0.0235336		Gbp2	3.13	0.00187069		TLR2	4.14	0.00010863		Gbp2	3.57	0.00358294		Gbp2	4.98	0.0123435		Vim	6.84	0.00656264		Vim	7.53	0.00242864		Vim	25.78	4.693e-05		Vim	32.05	0.0001143		Vim	30.94	9.41e-06		Nat8	1.27	0.0123761		Ccl2	5.72	0.00549854		Thbs4	6.11
Cyp4f15	-1.2	0.0162667		Slc14a1	3.12	0.00310809		Slc14a1	3.99	8.7e-07		H2-D1	3.56	0.0150846		Tgm1	4.78	0.0301857		TLR2	6.19	7.611e-05		aspg	7.33	3e-08		TLR2	22.29	2.9e-06		Ccl2	26.06	2.702e-05		Cd109	22.39	7e-08		Mmp14	1.27	0.0249073		Vim	5.68	0.0153425		Ccl2	5.65
Gpc6	-1.24	0.0188736		Tgm1	2.95	0.0125259		H2-D1	3.62	0.00162056		Psmb8	3.46	0.0148911		TLR2	4.53	0.00113295		Slc14a1	6.11	4.3e-07		TLR2	6.23	2.531e-05		Cd109	18.74	8.4e-07		TLR2	22.58	9.8e-07		Ccl2	20.1	4.306e-05		Tm4sf1	1.27	0.0364814		aspg	5.43	0.00012851		TLR2	5.46
Cp	-1.25	0.00629529		Timp1	2.9	0.00319078		aspg	3.6	0.00015913		Slc14a1	3.17	0.0018744		H2-D1	4.43	0.0176833		aspg	6.06	0.0058234		Osmr	6.12	2.98e-06		Ccl2	18.69	7.14e-05		Cd109	20.16	3e-08		TLR2	19.75	9e-07		Ednrb	1.24	0.00256989		Osmr	5.16	0.00096184		Ptx3	5.02
Hspb1	-1.31	0.0122539		Psmb8	2.68	0.00018481		Gbp2	3.51	0.00134273		CD68	2.97	0.00930029		Slc14a1	4.25	0.00287964		Osmr	5.89	0.00470629		Ptx3	6.01	0.00019359		Ptx3	18.28	0.00788629		Osmr	15.29	3.73e-06		Osmr	18.32	6.3e-07		Ppil6	1.24	0.0220017		CD68	5.13	0.00219409		Slc14a1	4.9
Fbln5	-1.42	0.0169357		Lif	2.59	0.00182734		Psmb8	3.49	0.00016827		TLR2	2.94	0.0266537		Osmr	3.74	0.0157742		CD68	5.65	0.00048377		Ggta1	5.53	1.971e-05		Osmr	17.94	3.54e-05		H2-D1	13.19	1e-08		Ptx3	16.59	4.1e-07		Sema5b	1.23	0.0487235		Cd14	4.74	0.00227402		Cd14	4.74
Arc	-1.43	0.0344251		TLR2	2.53	0.00113889		Cd14	3.42	0.00029507		aspg	2.85	0.00746602		Psmb8	3.73	0.0323369		Thbs4	5.49	2.677e-05		Slc14a1	5.48	1.13e-06		aspg	11.45	4e-08		Lcn2	13.17	0.00144702		Lcn2	15.34	0.00318184		Sox2	1.22	0.00162724		H2-D1	4.73	0.00420983		CD68	4.66
Pfkfb3	-1.5	6.637e-05		Osmr	2.48	0.00309126		Osmr	3.32	5.057e-05		Timp1	2.66	0.0042061		CD68	3.57	0.0114711		Ptx3	5.46	0.00602514		CD68	5.24	0.00166509		Gbp2	10.61	1e-08		Gbp2	13.08	2e-08		H2-D1	13.05	1.35e-06		Slc16a1	1.21	0.0445685		Psmb8	4.38	0.0060476		Vim	4.51
Slc25a34	-1.53	0.00079999		H2-D1	2.47	0.00020471		CD68	3.17	0.00095098		Cd14	2.59	0.00105888		aspg	3.24	0.0170481		Ccl2	5.18	0.00175473		Ccl2	5.07	0.00142349		H2-D1	10.35	6e-08		CD68	12.68	0.00018721		Gbp2	12.49	3.9e-07		TMEM119	-1.2	0.0174496		Ggta1	4.28	0.00019706		H2-D1	4.04
Emp1	-1.55	0.00399513		Cd14	2.4	0.00570646		Tgm1	3.12	0.00744263		Osmr	2.48	0.00025448		Timp1	3.07	0.00254435		H2-D1	5.03	1.289e-05		Cd14	5.01	8.78e-05		Lcn2	10.1	0.00188443		Ptx3	12.42	5.97e-06		aspg	10.47	5e-08		Fzd2	-1.2	0.0458905		Ptx3	4.21	0.0182781		Psmb8	3.93
Pm20d1	-1.67	0.0025076		aspg	2.39	0.0141565		Ggta1	3.05	1.71e-06		Slc25a18	2.39	1.895e-05		Ggta1	3.06	0.00504032		Cd14	4.94	4.438e-05		Cd109	4.43	0.00040555		Socs3	9.99	0.00235264		Timp1	11.87	2.18e-05		Timp1	10.21	3.025e-05		Phka1	-1.21	0.00881286		Gbp2	4.03	0.00874272		Gbp2	3.9
				Chi3L1	2.28	0.00022303		Vim	3.04	0.00012713		Vim	2.31	0.00893738		Lif	2.97	0.0375584		Psmb8	4.44	1e-08		H2-D1	4.25	0.00091923		Timp1	9.41	5.081e-05		Psmb8	10.16	1e-08		Psmb8	10.13	2.697e-05		Soat1	-1.23	1.496e-05		Cd109	3.49	0.0431335		Osmr	3.86
				Socs3	2.16	7.11e-06		Lif	2.57	0.00195263		C3	2.3	0.00382527		Cd14	2.78	0.00906872		Cd109	4.43	0.00169863		Timp1	4.08	0.00075396		Ggta1	9.07	7.078e-05		aspg	9.82	0.00138136		CD68	9.74	0.00466116		Adrb1	-1.24	0.00400039		Abca1	3.46	0.00331787		aspg	3.81
				CD68	2.08	0.0109162		Chi3L1	2.49	0.00031505		Socs3	2.2	0.00046794		Fabp7	2.48	0.00547971		Ggta1	4.23	0.0010413		Abca1	4.07	0.00596003		Slc14a1	8.68	5e-08		Ggta1	9.3	9.2e-06		Socs3	9.64	1.3e-07		Cyp4f15	-1.27	0.0078795		Lif	3.41	0.00041139		Cd109	3.55
				Vim	2.08	0.013077		C3	2.48	0.00162745		Ggta1	2.13	2.794e-05		Sparc	2.36	0.00651095		Timp1	3.8	0.00082426		Psmb8	3.86	0.00222225		CD68	8.61	0.0001958		Slc14a1	9.22	6e-08		Slc14a1	9.59	2.65e-06		Slc13a3	-1.28	0.0161885		Timp1	3.24	0.00215345		Ggta1	3.52
				IL1a	2.02	0.0404829		Timp1	2.45	0.00953876		Lif	2.09	0.006373		Chi3L1	2.34	2.43e-06		Gbp2	3.7	3.89e-06		Thbs4	3.65	0.0371335		Psmb8	8.29	1e-08		Emp1	8.94	0.00235763		Ggta1	9.34	6e-08		Ptgs2	-1.52	0.00221928		IL1a	3.05	0.00010212		Abca1	3.12
				Lrig1	1.83	0.00017202		Abca1	2.43	0.0120788		Sparc	1.97	0.00072344		Lrig1	2.3	0.00064786		Abca1	3.61	0.00584765		Lcn2	3.59	0.0311237		Cd14	8.29	7.34e-06		Cd14	8.86	2.684e-05		Cd14	9.29	5.19e-06		Lif	-1.57	0.0476211		Itih3	2.84	3.9e-07		Cldn11	2.97
				Mgst1	1.81	0.0148065		Sparc	2.39	1.815e-05		Tnf	1.93	0.00839407		TMEM119	2.28	0.0101961		Cldn11	3.4	0.00056399		Lif	3.56	0.00047409		Emp1	8.21	0.00877144		P4ha3	8.2	1.355e-05		Emp1	8.89	1e-08						Aqp4	2.84	0.000167		Timp1	2.96
				Itih3	1.81	0.0297156		Slc25a18	2.39	0.00058575		IL1a	1.93	0.0169454		Pdpn	2.24	0.0184883		Lif	3.16	0.00068509		Cldn11	3.36	0.00405197		Lif	7.94	1.617e-05		Lif	8.04	1.68e-05		Lif	8.66	1.215e-05						Pdpn	2.8	0.00272742		Pdpn	2.73
				Sparc	1.77	0.0212279		IL1a	2.38	0.00298943		Itih3	1.86	0.0145166		Slc25a18	2.16	3.441e-05		Pdpn	3.03	0.00708911		Gbp2	3.28	0.00153607		S1pr3	6.78	0.00579091		Socs3	7.89	0.00059207		P4ha3	8.23	7.39e-05						Sparc	2.78	0.00386612		Foxj1	2.64
				Aqp4	1.74	0.00205089		Socs3	2.3	0.00224515		Lgi4	1.84	4.182e-05		Aqp4	2.14	0.00198373		IL1a	2.92	0.00013417		Pdpn	3.26	0.00302357		Abca1	6.59	0.00293349		Pdpn	6.91	0.00019584		S1pr3	7.94	0.00025575						Slc25a18	2.77	0.00020196		Chi3L1	2.57
				Atp13A4	1.74	0.00264034		Itih3	2.19	0.00484872		S100a1	1.82	0.0101304		Lgi4	2.07	0.0108805		Csf1	2.91	0.0007695		Socs3	3.08	0.00285513		P4ha3	6.27	0.00167593		Kcne5	6.71	2e-07		Abca1	6.93	0.0019546						Chi3L1	2.72	0.00173557		Csf1	2.5
				Slc25a18	1.73	0.0005477		Lrig1	2.13	3.203e-05		Lrig1	1.81	0.00021924		Csf1	2.07	0.01242		Socs3	2.81	0.0140587		Csf1	2.82	0.00364358		IL1a	5.92	6.93e-06		S1pr3	6.56	0.00060884		Kcne5	6.75	0.00208254						Id3	2.61	0.00268179		Aqp4	2.49
				Pdpn	1.72	0.00909501		Atp13A4	2.08	0.00042773		Thbs4	1.79	0.00685852		IL1a	2.07	0.0323679		Aqp4	2.76	0.000873		Sparc	2.78	1.018e-05		Pdpn	5.85	9.79e-06		Abca1	6.31	1.008e-05		Pdpn	6.7	0.00217666						Mgst1	2.6	0.0096127		Padi2	2.48
				P4ha3	1.7	0.00021712		Csf1	2.04	0.0009173		TMEM119	1.73	0.00310925		Abca1	2	0.0310326		Chi3L1	2.67	6.3e-07		Chi3L1	2.67	0.00639314		Cldn11	4.83	9.711e-05		Foxj1	5.54	3.564e-05		Thbs4	6.11	4.796e-05						Csf1	2.56	0.00645789		Lif	2.48
				S100a1	1.7	0.0153668		Pdpn	2.04	0.00273539		Csf1	1.73	0.0158968		Atp13A4	1.95	0.00121533		P4ha3	2.61	0.0103795		P4ha3	2.62	0.0011207		Fabp7	4.58	1.694e-05		Fabp7	5.5	0.0225882		Serping1	5.68	7.243e-05						Lrig1	2.55	7.8e-05		P4ha3	2.47
				TMEM119	1.66	0.0218195		TMEM119	2.04	0.00664458		Chi3L1	1.72	0.00471315		Stat3	1.94	0.00880736		Sparc	2.57	0.00111539		Lrig1	2.57	6.04e-06		Thbs4	4.51	0.00651449		IL1a	5.44	7.51e-06		Aqp4	5.36	2.6e-07						Socs3	2.5	0.0087937		Kcne5	2.46
				Fabp7	1.65	0.00476441		Kcne5	2.01	5.824e-05		Mgst1	1.71	1.033e-05		Stat2	1.9	0.0380279		TMEM119	2.53	8.82e-06		Aqp4	2.55	0.00032008		Aqp4	4.49	0.00010512		Serping1	5.42	7.93e-06		IL1a	5.31	7.976e-05						Cldn11	2.49	0.0410327		Mgst1	2.39
				Abca1	1.64	0.0218524		Mgst1	2	0.00029387		Aldh1l1	1.7	0.00016961		S100a1	1.8	0.00977285		Kcne5	2.45	0.00044697		S1pr3	2.53	0.0243662		Tnf	4.4	0.010993		Thbs4	5.18	0.00615396		Sparc	5.26	2.3e-07						TMEM119	2.45	3.98e-06		TMEM119	2.37
				Stat3	1.63	0.00073255		Cldn11	1.99	0.00379335		Abca1	1.69	0.00440577		H2-T23	1.8	0.0377825		Lrig1	2.45	0.00386237		IL1a	2.44	0.00033226		Kcne5	4.38	0.00214155		Cldn11	4.97	0.0049552		Fabp7	4.89	5.74e-06						Srgn	2.39	0.0009403		IL1a	2.36
				Lgi4	1.55	0.0366438		S100a1	1.98	4.617e-05		Pdpn	1.67	0.00601549		Slc13a3	1.79	0.0005104		Itih3	2.42	7.23e-06		Itih3	2.42	0.0009145		Sparc	4.27	1.34e-06		Csf1	4.91	4e-08		Cldn11	4.8	0.00687251						S100a1	2.39	0.00137283		Il33	2.35
				S100B	1.51	0.0007901		Padi2	1.98	0.00021803		Fabp7	1.67	0.00869801		Aldh1l1	1.78	0.00784578		Foxj1	2.4	0.00213675		Il33	2.39	0.0258259		Serping1	4.24	3.237e-05		Sparc	4.88	4.5e-07		TMEM119	4.68	2.5e-07						Serping1	2.36	0.00092297		S100a1	2.21
				Kcne5	1.51	0.0182249		Aqp4	1.98	0.00382077		Id3	1.64	2.42e-06		Clu	1.74	0.0171535		Il33	2.4	0.0106748		Atp13A4	2.35	0.00030163		TMEM119	4.2	1.5e-07		Tnf	4.61	0.00025864		Foxj1	4.55	0.00048735						Padi2	2.32	0.00524976		Sparc	2.16
				Aldh1l1	1.49	0.0321578		Lgi4	1.93	0.00154753		H2-T23	1.64	0.00135931		P4ha3	1.72	0.0408702		Srgn	2.38	0.00210323		Mgst1	2.35	0.00306596		Csf1	4.16	0.00142259		Aqp4	4.6	0.00141336		Csf1	4.19	0.00175044						Fabp7	2.29	0.00015291		Socs3	2.11
				Slc22a4	1.46	0.00662071		Clu	1.88	2.01e-05		Aqp4	1.64	0.0154313		Srebf1	1.65	0.00428762		Slc25a18	2.35	3.81e-06		Foxj1	2.28	0.0201225		Stat3	3.8	1.013e-05		Srgn	4.13	0.00087787		Hspb1	4.1	1.033e-05						Atp13A4	2.12	0.00040704		Clu	2.11
				Clu	1.45	0.0225281		Stat3	1.87	7.93e-06		Atp13A4	1.63	0.0115302		Padi2	1.64	5.045e-05		Mgst1	2.35	5.26e-06		Stat3	2.27	1.41e-06		Hspb1	3.76	0.00033727		Mgst1	4.07	6e-08		Mgst1	4.1	0.00319605						Apoe	2.12	0.0317843		S100B	2.09
				hgf	1.44	0.0208996		Fabp7	1.87	0.00181653		Kcne5	1.61	0.00036994		Mlc1	1.63	0.0287514		Emp1	2.28	0.0450659		TMEM119	2.27	7.41e-06		Lrig1	3.66	1.53e-06		Palld	4.01	3.91e-06		Srgn	4.08	7.947e-05						Clu	2.11	0.00052554		Id3	2.05
				Ednrb	1.42	0.00032406		Aldh1l1	1.79	0.00073822		Klf15	1.61	0.0418199		Kcne5	1.61	0.011288		S100a1	2.27	0.00193119		Tnf	2.27	0.0078908		Srgn	3.59	1e-07		Stat3	3.85	1.11e-06		Apoe	4.06	0.00305229						Lgi4	2.09	0.00028678		Apoe	2.04
				Plcd4	1.38	0.00040369		Cyp4F14	1.76	0.00221916		Stat3	1.6	0.00315158		Ednrb	1.57	0.00521346		Id3	2.25	0.0243656		Srebf1	2.26	0.00271802		Foxj1	3.48	0.00019084		S100a1	3.78	1.068e-05		Id3	3.95	0.00362925						Prdx6	2.04	0.00016162		Srgn	2.03
				Prdx6	1.38	0.028154		Gpam	1.71	7.1e-07		Glis3	1.58	0.0315064		Mgst1	1.57	0.00664644		Fabp7	2.2	0.0113745		Slc25a18	2.25	3.69e-06		Plcd4	3.21	6.95e-06		Steap4	3.74	0.00025837		Stat3	3.94	5e-08						S100B	2.04	0.00022919		Slc25a18	1.89
				Htra1	1.36	0.00275291		Srebf1	1.71	0.00211735		Cyp4F14	1.56	0.00207989		Slc24a6	1.56	0.00106655		Stat3	2.19	0.00108913		Srgn	2.22	4.706e-05		CD44	3.19	0.00010805		Apoe	3.7	0.00379815		Tnf	3.89	0.00038642						Plcd4	1.97	4.24e-06		Plcd4	1.83
				Slc13a3	1.36	0.0117513		Sox9	1.69	3.366e-05		Srgn	1.55	0.026373		P2RY12	1.56	0.00468261		Padi2	2.12	9.6e-06		Prdx6	2.21	0.00458376		Palld	2.96	0.00032108		Hspb1	3.68	0.00056843		S100a1	3.73	0.00016902						Aldh1l1	1.96	2.3e-07		Mlc1	1.83
				Gpam	1.36	0.0275425		Plcd4	1.68	0.00081799		Slc13a3	1.53	0.00149229		Sox9	1.55	0.0002818		Atp13A4	2.11	0.00037606		Kcne5	2.2	0.0194697		Mgst1	2.94	8e-08		Plcd4	3.55	1.56e-06		Steap4	3.64	0.00705453						Srebf1	1.95	0.00216782		Lrig1	1.82
				Igfbp2	1.32	0.0114607		Id3	1.65	0.0413467		Slc9a3r1	1.49	0.00018747		Gpam	1.54	0.00254558		Apoe	2.11	0.00564819		S100a1	2.17	0.00024179		Id3	2.91	1.726e-05		Lrig1	3.55	2.01e-06		Tm4sf1	3.52	0.0108634						Lcat	1.94	0.0002387		Atp13A4	1.81
				Cyp4F14	1.32	0.0189065		Mlc1	1.64	0.00352186		Sox9	1.47	0.00061604		Phkg1	1.53	1.435e-05		Clu	2.09	0.00015705		Lgi4	2.17	0.00360476		Prdx6	2.91	0.00672529		Il33	3.44	0.0278975		Lrig1	3.45	1.35e-05						P2RY12	1.93	1.458e-05		Cyp4F14	1.78
				Srgn	1.32	0.0201123		S100B	1.63	0.00402285		Slc2a10	1.47	0.0165959		Cyp4F14	1.53	0.0496012		Srebf1	2.07	0.00154649		Emp1	2.17	0.0421091		Il33	2.89	0.00359698		TMEM119	3.42	1.8e-07		CD44	3.31	9.294e-05						Stat3	1.91	4.7e-06		Stat3	1.77
				Slc1a4	1.31	0.00168469		Il33	1.63	0.0354138		Ezr	1.47	0.0364451		S100B	1.51	0.0137572		Prdx6	2.06	0.0027788		Padi2	2.16	0.00999845		Clu	2.87	2.1e-07		Fgf2	3.34	0.00258097		Plcd4	3.3	1.9e-07						Slc13a3	1.91	0.00332761		Lgi4	1.76
				Slc9a3r1	1.31	0.0126866		Entpd2	1.61	0.00053279		Stat2	1.47	0.0434974		Lcat	1.5	0.00994952		S1pr3	2.06	0.0469515		Apoe	2.16	0.0154588		Cp	2.87	0.00014977		Gdpd2	3.33	2e-08		Palld	3.3	6.828e-05						Mlc1	1.91	0.00340677		Fabp7	1.74
				F3	1.3	0.047267		Cbs	1.58	2.512e-05		Srebf1	1.46	0.0124634		Ptprz1	1.5	0.015753		Plcd4	2.03	0.00180446		Clu	2.13	3.749e-05		Apoe	2.84	0.00422397		Id3	3.21	0.00323279		Fgf2	3.22	0.00047057						Cyp4F14	1.87	2.889e-05		Srebf1	1.74
				Atp1B2	1.29	0.00884942		H2-T23	1.58	0.00020894		Agt	1.46	0.0128721		Id3	1.48	8.406e-05		Aldh1l1	2.02	0.00017777		Serping1	2.1	0.00116209		Igfbp2	2.81	1.991e-05		Igfbp2	3.18	0.0487031		Gdpd2	3.21	0.00405925						Rgs10	1.87	0.00248434		Serping1	1.74
				Gpc5	1.27	0.0106658		Prdx6	1.58	0.00041033		Apoe	1.45	0.00083501		Vcam1	1.46	0.001844		Lgi4	2.01	2.955e-05		Id3	2.07	0.00653329		S100a1	2.8	0.0002143		Clu	3.17	1.27e-06		Clu	3.17	0.00094107						Tnf	1.87	0.022373		Gdpd2	1.73
				Hspb1	1.27	0.0460902		Srgn	1.58	0.00886227		Cbs	1.42	0.0026237		Slc4a4	1.46	0.00206194		Serping1	1.93	0.00327539		Gpam	2.02	7.35e-06		Atp13A4	2.79	0.0001761		CD44	3.04	0.00078667		H2-T23	3.13	1.09e-06						Ednrb	1.84	0.00050271		Itih3	1.73
				Phkg1	1.26	0.0121364		Slc22a4	1.57	0.0030595		Vcam1	1.41	0.00064917		Gdpd2	1.46	0.00344125		Gpam	1.92	0.0136458		Slc22a4	2	0.00037632		Itih3	2.77	0.00123371		H2-T23	3.03	0.00027369		Slc25a18	3.08	0.00126305						Slc22a4	1.83	0.00095477		Phkg1	1.69
				Ppp1R3C	1.25	0.00115757		Slc38a3	1.57	0.0127979		Phkg1	1.41	0.0259217		Htra1	1.46	0.0158818		Slc22a4	1.87	0.0113667		Fabp7	1.97	0.00029865		Stat2	2.64	1e-07		Slc22a4	3	6.804e-05		Mlc1	3.07	0.00051735						Gpam	1.8	0.0015846		P2RY12	1.69
				Vcam1	1.25	0.00142225		Apoe	1.56	0.00409985		Gpc5	1.39	0.00130015		Rgs10	1.46	0.0391707		Mlc1	1.86	0.00803656		Gdpd2	1.86	0.023492		Slc25a18	2.63	5.697e-05		Tm4sf1	2.99	0.0336448		Igfbp2	3.06	0.00048201						Kcnj10	1.78	4.131e-05		Gstm1	1.69
				Sox9	1.25	0.00704724		Lcat	1.56	0.012107		Slc1a4	1.39	0.00535318		Atp1B2	1.45	0.0106906		S100B	1.85	0.00049623		Cyp4F14	1.83	1.396e-05		Rgs10	2.62	0.00024557		Mlc1	2.98	0.00063416		Cp	3.03	2.046e-05						Slc38a3	1.78	0.00307879		Slc22a4	1.68
				Crot	1.25	0.0295521		Slc9a3r1	1.54	0.00058811		Clu	1.37	0.00090609		Slc9a3r1	1.44	0.00025631		Ednrb	1.84	0.00095662		Mlc1	1.82	0.00297357		Slc2a10	2.6	0.00025361		Chi3L1	2.91	1.1e-06		Glis3	2.93	0.00054411						Sox9	1.75	2.018e-05		Tgfa	1.68
				Ptprz1	1.25	0.043329		Atp1B2	1.53	0.00055031		Prodh	1.37	0.00402886		Slc1a3	1.44	0.0114421		P2RY12	1.83	0.00010115		S100B	1.79	5.989e-05		Srebf1	2.6	0.00087325		S100a10	2.91	0.00738079		Atp13A4	2.89	4.786e-05						Phkg1	1.72	0.00102378		Prdx6	1.68
				Lcat	1.23	0.0404237		Slc13a3	1.52	0.00852758		Rgma	1.37	0.0068734		Sh3Pxd2B	1.44	0.0121081		Cyp4F14	1.81	0.00208924		Plcd4	1.76	0.00027873		Mlc1	2.58	0.00010354		Rgs10	2.82	0.00018745		Thbs1	2.88	0.00339771						Bmpr1b	1.69	7.684e-05		Gpam	1.67
				Itga6	1.22	0.00793423		Foxj1	1.52	0.0413606		Gpam	1.37	0.00695777		Plcd4	1.43	0.00019645		Rgs10	1.78	0.0157406		Fgf2	1.76	0.0102491		Gdpd2	2.58	0.00040983		Ezr	2.79	4.71e-06		Il33	2.86	0.030312						hgf	1.68	1.381e-05		Aldh1l1	1.65
				Atp1A2	1.22	0.0219731		P2RY12	1.5	0.00212754		Notch3	1.36	0.0119302		S1pr3	1.43	0.0489177		F3	1.75	6.832e-05		Palld	1.74	0.0031518		Fgf2	2.58	0.00086791		Cp	2.73	0.0018778		Slc22a4	2.82	0.00014991						F3	1.68	9.78e-05		Emp1	1.65
				Gstm1	1.22	0.0468553		F3	1.49	0.00075961		Mertk	1.36	0.0121276		Slc38a3	1.42	0.00026211		Sox9	1.74	0.00347038		Aldh1l1	1.72	3.7e-07		Tm4sf1	2.58	0.0295614		Pm20d1	2.68	3.967e-05		S100a10	2.82	0.00065071						Slc7a2	1.67	0.00236336		Lcat	1.62
				Npas3	1.21	0.0149555		Phkg1	1.47	0.00011781		Slc38a3	1.35	0.00056976		Atp1A2	1.42	0.00287361		Palld	1.74	0.0352392		F3	1.72	0.00070891		Glis3	2.55	0.00355321		Atp13A4	2.68	0.00010027		Fgfr1	2.82	0.00373489						Emp1	1.67	0.0487268		Ednrb	1.61
				Cbs	1.21	0.0163115		Ezr	1.47	0.00012599		Atp1B2	1.35	0.00095019		Ezr	1.42	0.0343436		Entpd2	1.67	0.00043655		Slc1a3	1.7	0.00516268		H2-T23	2.53	4.07e-06		Stat2	2.68	0.00062001		Itih3	2.79	1.51e-06						Cp	1.66	5.203e-05		Slc38a3	1.61
				Slc38a3	1.2	0.0248676		Atp1A2	1.46	0.00126736		Mlc1	1.35	0.00563901		Itga6	1.4	0.0063522		Kcnj10	1.64	0.00331899		Entpd2	1.69	0.0399162		Sox9	2.52	0.00238294		Aldh1l1	2.63	0.00023432		Vcam1	2.74	0.00506041						Palld	1.66	0.00442347		S1pr3	1.61
				Grm2	-1.21	0.0240029		Htra1	1.46	0.00325742		Ptprz1	1.34	7.17e-06		Apoe	1.4	0.0449773		Slc38a3	1.62	4.216e-05		P2RY12	1.65	0.00019422		Frem2	2.51	0.00566503		Sox9	2.63	0.00091835		Sox9	2.71	0.00039478						Slc24a6	1.66	0.049234		Slc7a2	1.6
				Gabbr2	-1.22	0.00995287		Slc1a4	1.43	0.00095211		Slc1a3	1.34	3.182e-05		Slc41a1	1.39	0.00725173		Slc1a3	1.62	0.00284713		Sox9	1.64	0.00480343		Slc22a4	2.47	0.00013321		Gpam	2.62	4.2e-07		Srebf1	2.71	0.00479991						Itga6	1.64	2.86e-06		Slc1a3	1.58
				Fzd2	-1.22	0.0336948		Kcnj10	1.43	0.0040751		Crot	1.34	0.00593625		Gpr37L1	1.39	0.0148617		Fgfr1	1.61	0.00325331		Tgfa	1.64	0.0300378		Vcam1	2.4	7.84e-06		Slc25a18	2.62	0.00320897		Slc2a10	2.7	0.00203201						Nos1	1.63	0.0188944		Ntsr2	1.58
				Hmgcs1	-1.23	0.00340646		Bmpr1b	1.43	0.0182698		Htra1	1.34	0.0215982		Itih3	1.39	0.0270655		Sirt2	1.61	0.00411959		Fgfr1	1.63	0.00165756		Mmp1a	2.4	0.020152		Pygl	2.61	0.00325394		Entpd2	2.67	0.00809924						Fgfr1	1.62	0.00133331		Sirt2	1.58
				Hmgcr	-1.26	7.555e-05		Prodh	1.43	0.0205214		Bmpr1b	1.33	5.05e-06		S100a10	1.37	0.00307955		Htra1	1.61	0.00438018		Lcat	1.61	8.88e-06		Aldh1l1	2.39	1e-07		Fgfr1	2.56	0.0001692		Gpam	2.66	0.00158215						Ntsr2	1.59	0.00012402		Id4	1.57
				AI464131	-1.27	0.001774		Ptprz1	1.42	0.00129462		Plcd4	1.33	0.00076164		Bmpr1b	1.37	0.0159258		Phkg1	1.6	2.66e-06		Slc13a3	1.61	0.0005777		Chi3L1	2.39	2.05e-06		Vcam1	2.56	0.00453588		Ezr	2.57	1.361e-05						Ptprz1	1.58	6.514e-05		Palld	1.57
				Kcnk1	-1.27	0.0181688		Gpr37L1	1.42	0.00359445		Hepacam	1.33	0.00096968		Crot	1.36	0.00109044		Itga6	1.6	0.00849866		Slc7a2	1.61	0.0113994		Gpam	2.39	3.58e-05		Prdx6	2.55	0.001561		Slc1a3	2.57	0.00182739						H2-T23	1.58	0.0183943		Nos1	1.56
				Sypl2	-1.29	0.027484		Ntsr2	1.41	0.00128234		Phka1	1.32	0.00128605		Aldoc	1.36	0.00285983		Tgfa	1.59	0.00082656		Sirt2	1.61	0.0230458		Ezr	2.39	0.00379346		Slc16a1	2.53	0.00277715		Chi3L1	2.57	0.0451867						Atp1B2	1.57	2.3e-06		Bmpr1b	1.53
				Slc13a5	-1.35	0.00356162		Stat2	1.4	0.00667868		Amigo2	1.32	0.00426786		Dio2	1.36	0.00297449		Gdpd2	1.59	0.00177627		hgf	1.6	0.00161158		Slc16a1	2.39	0.00396209		Frem2	2.51	7.71e-05		P2rx6	2.56	0.00337515						Atp1A2	1.57	0.00032187		Slc16a1	1.52
				Mfge8	-1.38	0.0188389		Slc1a3	1.39	0.00077336		Aldoc	1.31	0.00178443		F3	1.35	0.00540344		Ezr	1.59	0.0229656		Rfx4	1.6	0.00490492		Slc24a6	2.32	0.00142959		Mmp14	2.51	0.00379939		Stat2	2.54	4.2e-07						Gjb6	1.56	0.00020343		F3	1.51
				Idi1	-1.39	0.00415937		Phka1	1.39	0.00087165		Atp1A2	1.3	0.0106874		Tgfa	1.35	0.00807308		H2-T23	1.57	0.00187691		Slc2a10	1.6	0.00719547		Lgi4	2.31	1.89e-06		Srebf1	2.49	3e-08		Slc16a1	2.51	0.00030354						Slc1a3	1.56	0.00352409		Sox9	1.49
				Vegfa	-1.39	0.0313029		Plxnb1	1.38	0.00016594		Npas3	1.29	0.00298761		Fkbp5	1.35	0.0446231		Slc7a2	1.57	0.00278016		Ednrb	1.6	0.0128252		Pygl	2.31	0.0112272		Itih3	2.49	0.0002797		Aldh1l1	2.5	2e-08						Htra1	1.54	6.307e-05		Ppap2B	1.48
				Fzd10	-1.5	0.037386		Nwd1	1.38	0.00083702		Prdx6	1.29	0.010303		Rgs20	1.34	0.00266345		Slc2a10	1.57	0.00822878		Itga7	1.59	0.00144775		Fbln5	2.3	3.729e-05		Glis3	2.47	0.0078402		Frem2	2.48	5.354e-05						Mertk	1.54	0.0001926		Pdk4	1.47
								Grin2c	1.38	0.0151494		Gpr37L1	1.28	0.00047848		Rgma	1.34	0.00921625		Atp1B2	1.56	4.28e-06		Slc38a3	1.58	0.00122871		Sh3Pxd2B	2.29	0.00347297		Tgfa	2.46	0.00679913		Prdx6	2.44	0.00088133						Slc20a1	1.54	0.00038587		Rgs10	1.47
								Aldoc	1.37	0.00197388		F3	1.27	0.0114281		Grin2c	1.34	0.0227045		Bmpr1b	1.56	0.00026854		Atp1B2	1.55	6.64e-06		Pm20d1	2.28	0.0286399		Pld2	2.45	2.118e-05		Rgs10	2.43	0.00017958						Fgf1	1.53	4.082e-05		Ddo	1.46
								Mertk	1.36	0.00200477		Slc56a1	1.26	8.377e-05		Kcnj10	1.34	0.0363888		Ptprz1	1.55	0.00010201		Itga6	1.55	3.233e-05		Itga6	2.27	2.43e-06		Padi2	2.44	1.12e-06		Pygl	2.42	0.00057664						Ddo	1.53	0.00828745		Rfx4	1.45
								Slc20a1	1.36	0.00271395		Fgfr1	1.26	0.00597032		Ppp1R3C	1.33	1.51e-06		Pdk4	1.55	0.0115852		Phkg1	1.55	0.00593736		Itga7	2.27	4.826e-05		Lgi4	2.36	1.85e-05		Tgfa	2.41	0.00047342						Tst	1.53	0.00880663		Ptprz1	1.44
								Gdpd2	1.36	0.0123186		Gstm1	1.26	0.00879519		Acss1	1.33	0.0003446		hgf	1.54	4.806e-05		Slc24a6	1.54	0.00807257		P2RY12	2.26	0.00010326		Sh3Pxd2B	2.33	0.00013471		Sh3Pxd2B	2.38	0.00046151						Entpd2	1.53	0.036454		Megf10	1.44
								Ppap2B	1.36	0.0140561		Slc4a4	1.26	0.02015		Slc1a4	1.33	0.00114855		Slc24a6	1.54	0.02314		Ptprz1	1.53	2.72e-05		Fgfr1	2.26	0.0003716		Slc1a3	2.33	0.00140759		P2RY12	2.36	3.49e-06						Slc2a10	1.52	0.0118208		Fgf1	1.44
								Fgf1	1.36	0.0240934		Fgf1	1.25	0.0238812		Slc26a6	1.33	0.0266921		Atp1A2	1.52	0.00096711		Htra1	1.52	0.00028113		Slc1a3	2.24	8.778e-05		Slc2a10	2.28	0.00039943		Lgi4	2.36	0.00425716						Slc39a12	1.51	0.00018849		Fgfr1	1.44
								Par6	1.35	0.0151866		Gjb6	1.25	0.0343341		Notch3	1.32	0.0179056		Slc13a3	1.52	0.00347749		Bmpr1b	1.52	0.00552733		Tgfa	2.21	0.0011646		Ednrb	2.26	1.7e-07		Padi2	2.31	0.0201846						Ppap2B	1.51	0.00094238		Itga6	1.43
								Kcnn3	1.35	0.048133		Ppil6	1.25	0.0395942		Ppap2B	1.31	0.00012208		Vcam1	1.51	0.0229475		Slc41a1	1.51	0.0204287		S100a10	2.2	0.00050664		Entpd2	2.24	0.0107536		Itga6	2.29	0.0018059						Steap4	1.51	0.0419771		Htra1	1.42
								Fgfr1	1.34	0.00173472		Ppap2B	1.23	0.00634186		hgf	1.31	0.00348889		Lcat	1.5	0.00463586		Npas3	1.5	0.00047646		Entpd2	2.06	0.00011145		Itga7	2.23	0.00066157		Tst	2.28	0.0113652						Gstm1	1.5	0.00038795		Gldc	1.41
								Vcam1	1.34	0.038297		Slc20a1	1.23	0.0137257		Entpd2	1.31	0.00953372		Stat2	1.49	0.00140632		Mertk	1.5	0.00195808		Tst	2.04	7.735e-05		Itga6	2.2	0.00369179		Ednrb	2.27	0.00164279						Itga7	1.5	0.00642151		Slc13a3	1.4
								Rfx4	1.34	0.0442239		Fads2	1.22	0.00129535		Pld2	1.31	0.00978405		Mertk	1.49	0.00180829		CD44	1.5	0.0247379		Pld2	2.03	0.00193628		Tst	2.2	0.0185761		Vipr2	2.26	0.00806376						Gpr37L1	1.49	5.58e-06		Entpd2	1.4
								Slc2a10	1.34	0.0443954		Ddo	1.22	0.0084225		Fads2	1.3	0.00088294		Daam2	1.49	0.0251905		Steap4	1.5	0.0488234		Ednrb	1.97	4.895e-05		Cyp4F14	2.18	2.63e-06		Slc24a6	2.21	0.0173482						Cbs	1.49	4.564e-05		Pygb	1.39
								Slc39a12	1.34	0.0448527		Cyp7B1	1.22	0.00963692		Plxnb1	1.3	0.00100245		Slc41a1	1.48	9.004e-05		Kcnj10	1.48	0.00017726		Npas3	1.97	0.00340446		Slc41a1	2.18	0.00010117		Mmp14	2.2	6.07e-05						Prodh	1.49	0.00722353		Par6	1.39
								Pygb	1.33	0.0001957		Grhl1	1.22	0.031399		Mertk	1.3	0.0155017		Gjb6	1.48	0.00120454		Atp1A2	1.48	0.00076518		Kcnj10	1.94	4.196e-05		Slc38a3	2.18	0.00429723		Slc2a4	2.2	0.00572569						Slc16a1	1.49	0.0250354		Atp1B2	1.38
								Sh3Pxd2B	1.33	0.00082073		Nwd1	1.21	0.00186569		Hacd2	1.28	0.0318826		Rfx4	1.48	0.00556601		Pld2	1.48	0.00415176		F3	1.94	7.207e-05		Kcnn3	2.16	0.00062471		Tnc	2.18	0.0276007						Sh3Pxd2B	1.43	0.00022448		Tst	1.37
								Slc4a4	1.33	0.0142927		Slc41a1	1.21	0.00359829		Gldc	1.28	0.0397163		Gpr37L1	1.47	0.00099034		Slc16a1	1.48	0.0115898		Atp1B2	1.91	0.00017109		Slc24a6	2.07	0.00034549		Itga7	2.14	0.00701384						Sirt2	1.43	0.0365562		Asrgl1	1.35
								Rgma	1.33	0.0179118		Ntsr2	1.21	0.00648469		Slc7a2	1.27	0.00220499		Pld2	1.47	0.0022588		Megf10	1.48	0.0144029		hgf	1.9	8.762e-05		P2RY12	2.06	1.591e-05		Pld2	2.12	0.0110926						Slc41a1	1.42	0.00031541		Slc24a6	1.35
								Gldc	1.32	0.00525675		Lcat	1.21	0.0253236		Fgf1	1.27	0.00242607		Megf10	1.46	1.941e-05		Ppap2B	1.47	5.712e-05		Gldc	1.9	0.00037471		Ddo	2.06	0.00385223		Kcnn3	2.09	0.00092799						Cyp7B1	1.42	0.00038408		Daam2	1.35
								Hepacam	1.32	0.00591141		Acss1	1.21	0.0416602		Timp3	1.25	0.00023954		Par6	1.46	0.00241691		Ntsr2	1.45	1.027e-05		Mmp14	1.9	0.048586		P2rx6	2.04	0.00484078		S100B	2.09	0.00114528						Pygb	1.42	0.00211896		Mertk	1.34
								Gpc5	1.32	0.00645764		Adhfe1	1.2	0.00095352		Ntsr2	1.25	0.00026456		Frem2	1.45	0.0120294		Gjb6	1.45	0.00130247		Ddo	1.89	0.0118364		Sirt2	2.02	9.135e-05		Ddo	2.03	0.00014549						Rfx4	1.42	0.00872968		Vcam1	1.34
								Sirt2	1.32	0.00768548		Plxnb1	1.2	0.00504478		Nwd1	1.25	0.0174927		Sh3Pxd2B	1.45	0.0306964		Sh3Pxd2B	1.44	0.0011509		Daam2	1.88	0.00056531		Slc13a3	2.02	0.0137341		Sirt2	2.03	0.00426564						Stat2	1.42	0.0207093		Acss1	1.34
								Megf10	1.31	0.0467212		Par6	1.2	0.0374227		Slc1a2	1.24	0.00038983		Hepacam	1.44	0.00013386		Ezr	1.43	0.00092874		Sirt2	1.88	0.00097492		Vipr2	2.02	0.0232992		Slc41a1	2.02	0.0143935						Paqr8	1.41	1.9e-06		Prodh	1.34
								Ppp1R3C	1.3	0.0140785		Kcnk1	-1.2	0.00042421		Ncan	1.24	0.00118707		Npas3	1.44	0.00474928		Stat2	1.42	0.00030276		Padi2	1.88	0.004008		Daam2	1.98	0.00165316		F3	2.01	6.18e-05						Aldoc	1.41	0.0001607		Gpr37L1	1.33
								Pld2	1.3	0.0177698		Sorl1	-1.22	0.0224426		Npas3	1.24	0.0065192		Ntsr2	1.41	0.00166907		Gpr37L1	1.42	0.00152635		Ptprz1	1.85	0.00045274		Tnc	1.98	0.0487876		Ptprz1	2	0.00010767						Gpc5	1.41	0.00090957		Pla2g7	1.32
								Gjb6	1.3	0.0487119		Pla2g7	-1.24	0.0120429		Gpc5	1.24	0.00976095		Ddo	1.39	0.0474122		Slc4a4	1.41	0.00432982		Cyp4F14	1.81	3.846e-05		Atp1B2	1.97	0.00157839		Rfx4	2	0.00033949						Gldc	1.41	0.00184303		Pld2	1.32
								Slc56a5	1.29	0.00284238		Pfkfb3	-1.28	0.0106096		Phka1	1.24	0.040683		Rgma	1.38	0.0147678		Daam2	1.41	0.0160144		Gpr37L1	1.78	0.00041484		Npas3	1.96	9.865e-05		Cyp4F14	1.99	0.00049701						Phka1	1.4	0.00038701		Rgma	1.32
								Acsbg1	1.29	0.00640069		Bdnf	-1.35	0.0421396		Slc20a1	1.23	0.0148198		Id4	1.37	0.00573633		Tst	1.41	0.038839		Slc1a4	1.77	0.00024057		Ptprz1	1.96	0.00447438		Gli3	1.95	2.1e-06						Frem2	1.4	0.0304408		hgf	1.31
								Ddo	1.27	0.00311627		Vegfa	-1.41	1.593e-05		Hepacam	1.23	0.0208514		Prodh	1.36	0.00129261		Gstm1	1.4	0.00325692		Slc41a1	1.76	0.00019294		Phkg1	1.95	0.00574719		Bmpr1b	1.95	0.00176943						Ezr	1.38	0.00346585		Slc39a12	1.31
								Itga6	1.27	0.00416144		Lrrk2	-1.49	0.0005919		Amigo2	1.23	0.0244725		Ppap2B	1.35	0.00016382		Slc26a6	1.4	0.00383626		Fzd1	1.76	0.00032984		S100B	1.93	0.00035936		Phkg1	1.95	0.00849517						Id4	1.38	0.00567471		Hepacam	1.31
								Gstm1	1.27	0.022422		Rhcg	-1.51	0.0264182		Fgfr1	1.22	0.027618		Fgf1	1.35	0.0008575		Slc20a1	1.39	0.00055636		Sorcs2	1.76	0.00506637		Fbln5	1.92	0.00292378		Acot1	1.93	3.312e-05						Pld2	1.38	0.0400108		Gpc5	1.31
								Acss1	1.26	0.00167259						Soat1	1.22	0.0430738		Slc20a1	1.34	0.00282929		Aldoc	1.39	0.00057834		Rfx4	1.75	0.00167005		Sorcs2	1.92	0.00347975		Atp1B2	1.93	0.00434319						Rgma	1.37	0.0196705		H2-T23	1.3
								Slc7a2	1.26	0.0204196						Slc56a5	1.21	0.00014507		Slc9a3r1	1.33	0.00813722		Cbs	1.38	0.00013972		Mertk	1.74	3.194e-05		Kcnj10	1.91	5.49e-06		Npas3	1.92	8.581e-05						Glul	1.35	0.00057742		Kcnj10	1.3
								Slc16a1	1.26	0.0303066						Ephx2	1.21	0.00257864		Fstl1	1.33	0.0239923		Gldc	1.38	0.00346109		S100B	1.73	0.0001936		F3	1.91	2.496e-05		Nos1	1.91	0.00550906						Npas3	1.35	0.00132294		Frem2	1.3
								Hacd2	1.26	0.0367202						Igfbp2	1.21	0.0457405		Cbs	1.33	0.0314057		Fstl1	1.36	0.00119127		Rgma	1.73	0.00059654		Rfx4	1.9	0.00032564		Tgfb2	1.91	0.0481938						Slc9a3r1	1.35	0.00139055		Gja1	1.29
								Ttyh1	1.25	0.00456076						Ptgs2	-1.2	0.0331087		Plxnb1	1.32	0.00982124		Plxnb1	1.35	0.00547264		Notch1	1.73	0.0129114		Acot1	1.89	3.199e-05		Rgma	1.9	0.00013135						Slc4a4	1.35	0.00678383		Plxnb1	1.29
								Npas3	1.25	0.00591114						Cldn10	-1.21	0.00312135		Slc4a4	1.31	0.0112978		Rgma	1.34	0.00951396		aass	1.71	0.012296		Gldc	1.88	0.0135963		Par6	1.9	0.00045372						Acsbg1	1.34	0.00012933		Glul	1.28
								Cyp7B1	1.25	0.0460446						Lrp4	-1.23	0.0251894		Glul	1.3	0.00071283		Ddo	1.33	0.00802935		Chrdl1	1.7	0.00129134		Gpr37L1	1.84	2.3e-07		Slc7a2	1.89	0.017997						Par6	1.34	0.021617		Cyp7B1	1.28
								Asrgl1	1.23	0.0241381						Slc13a5	-1.27	0.0424054		Aldoc	1.3	0.00421117		Glul	1.33	0.00845041		Slc13a3	1.69	0.00049024		Gli3	1.82	0.00374291		Prdm16	1.88	0.00265686						Hacd2	1.33	0.00045094		Paqr8	1.27
								Crot	1.23	0.0245455						Kcnk1	-1.28	0.0104075		Lama2	1.3	0.0092729		Trpm7	1.31	0.00629166		Phkg1	1.67	0.00038937		Hepacam	1.81	9.2e-07		Gldc	1.87	0.00559105						Nwd1	1.33	0.00446379		Slc41a1	1.27
								Paqr8	1.23	0.0268968						Arntl	-1.29	0.0249089		Slc39a12	1.28	3e-06		Par6	1.31	0.0207412		Lcat	1.67	0.00067561		Slc1a4	1.8	0.00809229		aass	1.87	0.0226722						Hepacam	1.33	0.0268811		Sh3Pxd2B	1.26
								Notch1	1.22	0.00708389						Mfge8	-1.33	0.0467893		Ltbp1	1.28	0.00029191		Hepacam	1.3	0.0459087		P2rx6	1.67	0.0139241		Notch3	1.79	0.00368437		Kcnj10	1.86	0.00322936						Slc1a4	1.31	0.00198307		Slc9a3r1	1.26
								Adhfe1	1.22	0.01377						Vegfa	-1.56	0.0335685		Phka1	1.28	0.00249814		Cyp7B1	1.29	0.00200511		Gli3	1.66	0.0241403		hgf	1.75	3.747e-05		Fbln5	1.86	0.0248246						Slc56a5	1.31	0.00462658		Cbs	1.26
								Glul	1.22	0.0236537						Rhcg	-1.67	0.043102		Hacd2	1.28	0.00740246		Prodh	1.29	0.00252779		Slc38a3	1.65	9.99e-06		Bmpr1b	1.73	6.823e-05		Gpr37L1	1.85	0.0064359						Soat1	1.3	0.00476645		Bmpr1a	1.24
								Slc41a1	1.21	0.0296221						Slc2a4	-2.54	0.0179023		Gja1	1.26	0.00489447		Nwd1	1.29	0.00301267		Hepacam	1.65	0.00731022		Rgma	1.71	0.00039823		Slc1a4	1.84	0.00179799						Sparcl1	1.29	0.00046759		Aldoc	1.24
								Slc1a2	1.2	0.00714936						Ugt1a1	-2.85	0.0327425		Paqr8	1.26	0.00549707		Hacd2	1.29	0.00358301		Kcnn3	1.62	0.0125289		Gstm1	1.71	0.00250814		Daam2	1.83	0.0114445						Plxnb1	1.29	0.00081794		Gjb6	1.24
								Lama2	1.2	0.0267213										Fzd1	1.26	0.0256267		Appl2	1.28	0.0394805		Bmpr1b	1.61	0.00177259		Notch1	1.69	0.00231076		hgf	1.82	0.00013797						Asrgl1	1.29	0.00441063		Slc56a5	1.23
								Gabrg1	-1.22	0.00370641										S100a10	1.26	0.0368849		Phka1	1.26	0.00381125		Nos1	1.59	0.0418634		Slc7a2	1.69	0.00241371		Sorcs2	1.81	3e-06						Fbln5	1.29	0.00738681		Nwd1	1.23
								Slc13a5	-1.27	0.0116468										Gli3	1.26	0.0443146		Lama2	1.26	0.0408599		Slc7a2	1.58	0.00028734		Acss1	1.69	0.00566504		Notch1	1.74	0.00798265						Bmpr1a	1.27	0.00821427		Slc20a1	1.23
								Lrrk2	-1.28	0.023935										Asrgl1	1.25	0.00204146		Slc56a1	1.25	9.504e-05		Atp1A2	1.57	0.00043705		Tgfb2	1.69	0.0139528		Aqp9	1.73	0.0276539						Gja1	1.27	0.018585		Ppp1R3C	1.22
								AI464131	-1.29	0.0321478										Crot	1.24	0.0450945		Paqr8	1.25	0.00067352		Plxnb1	1.57	0.00076727		Nos1	1.69	0.0418657		Mertk	1.71	5.323e-05						Ephx2	1.27	0.0294722		Adhfe1	1.22
								Bdnf	-1.42	0.0225058										Nwd1	1.23	0.00145273		Gjb2	1.25	0.0394706		Notch3	1.57	0.00229385		Slc26a6	1.67	0.00107956		Gja1	1.71	0.00304036						Trpm7	1.26	0.00214445		Sparcl1	1.22
								Vegfa	-1.45	0.0186651										Pygb	1.23	0.00393468		Slc1a4	1.24	0.028006		Fstl1	1.56	1.971e-05		Plxnb1	1.67	0.00117127		Fzd1	1.71	0.0296842						Timp3	1.26	0.00823639		Appl2	1.22
								Hmgcs1	-1.5	0.0377925										Ppp1R3C	1.23	0.0152041		Egfr	1.24	0.0285822		Gjb6	1.56	0.00012395		Crot	1.66	2.84e-06		Hepacam	1.69	0.0211036						Ppp1R3C	1.26	0.0309897		Ezr	1.22
								Hes5	-1.61	0.00180236										Slc56a5	1.21	0.00994868		Sorcs2	1.23	0.00105217		Slc26a6	1.56	0.00091552		Mertk	1.66	6.353e-05		Gstm1	1.68	0.00479662						Notch3	1.26	0.0367031		Slc26a6	1.22
								Idi1	-1.64	0.0137968										Bmpr1a	1.2	0.0057129		Gpc5	1.23	0.0120147		Aqp9	1.55	0.00348738		Efna4	1.65	0.0109896		Slc26a6	1.67	0.00498046						Fstl1	1.24	0.00138345		Phgdh	1.21
								Ugt1a1	-2.83	0.0158177										Egfr	1.2	0.035477		Gli3	1.23	0.0178493		Sox2	1.54	0.00010967		Slc2a4	1.62	0.0443638		Chrdl1	1.66	0.00578396						PrnP	1.24	0.00206302		Acot1	1.21
																				Cyp7B1	1.2	0.0356574		Pygb	1.22	0.00170094		Egfr	1.54	0.00093432		Egfr	1.61	0.00167842		Ppp1R3C	1.66	0.0127233						Crot	1.24	0.0186753		Lama2	1.21
																				Gpc5	1.2	0.035853		Soat1	1.21	0.00823093		Par6	1.53	0.00080483		Atp1A2	1.6	0.00804669		Plxnb1	1.65	0.00548379						Efna4	1.23	0.00386833		Atp1A2	1.21
																				Gabbr2	-1.21	0.012032		Amigo2	1.2	0.0257917		Fzd10	1.53	0.00335021		Fstl1	1.59	4.515e-05		Sox2	1.63	0.00035743						Glud1	1.23	0.00405516		Fstl1	1.21
																				Fmo1	-1.21	0.0380314		Bmpr1a	1.2	0.0313706		Slc4a4	1.51	0.00124909		Acsbg1	1.59	0.00015564		Notch3	1.63	0.00157429						Ltbp1	1.23	0.0100303		Slc56a1	1.2
																				Nrcam	-1.23	0.00464594		Fgf1	1.2	0.0394391		Nwd1	1.51	0.00452721		Par6	1.59	0.00078883		Gjb6	1.63	0.0056476						Lama2	1.23	0.0153159		Crot	1.2
																				Fdft1	-1.23	0.0267433		Nrcam	-1.21	0.00070755		Crot	1.5	1.777e-05		Sox2	1.59	0.0243087		Gas1	1.63	0.0107166						S100a10	1.23	0.0374664		Slc6a9	1.2
																				Slc7A10	-1.24	0.00520311		Slc7A10	-1.23	0.0287044		Gstm1	1.48	0.00087668		Cyp7B1	1.57	9.94e-05		Id4	1.62	0.00757332						Slc6a11	1.22	0.0455337		Trpm7	1.2
																				Grm3	-1.24	0.00573889		Grm3	-1.24	0.00041151		Pdk4	1.46	0.0405939		Slc4a4	1.56	0.00091636		Fstl1	1.62	0.0333839						Ncan	1.21	0.0109979		Gria2	-1.2
																				Syp	-1.25	0.00688166		Gabbr2	-1.24	0.00588399		Megf10	1.44	0.00723354		Pdk4	1.55	0.00709173		Egfr	1.59	0.0191915						Notch1	1.2	0.00843957		Fdft1	-1.2
																				Grm2	-1.27	0.0240036		Syn2	-1.25	0.00457317		Soat1	1.43	0.00295372		Lcat	1.54	0.00509997		Crot	1.55	7.26e-06						Slc56a1	1.2	0.00929648		Sorl1	-1.21
																				Snap25	-1.28	0.00399944		Grin1	-1.25	0.0370988		Trpm7	1.42	0.00076816		Id4	1.52	0.00058849		Acsbg1	1.55	0.00669701						Gad1	-1.22	0.00497754		Nrcam	-1.23
																				Slc30a10	-1.32	0.00148367		Kcnk1	-1.28	0.00502124		Acsbg1	1.41	8.69e-05		Adhfe1	1.5	3.066e-05		Pdgfc	1.54	0.00135211						Kcna2	-1.22	0.0285602		Kcna2	-1.23
																				Ntrk3	-1.32	0.00406478		Ntrk3	-1.3	0.00224993		Hacd2	1.41	0.00028508		Gja1	1.5	0.0242642		Ltbp1	1.53	0.00091287						Snap25	-1.25	0.0169913		Kcnk1	-1.25
																				Ephb3	-1.35	0.00072755		Snap25	-1.31	0.0252223		Phkb	1.4	6.9e-07		Slc9a3r1	1.48	0.00016188		Fkbp5	1.53	0.0192175						Nrcam	-1.25	0.0225904		Slc30a10	-1.27
																				Gpc4	-1.35	0.0273731		Fdft1	-1.32	8.342e-05		Ntrk2	1.4	0.00389883		Phkb	1.48	0.00274843		Ntrk2	1.51	1.79e-06						Kcnk1	-1.25	0.0372295		Grm2	-1.27
																				Adrb1	-1.4	4.189e-05		Chrdl1	-1.36	0.045313		Pdgfc	1.4	0.0108164		Soat1	1.45	0.00833176		Hacd2	1.51	4.567e-05						Gabrg1	-1.26	0.0495524		Gabrg1	-1.28
																				Sema4a	-1.4	0.00150362		Sema4a	-1.37	0.00223155		Pfkfb3	1.38	0.0117161		Glb1	1.44	0.0247724		Slc9a3r1	1.5	0.00175743						Adrb1	-1.32	0.00028048		Gabbr2	-1.28
																				St6Galnac5	-1.41	0.00544378		Ephb3	-1.37	0.0284345		Slc20a1	1.37	0.00099534		Ppp1R3C	1.42	0.0369671		Lcat	1.5	0.00696081						Syp	-1.33	0.00256029		Gad1	-1.29
																				Lrrk2	-1.44	0.00183957		Slc30a10	-1.38	0.00408977		Htra1	1.36	0.00043633		Ntrk2	1.41	0.00474179		Pfkfb3	1.47	0.00675636						Nat8	-1.33	0.00715931		St6Galnac5	-1.29
																				Cyp4f15	-1.51	0.00186139		Agt	-1.39	0.0252252		Sema5b	1.35	0.00451152		Slc20a1	1.4	0.00034117		Acss1	1.47	0.0248091						Fdft1	-1.34	0.00142041		Snap25	-1.31
																				Msmo1	-1.56	0.0168601		Syp	-1.44	0.0012448		Nxpe4	1.35	0.0064624		Klf15	1.39	0.0220169		Pla2g7	1.47	0.0382957						Lrp4	-1.36	0.00574219		Syp	-1.34
																				Slc13a5	-1.57	0.00131079		Cyp4f15	-1.47	0.0179219		Bmpr1a	1.35	0.00731189		Pygb	1.38	0.0011587		Phkb	1.46	0.00018219						Ntrk3	-1.43	0.00083387		Ntrk3	-1.36
																				Hmgcs1	-1.62	0.00292627		St6Galnac5	-1.49	0.00131979		Fkbp5	1.34	0.0446981		Slc39a12	1.38	0.0113906		Soat1	1.46	0.0255566						Slc13a5	-1.43	0.00423012		Adrb1	-1.4
																				Hmgcr	-1.62	0.0041802		Ptgs2	-1.49	0.0357924		Acss1	1.33	0.00497462		Pla2g7	1.37	0.00017103		Nwd1	1.45	2.168e-05						Cyp4f15	-1.43	0.0211986		Ephb3	-1.44
																				Rhcg	-1.66	0.0114219		Lrrk2	-1.5	0.00042001		Gja1	1.33	0.0177925		Ltbp1	1.37	0.00057961		Cyp7B1	1.44	0.00372258						Bdnf	-1.49	0.014908		Msmo1	-1.45
																				Bdnf	-1.71	0.00334224		Slc13a5	-1.52	0.00066858		Klf15	1.32	0.0150004		Trpm7	1.35	0.00074256		Klf15	1.44	0.0155513						Lrrk2	-1.56	0.00048458		Arc	-1.45
																				Vegfa	-1.72	3.42e-06		Rhcg	-1.52	0.0296971		Tgfb2	1.31	0.01607		Rgs20	1.34	0.0024657		Slc4a4	1.43	0.00310885						AI464131	-1.57	0.00138432		Sema4a	-1.46
																				Mfge8	-1.84	0.0070995		Adrb1	-1.55	7.46e-06		Phka1	1.3	0.00860207		Lama2	1.34	0.00480128		Gjb2	1.43	0.0208254						Hmgcr	-1.67	0.004772		Lrrk2	-1.51
																				Idi1	-1.87	0.00077285		Vegfa	-1.57	7.52e-06		Glb1	1.29	0.0039974		Pfkfb3	1.34	0.0448648		Gpc4	1.43	0.0295451						Msmo1	-1.67	0.0181514		Mfge8	-1.52
																				Fzd10	-2.06	0.00067048		Nat8	-1.66	0.00043339		Appl2	1.29	0.00758252		Hacd2	1.33	0.00196071		Appl2	1.41	0.00229673						Hmgcs1	-1.71	0.00324259		AI464131	-1.55
																				Fzd2	-2.24	0.0162178		Gabrg1	-1.68	0.00651461		Cyp7B1	1.28	0.00247427		Nxpe4	1.32	0.0140638		Trpm7	1.4	0.00079994						Vegfa	-1.87	0.00210179		Hmgcs1	-1.56
																				Hes5	-2.26	0.00160728		AI464131	-1.72	0.00011677		Ltbp1	1.28	0.0170837		PrnP	1.31	0.00064202		PrnP	1.39	0.000251						Lgr6	-2.02	0.00521651		Fzd2	-1.58
																				Slc25a34	-2.86	0.00368681		Hmgcr	-1.73	0.013077		Pla2g7	1.27	0.00112189		Dag1	1.31	0.0270117		Atp1A2	1.39	0.00612133						Fzd2	-2.07	0.0253946		Hmgcr	-1.58
																								Lgr6	-1.74	0.00618608		Ppap2B	1.26	0.00027704		Ppap2B	1.29	0.00043481		Pygb	1.39	0.00981784						Idi1	-2.15	0.00051086		Rhcg	-1.58
																								Hmgcs1	-1.8	9.742e-05		Lama2	1.26	0.0112377		Wnt7a	1.29	0.0243921		Glb1	1.37	0.00151292						Fzd10	-2.26	0.00174097		Cyp4f15	-1.61
																								Fzd10	-1.8	0.0499508		Id4	1.26	0.0130066		Gpt	1.29	0.0438464		Bmpr1a	1.37	0.00343138						Hes5	-2.28	0.00058318		Nat8	-1.68
																								Fzd2	-1.83	0.00028145		Slc39a12	1.25	0.0124329		Ephx2	1.28	0.00317928		Nxpe4	1.36	0.001699						Slc25a34	-2.76	7.69e-06		Bdnf	-1.69
																								Bdnf	-1.83	0.00292882		Gjb2	1.25	0.0330592		DMD	1.28	0.00606064		Sema5b	1.36	0.00854055										Slc13a5	-1.73
																								Msmo1	-1.85	0.00447427		Glul	1.23	0.00129045		Appl2	1.28	0.00615974		Rgs20	1.35	0.00178344										Idi1	-1.8
																								Mfge8	-1.89	0.00124521		Slc56a1	1.22	0.011287		Asrgl1	1.26	0.00010428		Gabrb1	1.33	0.00012609										Nr4a1	-1.82
																								Nr4a1	-2.08	0.00317839		Glud1	1.2	0.00755071		Timp3	1.26	0.00961102		Phka1	1.33	0.0099795										Vegfa	-1.84
																								Idi1	-2.14	2.199e-05		Slc9a3r1	1.2	0.0093571		Glud1	1.25	0.00074913		Wnt7a	1.33	0.0108207										Hes5	-1.99
																								Arc	-2.47	0.0124341		PrnP	1.2	0.0318486		Gabrb1	1.25	0.0136349		Ppap2B	1.33	0.0330731										Fzd10	-2.09
																								Hes5	-2.75	2.483e-05		DMD	1.2	0.0425398		Ntsr2	1.25	0.01678		Slc20a1	1.29	0.00177005										Slc25a34	-2.14
																								Slc25a34	-3.77	8.005e-05		Cldn10	-1.2	0.0490045		Fads2	1.23	0.0138395		Dag1	1.29	0.00551693										Lgr6	-3.39
																												Acsl6	-1.21	0.00288766		Ppil6	1.22	0.0462503		Amigo2	1.29	0.0397159
																												Hapln1	-1.21	0.0471058		Htra1	1.21	0.00072901		Adhfe1	1.28	0.00085107
																												Sorl1	-1.24	0.0046963		Adpgk	1.21	0.00357894		Glud1	1.28	0.00127888
																												Ntrk3	-1.25	0.00514895		Slc56a1	1.21	0.0143668		Asrgl1	1.26	0.0242967
																												Slc6a11	-1.25	0.0193024		Fkbp5	1.2	0.00849702		Fads2	1.25	0.00923367
																												Slc6a1	-1.25	0.0207765		Cdh10	-1.2	0.00137328		Paqr8	1.24	0.0366043
																												Gabbr1	-1.25	0.0317518		Grin1	-1.21	0.0461542		Slc56a1	1.23	0.00017147
																												Slc32a1	-1.26	0.0180117		Gabbr1	-1.22	0.00538298		Igf2r	1.23	0.0291593
																												St6Galnac5	-1.26	0.0324574		Nlgn1	-1.26	0.0213601		Vav3	1.21	0.0464091
																												Gpc5	-1.27	0.00720558		Apc	-1.28	0.00041528		DMD	1.2	0.0221491
																												Nrcam	-1.28	0.0056295		Alcam	-1.28	0.00309735		Apc	-1.21	0.00114785
																												Bcan	-1.29	0.0320949		Nrcam	-1.28	0.00764151		Cdh10	-1.21	0.00129868
																												Gabbr2	-1.31	0.0440779		Aifm3	-1.28	0.0353271		Gria2	-1.21	0.0183935
																												Syp	-1.32	0.00132128		Slc6a1	-1.3	0.00019853		Nrxn1	-1.23	0.00930177
																												Dio2	-1.33	0.00370475		Gria2	-1.3	0.0169482		Acsl6	-1.23	0.0365664
																												Gad1	-1.33	0.0128389		Arntl	-1.3	0.032327		Ntrk3	-1.24	0.0211883
																												Gabra4	-1.35	0.0206836		Sorl1	-1.33	0.00181966		Syp	-1.26	0.0116871
																												Grin1	-1.38	0.0123083		Gad1	-1.34	0.00599543		Nlgn1	-1.26	0.0359982
																												Alcam	-1.42	0.0109508		Gabbr2	-1.39	0.0475271		Slc6a11	-1.27	0.00505277
																												Grm2	-1.44	0.00555817		Msmo1	-1.42	6.86e-06		Sorl1	-1.28	0.00242887
																												Adrb1	-1.44	0.00987283		Gabra4	-1.42	0.00048192		Slc6a1	-1.29	0.00012754
																												Kcna2	-1.53	0.00556505		Dio2	-1.42	0.0108637		Gabbr2	-1.29	0.00228442
																												Grm3	-1.55	0.00072645		Gabrg1	-1.48	0.00050947		Arntl	-1.33	0.00906235
																												Ephb3	-1.63	0.0203379		Hmgcr	-1.48	0.00908236		Nrcam	-1.35	0.0053412
																												Hmgcr	-1.67	0.0108957		Kcna2	-1.51	0.00475449		Alcam	-1.39	0.00279941
																												Slc30a10	-1.68	0.00851894		Lgr6	-1.53	0.0193851		Sypl2	-1.39	0.0149115
																												Agt	-1.71	0.0107873		Grm3	-1.54	0.00138849		Grin1	-1.4	0.00539652
																												Lrrk2	-1.8	5.115e-05		Adrb1	-1.6	0.00024178		Gabra4	-1.41	0.0001765
																												Snap25	-1.82	0.0150319		Hmgcs1	-1.61	2.699e-05		Aifm3	-1.41	0.005554
																												Hmgcs1	-1.83	0.00557727		Ephb3	-1.7	1.79e-06		Gad1	-1.44	0.0115699
																												Slc7A10	-1.84	4.71e-06		AI464131	-1.7	7.237e-05		Msmo1	-1.52	0.0468202
																												Msmo1	-1.86	0.0136409		Vegfa	-1.73	3.32e-06		Hmgcs1	-1.56	0.00830755
																												Vegfa	-1.9	0.0006126		Slc7A10	-1.74	0.0177112		Hmgcr	-1.56	0.0449541
																												Idi1	-2.05	0.00951536		Lrrk2	-1.81	0.00481356		Adrb1	-1.57	0.0247405
																												Fzd2	-2.1	0.00261573		Idi1	-1.84	2.004e-05		Grm3	-1.6	0.00103212
																												AI464131	-2.26	0.00085249		Snap25	-1.85	0.00124104		Fzd2	-1.64	0.0239708
																												Mfge8	-2.55	0.00010323		Mfge8	-2.13	0.00540094		Ephb3	-1.68	0.00470002
																												Cyp4f15	-2.64	1.173e-05		Slc13a5	-2.24	2.054e-05		Lrrk2	-1.68	0.00658694
																												Hsd11B1	-3.01	0.00036198		Hsd11B1	-2.67	5.612e-05		Grm2	-1.72	0.00350208
																												Hes5	-3.44	7.38e-06		Hes5	-3.16	0.00492411		Nat8	-1.73	2.147e-05
																												Slc25a34	-3.46	0.00147188		Cyp4f15	-3.18	0.0243132		Kcna2	-1.73	0.00014712
																																Slc25a34	-3.19	0.00015899		Lgr6	-1.8	0.00387539
																																				Slc7A10	-1.83	0.0360187
																																				AI464131	-1.94	0.00303399
																																				Snap25	-2.01	0.00057388
																																				Idi1	-2.01	0.0107146
																																				Mfge8	-2.07	0.00242386
																																				Vegfa	-2.08	0.00680822
																																				Slc13a5	-2.15	0.00209907
																																				Hsd11B1	-2.41	0.0177956
																																				Hes5	-2.67	0.00551405
																																				Cyp4f15	-2.69	0.0378198
																																				Slc25a34	-3.42	1.04e-06
[truncated: 19 more columns]

## Sheet: Hp
Probe Name	Norm ip M : Hp vs. Norm ip F : Hp	P value of: Norm ip M : Hp vs. Norm ip F : Hp	ME7 ip F : Hp vs. Norm ip F : Hp	P value of: ME7 ip F : Hp vs. Norm ip F : Hp	ME7 ip M : Hp vs. Norm ip F : Hp	P value of: ME7 ip M : Hp vs. Norm ip F : Hp	22L ip F : Hp vs. Norm ip F : Hp	P value of: 22L ip F : Hp vs. Norm ip F : Hp	22L ip M : Hp vs. Norm ip F : Hp	P value of: 22L ip M : Hp vs. Norm ip F : Hp	RML ip F : Hp vs. Norm ip F : Hp	P value of: RML ip F : Hp vs. Norm ip F : Hp	RML ip M : Hp vs. Norm ip F : Hp	P value of: RML ip M : Hp vs. Norm ip F : Hp	SSLOW ip1 F : Hp vs. Norm ip F : Hp	P value of: SSLOW ip1 F : Hp vs. Norm ip F : Hp	SSLOW ip F : Hp vs. Norm ip F : Hp	P value of: SSLOW ip F : Hp vs. Norm ip F : Hp	SSLOW ip M : Hp vs. Norm ip F : Hp	P value of: SSLOW ip M : Hp vs. Norm ip F : Hp	Norm ic F : Hp vs. Norm ip F : Hp	P value of: Norm ic F : Hp vs. Norm ip F : Hp	ME7 ic F : Hp vs. Norm ip F : Hp	P value of: ME7 ic F : Hp vs. Norm ip F : Hp	ME7 ic M : Hp vs. Norm ip F : Hp	P value of: ME7 ic M : Hp vs. Norm ip F : Hp	22L ic F : Hp vs. Norm ip F : Hp	P value of: 22L ic F : Hp vs. Norm ip F : Hp	22L ic M : Hp vs. Norm ip F : Hp	P value of: 22L ic M : Hp vs. Norm ip F : Hp	RML ic F : Hp vs. Norm ip F : Hp	P value of: RML ic F : Hp vs. Norm ip F : Hp	RML ic M : Hp vs. Norm ip F : Hp	P value of: RML ic M : Hp vs. Norm ip F : Hp	SSLOW ic F : Hp vs. Norm ip F : Hp	P value of: SSLOW ic F : Hp vs. Norm ip F : Hp	SSLOW ic M : Hp vs. Norm ip F : Hp	P value of: SSLOW ic M : Hp vs. Norm ip F : Hp
A2m	1.65	0.0911767	5.05	0.0125224	12.57	0.00039931	1.5	0.148489	4.06	0.201795	21.27	2.11e-05	34.14	1.546e-05	33.32	4.2e-06	21.2	0.00104092	29.78	9.499e-05	2.66	0.332408	50.3	4.56e-06	37.99	3.63e-06	46.91	8.69e-06	34.53	0.00016643	43.74	1.074e-05	35.98	3.64e-06	42.39	4.6e-06	35.22	3.81e-06
AI464131	-1.2	0.0147887	-1.19	0.126941	-1.55	0.00076867	-1	0.972968	-1.31	0.238226	-1.74	0.0676915	-2.18	0.00024699	-1.94	4.6e-07	-1.39	0.0809475	-1.85	0.0148259	-1.18	0.0125689	-2.03	0.00945332	-2.42	0.00604685	-1.96	0.00770728	-2.09	0.0061529	-2.32	0.00409196	-1.92	0.0231993	-2.26	0.0170584	-2.19	0.00271764
Abca1	1.04	0.146421	1.65	0.0515947	2.47	0.0112908	1.03	0.814159	1.47	0.275218	4.43	0.00732455	5.12	0.00190857	5.43	0.00326639	4.11	0.021386	5.84	0.00684809	1.12	0.474954	6.78	0.00301787	5.84	0.00041549	6.58	0.00131883	4.98	0.0258971	7.24	0.00177742	5.1	0.00015587	7.2	0.00562519	6.22	0.00646168
Abcd2	-1.04	0.323468	1.17	0.290449	1.46	1.636e-05	-1.04	0.410429	1.12	0.359708	1.57	0.00051453	1.56	0.0243773	1.66	0.00088198	1.56	0.0824123	1.71	0.0173141	-1.06	0.16402	2.07	1.6e-07	1.97	1.486e-05	1.71	0.0148405	1.8	0.00248204	1.65	0.00206678	1.4	0.0457926	1.75	0.0172672	1.52	0.00316102
Ackr4	1.55	0.236294	3.31	0.31536	5.94	0.248198	1.07	0.718572	2.72	0.1171	3.27	0.280505	9.37	0.113223	1.83	0.0257373	1.36	0.222493	1.18	0.57845	2.52	0.309219	1.76	0.0107196	1.66	0.0216588	12.27	0.14447	1.78	0.00983642	1.68	0.355564	21.37	0.00270459	4.1	0.163303	3.74	0.162844
Acot1	1.14	0.0586163	1.15	0.39972	1.25	0.0789634	-1.01	0.880263	1.22	0.177488	1.43	0.015974	1.28	0.0660398	1.45	0.0555177	1.37	0.218163	1.28	0.0323633	1.4	0.0534116	1.07	0.43406	1.18	0.142886	1.68	0.0393647	1.39	0.000213	1.33	0.0869941	1.58	0.0283452	1.36	0.0167694	1.38	0.134993
Acsbg1	-1.07	0.170754	1.13	0.364611	1.55	0.00540413	1.04	0.515563	1.16	0.273057	1.53	0.00527819	1.7	0.0172465	1.88	0.00120096	1.98	0.00557586	2.12	0.018253	-1.17	0.0337942	2.27	0.0052464	2.07	9.42e-06	1.83	0.0242586	1.85	0.0260092	1.79	0.00066514	1.35	0.14057	2.35	0.00778495	1.98	3.778e-05
Acsl6	-1.04	0.0806338	1.04	0.3998	1.11	0.00433022	-1.02	0.407754	-1	0.806117	1.13	0.0682904	1.06	0.0202085	-1.01	0.743629	1.04	0.373741	-1.02	0.606092	1.02	0.568881	1.14	0.0238674	1.1	0.00087769	1.13	0.145449	1.11	0.00659905	1.04	0.339877	1.11	0.173146	1.01	0.666385	-1.01	0.47173
Acss1	-1.11	0.0221738	1.03	0.382797	1.16	0.127981	1.04	0.532378	1.02	0.752533	1.07	0.47929	1.13	0.399365	1.07	0.0554453	1.29	0.0256533	1.18	0.0565469	-1.08	0.435935	1.14	0.0110405	1.1	0.204174	1.26	0.263253	1.02	0.689387	-1	0.968475	1.31	0.16098	1.2	0.251626	-1.1	0.215519
Adhfe1	1.01	0.790751	1.05	0.550887	1.29	0.0013133	1.08	0.109451	-1.09	0.0385047	1.24	0.0476985	1.28	0.0871013	1.22	0.244922	1.41	0.00185409	1.2	0.0271564	-1.08	0.466604	1.39	0.00191358	1.31	0.0134598	1.36	0.0413715	1.28	0.103105	1.2	0.0752672	1.28	0.125199	1.38	0.0736446	1.26	0.0797898
Adora2b	1.27	0.155284	1.44	0.195698	1.94	0.00339241	-1.12	0.430766	1.38	0.335892	2.19	0.036873	2.41	1.73e-06	1.95	0.00123996	1.96	0.00704213	2.21	0.0261666	1.39	0.00744171	3.04	0.00278283	2.71	2.9e-07	2.54	0.0287165	2.13	0.00486539	2.33	0.00247716	2.93	0.0131828	2.95	0.00194706	2.5	0.00770455
Adpgk	-1.09	0.00454804	1.11	0.123735	1.19	0.00853932	-1	0.90547	1.05	0.359683	1.18	0.00012763	1.28	0.00098316	1.25	0.00195172	1.26	0.00074104	1.17	0.0613981	1.09	0.230637	1.36	0.0285626	1.22	0.137478	1.26	0.0126334	1.15	0.00062453	1.2	0.146502	1.32	0.0495359	1.39	3.79e-06	1.22	0.00135684
Adrb1	-1.02	0.832905	-1.1	0.370675	1.01	0.912203	1.06	0.282492	-1.02	0.653695	-1.01	0.922716	1.03	0.634312	1.21	0.157158	1.23	0.0767252	1.14	0.166255	-1.23	0.14462	1.03	0.69637	-1.07	0.352147	1.06	0.530479	1.07	0.613063	1.14	0.318236	-1.11	0.448559	1.06	0.180677	1.06	0.197451
Agl	-1.06	0.150061	1.06	0.303883	1.1	0.143944	1.02	0.619267	1.02	0.662481	1.15	0.0475773	1.14	0.105009	1.3	0.0188169	1.24	0.0392492	1.11	0.17269	-1.01	0.786973	1.28	0.00252378	1.2	0.0227267	1.3	0.00012864	1.11	0.151424	1.17	0.0299021	1.29	0.00094995	1.25	0.0030122	1.16	0.00042914
Agt	1.02	0.889165	-1.56	0.237763	-1.09	0.667065	1.03	0.845389	-1.34	0.0350053	1.09	0.549913	1.16	0.348877	-1.62	0.0376721	-1.05	0.948709	-1.68	0.0782334	1	0.985322	1.2	0.660505	1.02	0.866144	1.08	0.506974	-1.17	0.218369	1.29	0.111957	-1.06	0.920028	1.04	0.867323	-1.08	0.754692
Aifm3	1.09	0.245187	1	0.991418	1.03	0.847742	1.02	0.737631	-1.11	0.331796	-1.38	0.0850556	-1.08	0.817849	-1.53	0.0250957	-1.09	0.464688	-1.18	0.259807	1.28	0.0842272	-1.9	0.006829	-2.24	5.95e-06	1.08	0.821125	-1.81	2.47e-06	-1.52	0.00169073	1.36	0.253865	-1.52	0.0161102	-1.61	0.0933627
Alcam	1.03	0.46213	-1.07	0.520064	-1.25	0.045927	1.01	0.847102	-1.18	0.222312	-1.25	0.00129014	-1.4	6.023e-05	-1.15	0.248913	1.03	0.912073	-1.27	0.0419531	-1.02	0.889464	-1.4	0.0784544	-1.42	0.00015266	-1.31	0.00367329	-1.36	0.00076942	-1.25	0.00111928	-1.52	0.0446081	-1.39	0.0540275	-1.38	0.00703418
Aldh1l1	-1.05	0.0371598	1.67	0.0340267	2.15	0.00408042	1.31	0.0333467	1.37	0.27776	2.53	0.00011283	2.51	7.292e-05	3.15	2e-08	3.49	0.00046237	3.4	0.00425916	-1.02	0.799451	2.88	5.132e-05	2.59	0.00102645	3.3	1.5e-07	3.03	0.00517088	2.66	0.00174675	2.4	6.309e-05	3.19	0.00204854	2.87	0.00329595
Aldoc	-1.09	0.0912605	1.22	0.208026	1.43	0.00508959	1.31	0.00011659	1.21	0.0594216	1.46	5.61e-05	1.39	0.0612766	1.33	7.633e-05	1.49	0.00013152	1.43	0.0211376	-1.07	0.412644	1.52	0.00036534	1.34	0.00249274	1.38	0.0321342	1.43	2.267e-05	1.5	0.00013154	1.2	0.223592	1.26	0.0998144	1.34	0.13699
Amigo2	-1.01	0.973358	1.19	0.257771	-1.14	0.477734	-1.04	0.794105	1.09	0.582225	-1.1	0.527966	-1.05	0.67423	-1.53	0.0109252	-2.06	0.00877529	-2.09	0.117178	-1.29	0.168799	-1.88	0.0766526	-1.3	0.0630824	-1.81	0.0067046	-1.8	0.0177693	-1.45	0.0194249	-1.1	0.554196	-2.05	0.000855	-1.89	0.0120784
Apc	-1.02	0.604003	-1.08	0.207152	-1.12	0.00941266	-1.08	0.080224	-1.06	0.360734	-1.07	0.153566	-1.16	0.0249556	-1	0.989955	-1.11	0.359226	-1.17	0.0410016	-1.12	0.0906631	-1.18	0.00522054	-1.18	0.0177784	-1.13	0.137732	-1.06	0.392527	-1.1	0.0301741	-1.16	0.103351	-1.11	0.170561	-1.04	0.283491
Apoe	1.03	0.22575	1.27	0.0859789	1.92	0.0212956	1.09	0.00628542	1.23	0.336742	2.91	0.0056759	3.55	0.00353293	2.6	0.00012705	2.79	0.0422689	3.79	0.0271626	1.19	0.223757	6.32	0.00641662	4.82	0.00183596	4.03	0.0156363	3.25	0.0489928	4.77	0.0123338	4.01	0.00710527	5.39	0.0335308	3.42	0.0133334
Appl2	-1.08	0.0311931	-1.02	0.754043	1.11	0.215734	-1.04	0.40712	-1.08	0.028751	1.09	0.0007665	1.22	0.137328	1.11	0.0133409	1.07	0.414932	1.19	0.266434	1.14	0.350204	1.23	0.0923423	1.18	0.138935	1.43	0.00653272	1.15	0.114517	1.16	0.111151	1.25	0.0629	1.08	0.639585	1.06	0.333597
Aqp4	-1.09	0.10386	1.57	0.119702	2.58	4.979e-05	-1.01	0.942337	1.54	0.287975	3.75	3.7e-06	3.61	2.24e-06	4.14	0.00013921	3.67	0.00989315	4.25	1.2e-07	1.2	0.313496	5.98	0.00172617	5.59	0.00032623	4.92	0.00095186	4.59	0.00380645	4.58	0.00982173	3.66	0.00194583	5.14	0.00622725	4.14	0.0081192
Aqp9	1.03	0.856145	1.03	0.898438	1.36	0.146425	1.01	0.984773	1	0.9986	1.96	0.0143251	1.53	0.0660905	2.18	0.0411458	1.8	0.265229	2.08	0.0562104	-1.03	0.890214	1.65	0.0362374	1.78	0.0149541	2.02	0.0145534	2.11	0.00318408	1.41	0.159621	-1.07	0.851931	2.24	0.0205878	1.63	0.0400387
Arc	-1.4	0.0298288	1.33	0.0485521	1.09	0.744271	-1.1	0.167053	-1.2	0.155763	1.1	0.573984	-1.6	0.00120825	-1.61	0.0356441	-1.58	0.0273111	-1.41	0.171597	-1.57	0.00055806	-1.33	0.00025826	-1.52	0.00245603	-1.67	0.00463093	-1.3	0.279136	-1.46	0.258232	-1.36	0.216019	-1.26	0.106352	-1.35	0.407223
Arntl	1.12	0.301263	1.03	0.759785	1.16	0.0242311	-1.13	0.0978021	-1.03	0.63011	1.09	0.380274	-1.15	0.0727766	-1.07	0.562092	-1.14	0.399942	-1.2	0.0631024	1.11	0.152654	-1.17	0.0839079	-1.28	0.00241192	1.09	0.166837	-1.01	0.890838	1.07	0.290355	-1.19	0.405943	-1.28	0.00296605	-1.2	0.479286
Asrgl1	1.01	0.662314	1.07	0.343152	1.17	6.71e-05	1.01	0.81513	1.1	0.186636	1.22	0.0404607	1.05	0.456602	1.09	0.160198	1.41	0.00049027	1.29	0.0154603	-1.06	0.138716	1.32	1.93e-06	1.35	0.00044466	1.26	0.0900633	1.32	6.19e-06	1.2	0.0106173	1.02	0.917284	1.2	0.0838171	1.14	0.0582452
Atp13A4	1.02	0.817294	1.44	0.0415156	1.92	1.289e-05	1.18	0.048076	1.32	0.247455	2.13	1.121e-05	2.31	3.87e-06	2.72	0.00083425	2.29	0.0129578	2.61	2.36e-06	1.05	0.664995	2.1	0.0154094	2	0.00409035	2.82	9.4e-07	2.39	0.0112219	2.67	0.00045379	2.41	0.00739336	2.57	1.34e-06	2.22	2.15e-06
Atp1A2	-1.1	0.277556	1.64	0.0385784	1.98	0.00440176	1.26	0.00454645	1.33	0.174747	2.48	0.00036183	2.58	0.00020416	2.57	0.00674811	2.72	0.00041872	2.46	0.00566234	1.3	0.0766315	3.22	1.852e-05	2.65	0.000157	2.99	1e-08	2.66	0.00586177	2.74	7.7e-07	2.38	3e-08	2.87	0.00098293	2.52	0.00390993
Atp1B2	-1.11	0.00303959	1.43	0.0437866	1.92	0.00552866	1.19	0.0391561	1.37	0.178295	2.25	0.00150095	2.32	0.00361361	2.74	0.00371986	2.54	0.00959322	2.51	0.00441195	1.01	0.82617	3	0.00569903	2.78	0.00178178	2.91	0.00319645	2.68	0.00881799	2.65	0.00046583	2.11	0.00225339	2.85	0.00369984	2.79	2.199e-05
Bcan	-1.07	0.0801786	1.04	0.0300593	1.06	0.144283	1.02	0.243728	-1.01	0.882686	1.03	0.298332	1.04	0.0380274	-1.1	0.343912	-1.1	0.0552525	-1.1	0.387004	-1.02	0.709086	1.02	0.830652	-1.01	0.914251	1.02	0.85113	-1.09	0.137987	1.05	0.365026	-1.29	0.162526	-1.01	0.936345	-1.07	0.188111
Bdnf	-1.07	0.391489	1.27	0.042653	1.29	0.0114017	1.09	0.325765	1.09	0.292158	1.13	0.191294	1.17	0.207687	1.06	0.607017	-1.16	0.563656	-1.02	0.852376	1.02	0.80218	1.37	0.00412107	1.36	0.00495797	1.13	0.287402	1.28	0.0294038	1.26	0.0160361	1.2	0.0459647	-1.02	0.926612	1.12	0.193954
Bmpr1a	1.02	0.503354	1.07	0.122077	1.12	0.108212	-1.04	0.574895	1.04	0.576229	1.13	0.0452362	1.14	0.0298171	1.16	0.00967441	1.07	0.146367	1.18	0.0641248	1.02	0.774219	1.27	3.1e-07	1.24	0.031982	1.43	0.00044681	1.22	0.0913359	1.24	0.0976518	1.29	0.00044696	1.18	0.193464	1.21	0.0564821
Bmpr1b	-1.14	0.0966148	1.19	0.175579	1.32	0.00125565	1.07	0.459601	1.03	0.745343	1.41	0.00629033	1.3	0.0208456	1.48	0.00943008	1.74	0.00322734	1.82	0.0284161	-1.01	0.808537	1.88	0.0002048	1.59	0.0180271	1.83	0.0160756	1.66	0.0354884	1.63	0.00471656	1.26	0.316908	1.59	0.0700168	1.52	0.00529939
C3	1.11	0.638568	1.6	0.403729	3.26	0.0613751	-1.59	0.0665789	1.8	0.454698	8.85	5.118e-05	16.04	5.54e-06	23.12	2.03e-06	11.95	0.0430279	24.17	2e-06	1.4	0.626517	51.46	1.17e-06	41.87	1.63e-06	29.91	1.2e-06	21.75	0.00930108	29.73	0.00270549	18.83	4.603e-05	47.46	0.00156373	30.39	0.00028766
C4a	-1.08	0.453765	3.58	0.0426433	8.64	0.00024669	2.01	0.00869501	3.85	0.127456	12.75	1e-07	14.47	8.8e-07	13.05	1.2e-07	11.4	0.00017083	13.58	3.57e-06	-1.01	0.983712	18.59	6.17e-06	18.3	1.269e-05	16.83	2.5e-07	16.22	3.245e-05	16.02	4.194e-05	12.85	1.6e-07	16.73	0.00021656	13.27	9e-08
CD44	-1.46	0.119446	1.41	0.257037	2.29	0.017222	1.52	0.0763142	2.11	0.0923345	3.52	0.00376494	4.95	0.00033938	6.16	7.552e-05	4.89	0.00288927	6.53	5.616e-05	1.62	0.0496169	7.38	3.698e-05	6.71	6.109e-05	6.29	6.614e-05	5.53	0.00026883	4.96	0.00407416	4.57	0.0004417	7.91	0.00132233	6.04	0.00024508
CD68	-1.08	0.365914	2.64	0.0592348	4.51	0.00020057	1.3	0.197925	1.99	0.232321	7.62	0.00440449	8.63	0.00064964	8.28	0.00041768	9.7	0.00886078	10.02	0.00401366	1.18	0.0281487	17.2	0.00091315	13.38	0.00076673	9.63	0.00345155	9.3	0.0109714	12.77	0.00377215	9.52	0.00042804	18.2	0.015084	9.75	0.0107039
Cbs	-1.11	0.0643855	1.28	0.00762274	1.49	0.0001098	1.33	0.00141109	1.16	0.016165	1.38	0.00045439	1.23	0.145712	1.25	0.0619898	1.19	0.404223	1.22	0.314857	1.16	0.246379	1.15	0.156776	1.04	0.738399	1.44	0.00430767	1.31	0.00090612	1.06	0.529395	-1.16	0.141543	1.03	0.795449	1.11	0.712829
Ccl2	1.18	0.538766	4.84	0.0118652	5.08	0.00272854	2.54	0.0733415	3.09	0.175847	21.68	0.0299962	15.97	0.00014443	33.23	0.00015959	35.53	0.0066613	41.27	0.00150558	1.91	0.0129198	20.85	5e-08	22.65	5.373e-05	23.87	1e-08	24.94	0.0119233	14.99	1.4e-07	11.01	0.00013465	51.7	0.00131003	33.65	0.0016172
Cd109	1.07	0.759794	1.1	0.646765	1.2	0.410442	-1.01	0.949925	1.43	0.0819443	2.02	0.00354785	2.22	0.00278593	3.55	0.00029861	2.69	0.0404702	3.19	0.00027763	-1.07	0.849255	3.55	0.00107733	3.2	0.00019582	3.4	0.00022109	3.19	0.0204695	3.1	0.00044518	2.53	0.00097301	5.61	0.00031861	4.24	7.836e-05
Cd14	1.03	0.912223	2.2	0.0534449	3.56	0.00101644	1.27	0.277367	1.88	0.183554	5.55	0.00012764	5.76	9.795e-05	6.1	2.8e-07	5.25	0.00942152	7.31	0.00352063	-1.16	0.247832	8.92	1.3e-07	7.6	5e-07	7.97	3.9e-07	6.47	0.0140165	7.64	1.27e-06	6.07	3.139e-05	11.82	0.00912647	8.49	0.00061461
Cdh10	1.22	0.00012562	1.03	0.626271	1.06	0.241641	1.06	0.0612478	1.07	0.204352	1.02	0.800963	-1.04	0.572725	1.09	0.0716283	1.18	0.263334	-1.1	0.41944	1.17	0.132344	-1.1	0.307729	-1.08	0.0189279	-1.18	0.0552587	-1.02	0.803813	-1.05	0.475349	-1.13	0.414974	-1.08	0.144093	-1.12	0.346654
Cdh20	-1.1	0.382705	-1.03	0.775628	-1	0.976028	-1.11	0.419369	-1.23	0.0214751	1.11	0.421993	-1.1	0.274444	1.1	0.087129	1.35	0.0371361	1.32	0.316842	1.1	0.374736	1.25	0.13349	1.32	0.0339007	1.45	0.0567649	1.23	0.0316657	1.27	0.198719	-1.02	0.799798	1.05	0.797964	1.04	0.495639
Cdkn2a	-1.04	0.797116	-1.21	0.406469	1.27	0.431805	1.15	0.465457	-1.36	0.118404	1.93	0.00528555	1.64	0.027633	1.86	0.00251074	1.77	0.15052	1.07	0.896463	1.11	0.678319	3.43	0.0001262	2.3	0.00049524	1.92	0.00279919	1.71	0.231876	2.65	0.02962	1.52	0.280232	2.31	0.170601	1.61	0.223785
Celsr1	1.05	0.335002	-1.01	0.96337	1.1	0.388084	1.08	0.555183	1.13	0.451417	1.21	0.0101324	1.2	0.212624	1.22	0.00389087	1.19	0.428708	1.1	0.311056	1.11	0.573595	1.51	0.00010667	1.41	0.0196329	1.59	0.00139565	1.37	0.0431877	1.49	0.0558402	1.54	0.0322212	1.28	0.399124	1.28	0.0984482
Chi3L1	1.01	0.883498	2.79	0.157241	7.23	0.00085889	1.39	0.195311	2.26	0.308272	7.71	0.00018668	9.81	5e-08	6.29	0.0103974	5.68	0.00875949	4.91	9.638e-05	-1.13	0.372834	12.75	4.7e-07	16.03	1.3e-07	6.87	0.0003484	7.6	2.9e-07	10.09	0.00081307	9.21	1.87e-06	5.83	0.00321177	6.52	1.241e-05
Chrdl1	-1.52	0.0627714	-1.39	0.313161	1.28	0.076218	1.01	0.95901	-1.27	0.389729	1.98	0.00093641	2.37	0.00094818	4.4	0.00282541	3.81	0.00388703	4.4	0.00292722	1	0.977791	4.69	1.025e-05	3.38	0.00034879	3.65	0.00069557	2.74	0.0575328	3.02	0.00102845	1.83	0.0032025	4.96	0.00144059	3.29	0.00040283
Cldn10	1.02	0.717605	1.01	0.907868	1.02	0.724167	1.03	0.403934	-1.13	0.012243	-1.03	0.812874	-1.22	0.0889214	-1.21	0.174424	1.04	0.507212	1	0.998476	-1.14	0.00883407	-1.09	0.234196	-1.04	0.294136	-1.09	0.569184	-1.05	0.485813	-1.22	0.014971	-1.46	0.0926668	-1.19	0.129477	-1.15	0.204952
Cldn11	1.16	0.284747	1.23	0.248985	2.1	0.0389784	1.1	0.332868	1.79	0.112055	3.05	1.93e-05	3.11	3.84e-06	2.59	1.316e-05	2.12	0.0117659	2.23	0.0316494	1.2	0.667126	3.7	0.00119186	3.58	0.00395166	3.63	1.44e-06	3.57	3.854e-05	2.9	0.00407539	2.31	0.0358296	3.07	0.00614091	2.86	0.00536462
Cldn12	-1.08	0.0100115	-1.04	0.445754	-1	0.933555	-1.01	0.569788	-1.11	0.00272344	-1.18	0.0598356	-1.11	0.00782252	-1.15	0.112979	1.07	0.509777	-1.08	0.294199	-1.04	0.537453	1.05	0.412973	-1.03	0.439775	-1.05	0.289158	-1.11	0.00868676	-1.07	0.318169	-1.02	0.354878	-1.17	0.0924508	-1.06	0.11557
Cldn2	7.18	0.0008427	1.46	0.807558	5.25	0.321161	-3.39	0.00931462	3.01	0.298267	2.21	0.476934	6.83	0.220132	-1.25	0.517608	1.3	0.653778	-2.14	0.0643954	4.82	0.238198	-1.14	0.774684	1.07	0.892349	9.04	0.237489	-1.11	0.786034	1.34	0.642862	34.66	0.00194235	2.43	0.450175	4.26	0.169645
Clu	1.02	0.418017	1.41	0.0646575	1.99	0.00439328	1.08	0.158961	1.43	0.234716	2.12	0.00252546	2.37	0.00200191	2.25	1e-08	2.6	0.0137959	2.76	0.0225835	1.09	0.519989	3.02	3.38e-05	2.83	0.00205264	3.02	0.00219589	2.66	0.0158001	2.6	2.308e-05	2.7	3.39e-06	2.6	0.00826671	2.57	0.00126728
Cp	1.27	0.0812214	1.56	0.236364	1.68	0.0805559	1.09	0.531012	1.26	0.207113	2.69	0.0164132	3.08	0.0195843	4.35	0.00308071	3.21	0.0488507	4.5	0.00872608	1.67	0.221024	4.23	0.00669097	3.76	0.00175672	5.23	0.00156763	3.48	0.0565208	3.87	0.0119534	3.98	0.00528633	6.69	0.0132228	5.45	0.0166105
Crot	-1.07	0.126912	1.16	0.081534	1.16	0.00928027	1.14	0.121411	1.05	0.508016	1.17	0.00717184	1.1	0.0752637	1.31	0.00046439	1.5	0.00072643	1.32	0.0533804	-1.2	0.00489305	1.19	0.00976551	1.15	0.0320436	1.26	0.00179996	1.21	0.00884096	1.12	0.164175	1.17	0.00698225	1.32	0.00420912	1.19	0.00597011
Csf1	1.02	0.769322	1.37	0.0372269	1.95	0.00011508	1.07	0.526162	1.53	0.139376	2.69	0.00010436	3.06	1.4e-07	3.02	5.404e-05	2.72	0.014673	2.9	0.00072598	1.08	0.687168	3.58	0.00061377	3.53	0.0012727	3.55	6e-08	3.32	0.00454902	3.19	0.00410615	2.85	5.295e-05	4.38	0.0101774	3.44	0.00438491
Cspg5	-1.02	0.54621	1.03	0.565359	1.13	0.047745	1.07	0.393111	1.01	0.662677	1.12	0.00443787	1.01	0.785013	1.25	0.03186	1.71	0.00804833	1.53	0.0544749	-1.03	0.664139	1.02	0.856218	-1.07	0.370973	1.12	0.183784	1.21	0.0026132	1.01	0.69322	-1.15	0.40819	1.2	0.148217	1.1	0.0712603
Cth	1.08	0.593757	1.22	0.224866	1.22	0.0618957	1.15	0.0680779	1.08	0.442393	1.22	0.315905	1.24	0.0832523	1.21	0.147001	1.65	0.00148174	1.3	0.154861	-1.09	0.341777	1.06	0.453085	1.02	0.802451	1.64	0.0972277	1.02	0.877328	-1.03	0.706773	1.54	0.0367529	1.15	0.311198	1.44	0.0159684
Cxcl10	-1.17	0.200162	4.79	0.0443417	11.54	0.00043099	3.34	0.200459	4.91	0.111177	14.24	0.00066569	14.05	3.3e-07	36.9	6.82e-06	46.77	0.00015845	47.82	0.00155296	1.94	0.183334	19.63	0.0024124	29.25	0.00063273	28.71	2.048e-05	35.8	0.00023306	16.52	0.00036359	10.53	0.00455491	47.14	5.233e-05	28.07	0.00775899
Cyp19a1	2.13	0.0112204	1.46	0.316191	1.32	0.358425	1.12	0.786639	1.06	0.93885	1.59	0.065004	1.18	0.720453	2.08	0.0660704	1.47	0.402744	1.32	0.698766	1.08	0.79984	2.12	0.0155641	1.74	0.0387053	1.34	0.235531	1.12	0.75863	2.01	0.0208429	1.27	0.666864	1.61	0.203772	1.98	0.0354577
Cyp4F14	-1.16	0.0245667	1.34	0.228845	2.11	0.00167128	1.28	0.00173689	1.33	0.200667	2.32	4.1e-07	2.21	0.00025564	2.13	0.0021373	2.52	0.00067797	2.34	3.13e-06	-1.01	0.930749	2.65	5.35e-06	2.68	1.4e-07	2.44	0.0023835	2.53	0.00061487	2.47	4.13e-06	1.96	0.0517916	2.33	0.0001612	1.94	2.906e-05
Cyp4f15	-1.07	0.534446	1.07	0.52373	-1.26	0.104903	1.52	0.0210312	-1.23	0.524252	-1.57	0.0147202	-1.89	0.016975	-2.18	0.0534696	-1.72	0.2116	-2.82	0.020562	1	0.958019	-2.82	0.00462501	-3.59	0.00029606	-2.29	0.0536794	-2.7	0.0481408	-2.26	0.00877323	-2.32	0.133769	-3.62	0.00932308	-2.85	0.176294
Cyp7B1	-1.07	0.162985	-1.01	0.85926	1.01	0.715768	-1.03	0.664846	1.03	0.492574	1.01	0.862289	-1.06	0.259789	-1.1	0.266094	-1.23	0.093562	-1.14	0.0997294	-1.16	0.144196	1.06	0.464067	1.08	0.399237	1.1	0.0548592	1.08	0.168833	1.03	0.654042	-1.07	0.617834	-1.17	0.326018	-1.06	0.499903
DMD	-1.1	0.0707017	-1.08	0.318306	-1.06	0.19061	1.05	0.473025	-1.11	0.33745	1.02	0.724435	-1.01	0.90341	1.22	0.0348251	1.14	0.166671	1.15	0.15973	1	0.940931	1.31	0.00592716	1.09	0.0763192	1.23	0.0725142	1.21	0.116998	1.22	0.048948	-1.02	0.829032	1.36	0.0497944	1.14	0.187584
Daam2	-1.15	0.0257044	1.05	0.639885	1.37	0.012721	1.04	0.686997	1.21	0.186001	1.62	2.598e-05	1.62	4.111e-05	1.64	0.00031442	1.41	0.0930924	1.54	0.0392708	-1.09	0.679527	2.11	0.0104016	1.88	0.0095412	1.81	7.55e-05	1.75	0.0386029	1.69	0.00262076	1.42	0.0574726	1.73	0.0432218	1.72	0.00463681
Dag1	-1.21	0.00195724	-1.02	0.783411	1.15	0.240252	-1	0.969021	-1.08	0.450358	1.19	0.00440056	1.33	0.00120817	1.41	0.00215484	1.45	0.0410418	1.43	4.779e-05	-1.14	0.229953	1.36	0.00041229	1.19	0.0924751	1.29	0.00186807	1.21	0.130309	1.24	0.0608993	1.36	0.00391997	1.61	0.00302522	1.24	0.00396453
Ddo	-1.07	0.458084	1.15	0.466325	1.09	0.615426	-1.06	0.284267	1.09	0.585865	1.35	0.030753	1.47	0.00883548	1.12	0.147002	1.11	0.0739125	-1.01	0.839594	1.38	0.238698	1.42	0.0182661	1.65	0.0216726	1.59	0.0316456	1.34	0.00091348	1.44	0.0759184	1.6	0.0277714	1.49	0.158925	1.45	0.00169594
Dio2	-1.14	0.207072	1.23	0.114866	1.16	0.0487068	1.07	0.491338	-1.02	0.796429	1.09	0.476872	-1.15	0.162953	-1.14	0.247674	-1.03	0.612272	-1.05	0.658702	-1.14	0.0290565	1.17	0.0514908	-1.07	0.447039	1.06	0.489853	1.02	0.7912	-1.08	0.596466	-1.5	0.19894	-1.2	0.044167	1.1	0.717823
Dmp1	-1.4	0.162767	1.13	0.485916	-1.03	0.891307	1.23	0.0189277	1.01	0.909127	-1.11	0.271801	-1.16	0.240747	1.09	0.30093	1.36	0.0605787	1.39	0.0909441	-1.4	0.360337	1.11	0.135411	-1.16	0.227911	-1.21	0.239236	-1.38	0.00085212	-1.44	0.0517783	-1.38	0.292083	1.08	0.707077	-1.16	0.435758
Dtna	-1.08	0.0688437	1.1	0.00403111	1.12	0.00166044	-1	0.975961	1	0.96905	1.16	0.00289952	1.15	0.00329485	1.07	0.421419	1.04	0.4111	1.1	0.0635102	1	0.958049	1.21	2.655e-05	1.23	0.0304389	1.26	9.268e-05	1.23	0.00326049	1.22	0.00745094	1.1	0.0594197	1.04	0.599172	1.11	0.0100913
Ednrb	-1.09	0.061182	1.3	0.0491538	1.48	0.0566323	-1.09	0.361554	1.17	0.379632	1.76	1.78e-06	1.68	0.00238047	1.78	3.78e-06	2.14	0.00067468	1.88	0.00426107	1.26	0.0320419	2	6.169e-05	1.95	0.0135064	2.51	0.00129288	2.06	0.0142035	1.94	0.00597552	2.18	6.41e-06	1.87	0.0451149	1.76	0.0269127
Efna4	-1.05	0.623185	-1.04	0.826238	1.2	0.381956	-1.42	0.0902293	-1.03	0.869005	1.4	0.0439539	1.49	0.0495877	1.62	0.00257077	1.18	0.603327	1.56	0.00570365	1.01	0.936529	1.53	0.00438092	1.38	0.0707499	1.83	0.0672511	1.27	0.311138	1.25	0.228761	1.69	0.00069631	1.93	0.00933667	1.53	0.0453537
Egfr	-1.17	0.0165313	1.21	0.0521012	1.56	5.636e-05	1.15	0.413389	1.01	0.932009	1.66	0.00732291	1.69	0.00985633	2.14	1.1e-07	2.67	0.00670122	2.55	0.00625894	1.13	0.0123395	1.95	2.8e-07	1.64	5.86e-06	2.28	0.0004533	2	0.0157485	1.69	2.86e-06	1.66	0.0113151	2.37	0.0012481	1.94	0.00163518
Elovl2	-1.28	0.0471485	-1.28	0.263669	-1.13	0.186833	1.01	0.709866	-1.23	0.204054	-1.07	0.172767	-1.21	0.0699532	-1.03	0.780644	1.08	0.376581	-1.1	0.252129	-1.13	0.0978991	-1.08	0.264686	-1.43	0.0060765	-1.08	0.477679	-1.11	0.101347	-1.15	0.113643	-1.52	0.0354384	-1.04	0.598774	-1.31	0.0492067
Emp1	1.29	0.0194297	1.61	0.0804307	2.51	0.0225729	-1.15	0.32076	1.72	0.188489	4.24	0.0322655	6	3.9e-07	11.71	0.00390624	7.99	0.0384428	11.01	0.00013288	1.04	0.920986	6.99	1.5e-07	6.59	3.6e-06	8.16	3.5e-07	7.15	0.00969424	5.97	5.4e-07	6.71	0.0138218	17.63	3e-08	10.37	0.00025424
Entpd2	-1.19	0.0418817	1.25	0.0287681	1.89	0.00058942	1.3	0.0654444	1.45	0.0850224	2.2	8.74e-06	2.63	2.295e-05	2.63	1.17e-06	2.58	0.050492	3.34	0.00177886	-1	0.975677	3.73	0.00174145	2.94	0.00030821	3.33	8.145e-05	3.26	0.0228889	3.42	0.00218559	2.86	0.00560593	3.34	0.0126795	2.73	0.0181154
Ephb3	1.06	0.399902	-1.05	0.524971	-1.03	0.84112	1.05	0.506466	-1.04	0.833953	-1.26	0.0152584	-1.46	0.0215436	-1.18	0.092175	-1.31	0.152047	-1.59	0.00062581	-1.06	0.646757	-1.9	0.0299702	-1.85	0.0112479	-1.72	0.00853729	-1.66	0.0123089	-1.46	0.0534661	-1.6	0.0659562	-1.67	0.0611732	-1.69	0.0535716
Ephx2	-1.04	0.547504	1.28	0.0248516	1.49	0.00239103	1.03	0.629343	1.05	0.655186	1.25	0.00222319	1.35	0.0192233	1.14	0.26662	1.48	1.951e-05	1.1	0.483144	-1.06	0.350356	1.15	0.107523	1.27	0.0477601	1.22	0.208755	1.13	0.232833	1.13	0.00813881	1.46	0.00034867	1.05	0.738576	-1.02	0.773612
Ezr	1.09	0.310734	1.46	0.225712	2.21	0.0833028	1.15	0.0701855	1.38	0.354792	2.36	0.017223	3.15	0.00779855	2.6	2.7e-06	2.36	0.0534347	2.54	0.015153	1.31	0.542057	3	0.0017104	2.34	0.00434366	3.64	0.0107457	2.3	0.00875833	2.43	9.5e-07	3.94	0.0253039	3.47	0.00010392	2.95	0.00816894
F3	-1.03	0.368845	1.24	0.0576108	1.47	0.00577476	1.14	0.00352979	1.22	0.0755127	1.83	2.9e-07	1.62	0.00951012	1.8	0.00541102	1.68	0.00843689	1.93	0.0200729	1.02	0.81189	2.07	0.00046479	1.82	0.00041744	1.98	0.00172224	1.84	0.0130851	1.8	1.141e-05	1.58	0.00024954	1.8	0.00593482	1.89	0.0103477
Fabp7	1.23	0.0677062	1.3	0.0157183	1.72	0.00019259	-1.06	0.577971	1.34	0.300972	1.92	8.773e-05	1.83	0.00482319	3.21	0.00025563	3.87	0.0183992	3.21	0.0057973	1.34	0.00413195	2.65	2.5e-06	2.39	0.00477852	2.88	0.018038	2.67	0.0078321	2.27	0.0591599	1.96	0.0278473	3.56	0.00035556	2.09	0.0175752
Fads2	-1.06	0.144121	-1.07	0.430749	1.18	0.14717	1.05	0.199336	1.05	0.17566	1.16	0.00354667	1.13	0.0418927	1.09	0.0782731	1.33	0.00069826	1.16	0.0182827	1.01	0.922666	1.36	0.0387826	1.19	0.108333	1.41	0.00739714	1.2	0.0119589	1.3	0.173903	1.28	0.0707597	1.34	0.117234	1.05	0.439837
Fbln5	1.28	0.0411506	2.46	0.0515723	3.77	0.0506028	1.3	0.26788	1.66	0.462378	4.97	8.36e-06	6.53	0.00013461	7.67	2.4e-07	4.35	0.0147907	6.08	0.00569412	1.65	0.23923	11.74	1.086e-05	9.16	2.5e-07	10.08	5.653e-05	6.53	0.0162454	8.34	1.3e-07	7.93	0.00045605	8.63	1.4e-07	10.49	0.00578427
Fdft1	-1.01	0.636611	-1.01	0.834386	1.08	0.051618	1.04	0.429855	1.04	0.116396	-1.24	0.0670952	-1.31	0.0375513	-1.21	0.335652	1.13	0.348844	-1.2	0.435119	1	0.931699	-1.04	0.687159	1.1	0.212888	-1.3	0.0743468	-1.15	0.404983	-1.54	0.0705796	-1.09	0.383471	-1.24	0.0872728	-1.43	0.0636404
Fgf1	-1.15	0.0538058	1.02	0.852256	1.16	0.370392	-1	0.97096	-1.06	0.37453	1.24	0.0580253	1.11	0.100602	-1.14	0.0520144	1.04	0.767337	-1.16	0.0252086	1.01	0.913054	1.49	0.019575	1.4	0.0308427	1.2	0.0114042	1.16	0.0834667	1.25	0.139366	1.07	0.665868	1.26	0.278562	-1.06	0.295274
Fgf2	-1.23	0.224939	1.46	0.0428351	1.87	0.0528538	-1.1	0.655064	1.06	0.895065	2.01	0.0221429	2.29	9.002e-05	2.99	0.0279044	2.15	0.0419314	2.16	1.205e-05	-1.07	0.87011	2.53	8.011e-05	2.65	9e-08	1.91	0.0598086	1.91	0.0504177	2.39	0.00536742	2.16	0.0426901	3.78	0.00125856	2.53	2.1e-07
Fgfr1	-1.02	0.584515	1.37	0.029028	1.41	0.00966732	-1.04	0.605572	1.11	0.3812	1.51	0.0299634	1.63	5.16e-06	1.86	0.00175098	1.49	0.191098	1.7	2.12e-06	-1.01	0.892873	1.74	0.0155654	1.69	0.00010556	1.73	3.454e-05	1.57	0.0366173	1.72	2.251e-05	1.62	7.27e-06	2.04	0.0047307	1.79	0.00054828
Fgfr3	-1.03	0.552255	1.11	0.306704	1.16	0.0834186	1.19	0.00696185	1.09	0.0906582	1.43	0.00018625	1.28	0.0108349	1.43	0.00013964	1.37	0.00339683	1.44	0.00180234	-1.09	0.318922	1.4	0.0764487	1.27	0.00151851	1.44	0.0171174	1.37	0.0696741	1.44	0.00340367	1.22	0.0637017	1.44	0.00963038	1.5	0.0542837
Fkbp5	-1.21	0.0860006	1.06	0.482064	1.21	0.00334644	1.18	0.0796671	1.14	0.0345488	1.21	0.0696157	1.18	0.140925	1.03	0.359299	-1.13	0.262448	-1.01	0.953414	-1.37	0.0001707	1.06	0.575379	-1.02	0.555387	-1.16	0.0538926	1.01	0.80708	1.1	0.0992685	-1.02	0.89793	1.08	0.58206	1.36	0.113367
Fmo1	1.01	0.843036	-1.21	0.609805	-1.13	0.500162	-1.05	0.362174	1.11	0.204023	1.04	0.835276	1.2	0.536222	-1.17	0.260232	1.15	0.575363	-1.14	0.274859	1.22	0.651792	-1.12	0.634714	1.05	0.810122	1.39	0.324017	-1.07	0.701364	1.19	0.491533	1.33	0.418455	1.02	0.9481	1.1	0.588809
Foxj1	1.58	0.025054	1.23	0.692239	2.17	0.161798	-1.02	0.920088	1.69	0.15155	2.49	0.00048755	3.49	0.00147265	2.25	0.00110285	2.11	0.0153366	2.35	0.00118845	1.9	0.242948	3.33	0.00633679	3.48	0.00429201	3.99	0.00681679	3.14	0.0022297	2.9	0.0247562	4.9	0.00680406	4.87	0.0171877	3.29	0.00747295
Frem2	1.08	0.610189	1.15	0.276768	1.36	0.0447315	-1.01	0.881499	1.42	0.218922	1.76	6.04e-06	1.93	0.00022869	2.46	0.00610225	2.13	0.00286761	2.35	0.00149812	1.13	0.668302	1.94	0.00641617	1.86	0.0070758	2.68	0.00795235	1.98	0.0526357	2.01	0.0326989	2.4	1.47e-06	2.22	0.0120424	1.9	0.0479833
Fstl1	1.03	0.530966	1.2	0.058747	1.33	0.0197042	1.04	0.369801	1.04	0.765685	1.76	0.000678	1.78	4.91e-06	2.11	0.00035859	1.83	0.0504206	2.11	2.5e-07	1.19	0.01643	2.48	1.1e-07	2.39	3.276e-05	2.17	0.00015872	1.93	0.0221991	2.04	0.00014482	1.91	0.00116732	2.15	0.00136975	2.19	0.00162491
Fzd1	-1.2	0.222624	1.27	0.131809	1.13	0.36141	1.11	0.408923	1.17	0.184452	1.25	0.0148778	1.42	0.00395813	1.83	0.0148944	1.75	0.0121692	1.67	0.0181262	1.16	0.288356	1.62	0.00248716	1.73	0.0361708	1.69	0.00232848	1.45	0.00260987	1.37	0.0643202	1.23	0.283525	1.97	0.00342937	1.74	0.00244996
Fzd10	1.35	0.0303555	1.02	0.962678	1.12	0.663881	-1.06	0.655624	1.45	0.0129436	1.78	0.00405696	1.95	0.00098491	1.41	0.072237	1.52	0.0644574	1.55	0.0308758	1.4	0.162654	2.15	0.0544242	1.82	0.0014477	1.95	0.0395677	1.91	0.00992414	2.32	0.0257402	2.24	0.00022904	2.64	0.114001	1.84	0.14355
Fzd2	-1.18	0.225931	-1.23	0.559402	-1.53	0.16326	1.01	0.955121	-1.44	0.437718	-1.84	0.106579	-1.48	0.127527	-2.05	1.58e-05	-1.44	0.00378904	-1.74	8.246e-05	-1.16	0.566041	-1.63	0.042586	-1.88	0.0162851	-1.08	0.762733	-1.76	0.00767291	-1.74	0.106975	1.12	0.582086	-1.41	0.154206	-1.84	0.0288956
GFAP	-1.12	0.01176	5.06	0.0760056	11.56	0.00047904	2.25	0.0448392	3.97	0.141173	16.02	3.591e-05	16.36	6.91e-06	15.89	4.8e-07	14.75	0.00219071	17.41	0.00086122	1.16	0.425691	25.79	0.00027767	24.46	9e-08	20.01	1.582e-05	18.92	0.00159478	21.01	5.514e-05	16.41	0.00038624	18.02	0.00078504	17.33	8.219e-05
Gabbr1	-1.03	0.0915211	-1	0.951055	-1.04	0.327711	1.01	0.604662	-1.05	0.438393	-1.08	0.0120935	-1.21	0.0972519	-1.26	0.00144391	-1.14	0.324377	-1.34	0.0114792	-1.14	0.0715477	-1.4	0.00903758	-1.29	0.00128252	-1.45	0.0232058	-1.25	0.153302	-1.26	0.0700044	-1.38	0.0447797	-1.52	0.0469315	-1.34	0.101783
Gabbr2	-1.15	0.0060819	-1.11	0.0192501	-1.07	0.239055	-1.01	0.767406	-1.17	0.131386	-1.17	0.00354348	-1.23	0.0498592	-1.19	0.0281544	-1.18	0.00719263	-1.34	0.00494937	-1.2	0.00572931	-1.32	0.00245545	-1.38	0.00050943	-1.51	0.0104321	-1.25	0.0646445	-1.22	0.0131081	-1.41	0.0673833	-1.32	0.0372492	-1.34	0.0493394
Gabra4	-1.02	0.662391	1	0.945168	-1.02	0.701428	1.07	0.0616239	-1.02	0.8097	-1.07	0.0642725	-1.13	0.0760708	-1.23	0.143444	-1.21	0.00703854	-1.23	0.00326768	-1.06	0.207702	-1.12	0.105108	-1.15	0.0390603	-1.17	0.0158626	-1.07	0.231938	-1.05	0.318091	-1.24	0.0947874	-1.45	0.0750093	-1.07	0.0696621
Gabrb1	-1.07	0.109918	1.11	0.0749645	1.01	0.860502	1.01	0.905966	-1.03	0.371018	1.09	0.0779316	-1	0.922014	1.32	0.047645	1.15	0.0274503	1.17	0.305635	-1.05	0.510947	1.15	0.00776873	1.2	0.00733556	1.14	0.17348	1.18	0.209422	1.19	0.0201161	1.02	0.880727	1.17	0.0858773	1.21	0.0395033
Gabrg1	-1.13	0.171856	-1.17	0.178946	-1.22	0.0241581	-1.05	0.606536	-1.44	0.0106832	-1.31	0.00327728	-1.31	0.00261633	-1.24	0.0272815	1.22	0.426328	-1.2	0.016959	-1.1	0.433089	-1.12	0.375468	-1.2	0.221921	-1.38	0.0179178	-1.35	0.0558817	-1.42	0.00512264	-1.49	0.113928	-1.13	0.453762	-1.48	0.010147
Gad1	-1.1	0.00370551	-1.15	0.00160501	-1.15	0.0464675	1.05	0.145934	-1.1	0.0439114	-1.24	0.0262571	-1.34	0.0154664	-1.16	0.0015954	-1.05	0.399481	-1.13	0.100229	-1.09	0.00584239	-1.05	0.0802928	-1.15	0.0186957	-1.21	0.00852965	-1.22	0.00604247	-1.17	0.00171347	-1.38	0.0210939	-1.38	0.214458	-1.23	0.00114972
Gas1	1	0.99651	1.03	0.853233	1.17	0.240097	-1.04	0.490571	1.11	0.341811	1.31	0.0398338	1.56	3.86e-06	1.74	0.0273981	1.45	0.174634	1.77	0.0325989	-1.01	0.913314	2.18	0.0059533	2.15	0.0001319	2.38	1.4e-07	1.99	0.06696	1.96	0.0209497	1.8	2.28e-06	2.15	0.0421954	1.55	0.0415917
Gbp2	1.08	0.0823197	2.17	0.0617514	3.87	1e-08	1.44	0.238164	2.62	0.164051	5.71	0.00027329	6.35	0.00063057	12.93	1.423e-05	13.63	0.0127623	15.78	0.00262691	1.6	0.291645	7.74	0.00155319	9.77	0.00134575	11.63	0.0016025	12.55	0.00650561	6.78	0.00454313	5.31	0.0176049	14.43	0.00074026	10.98	0.0143201
Gdpd2	1.01	0.8513	1.26	0.00662116	1.78	4.773e-05	-1.07	0.65576	1.18	0.49357	2.2	9.321e-05	2.05	1.514e-05	2.84	0.00570519	3.58	5.513e-05	3.74	4.321e-05	1.1	0.104561	2.92	9.7e-07	2.94	2.835e-05	3.04	0.00319376	2.6	0.00564258	2.79	1.136e-05	2.51	0.0231815	3.76	0.00962951	2.91	0.00050897
Ggta1	-1.13	0.158213	1.85	0.143109	4.44	0.00212106	1.24	0.124049	2.07	0.317392	6.12	0.00202799	7.54	5.49e-06	8.72	1.6e-07	7.72	0.00390554	9.73	0.00256387	1.08	0.439844	11.76	4e-08	9.17	1e-08	9.28	8.764e-05	8.13	0.0072506	8.2	0.00413737	7.7	6.44e-06	11.77	0.00020275	8.75	0.00039423
Gja1	-1.01	0.626571	1.08	0.00566995	1.08	0.0247844	-1.03	0.465391	1.03	0.618107	1.45	0.0115606	1.2	0.0581186	1.4	4.39e-06	1.48	0.0661854	1.57	0.0314036	-1.01	0.871018	1.43	0.0176751	1.4	0.0430094	1.62	0.0179914	1.48	0.0427504	1.46	0.00306322	1.16	0.384748	1.31	0.262055	1.45	0.00025294
Gjb2	1.37	0.00950265	1.21	0.612394	1.62	0.00222017	1.03	0.85907	1.36	0.0123993	2.06	0.00193372	2.16	0.00227145	1.77	0.158793	2.11	0.0206817	2.2	0.0128587	1.33	0.596915	1.83	0.00153332	2.1	0.0198917	2.57	0.00129624	1.77	0.0184497	2.82	0.00198621	2.39	0.0239465	1.92	0.0466749	2.2	0.0168994
Gjb6	-1.07	0.226555	1.49	0.0200077	1.6	0.00571498	1.39	0.0162941	1.4	0.168693	2.14	6.6e-07	1.86	0.0168487	2.14	5.062e-05	1.92	0.0554573	2.32	0.023116	-1.14	0.131669	2.24	0.00270882	2.14	6.7e-07	2.5	0.00024048	2.2	0.0265678	2.38	1.53e-06	1.76	0.0233958	2	1.34e-06	2.37	0.00562563
Glb1	1.21	0.157707	1.18	0.173047	1.56	0.0256189	-1.02	0.700969	1.17	0.365204	1.68	0.0208999	1.97	0.0163554	1.75	0.0174653	1.79	0.0320248	1.88	0.0204125	1.12	0.138233	2.4	0.00069566	2.1	0.00594066	2.19	0.0164299	1.74	0.05002	1.79	0.0194849	2.23	0.0169063	2.36	0.0383362	1.88	0.0195183
Gldc	-1.13	0.281073	-1.07	0.485296	1.35	0.00836426	-1.05	0.466262	-1.04	0.352322	1.03	0.72716	1.2	0.186002	1.04	0.722847	1.15	0.500123	1.28	0.199692	1.01	0.927876	1.21	0.0249459	1.23	0.00133838	1.27	0.00438015	1.18	0.191253	1.1	0.197611	1.12	0.291752	1.16	0.0913713	1.16	0.00806984
Gli1	1.13	0.622457	1.63	0.0298576	1.24	0.44027	1.16	0.589872	1.56	0.0309007	1.14	0.502292	1.13	0.452298	2.23	0.0101085	1.92	0.00352989	1.57	0.0185043	1.86	0.0519672	1.78	0.0221059	1.34	0.209914	-1.02	0.941361	1.23	0.320813	1.3	0.426926	1.94	0.120702	1.84	0.223658	1.6	0.0478812
Gli2	1.1	0.207037	1.19	0.119093	1.15	0.313096	1.12	0.186505	-1.01	0.953675	1.47	0.00038655	1.69	0.040981	1.84	0.0268074	1.56	0.0343965	1.66	0.0368382	1.05	0.568862	1.93	0.0558052	1.41	0.036718	1.63	0.061363	1.69	0.0503005	1.52	0.038952	1.37	0.0493212	1.8	0.0561094	1.73	0.0275381
Gli3	-1.05	0.589459	-1.17	0.00063203	1.16	0.0836719	-1.12	0.432812	1.04	0.489603	1.28	3.736e-05	1.33	2.554e-05	2.02	0.00910423	1.88	0.0192791	1.98	4.156e-05	-1.09	0.0208603	1.52	0.0101973	1.42	0.0327329	1.63	0.0278476	1.36	0.0193578	1.42	0.0279711	1.26	0.0502807	1.8	0.0360476	1.62	0.00780441
Glis3	-1.31	0.0170903	-1.05	0.649871	-1.1	0.055972	-1.03	0.729253	-1.25	0.00104718	-1.3	0.0674085	-1.02	0.745956	-1.33	0.219382	-1.44	0.383368	-1.07	0.432861	-1.14	0.285919	-1.17	0.152431	-1.23	0.172608	1.02	0.895642	-1.08	0.505134	-1.08	0.425324	1.01	0.924032	-1.26	0.312304	1.01	0.941425
Glud1	-1.04	0.0365072	1.02	0.372128	1.04	0.054225	1.03	0.550787	1.03	0.183782	1.13	0.0176164	1.03	0.451053	1.07	0.11683	1.21	0.00103181	1.15	0.102347	-1.05	0.123453	1.13	0.0151741	1.04	0.437661	1.12	0.0186322	1.15	0.00043102	1.14	0.0823901	1.01	0.90715	1.1	0.33056	1.05	0.0345336
Glul	-1.14	0.00055243	1.03	0.40535	1.15	0.199824	1.03	0.506834	-1.02	0.463054	1.31	0.00056709	1.22	0.104284	1.09	0.12488	1.03	0.749689	1.15	0.501052	-1.08	0.317919	1.42	0.0309517	1.19	0.0937816	1.34	0.0112564	1.19	0.118225	1.24	0.0713098	-1.05	0.741361	1.07	0.309286	1.23	0.274095
Gpam	-1.04	0.108772	1.39	0.175387	2.07	0.00054113	1.15	0.0484065	1.47	0.137278	2.38	0.00149855	2.51	0.00107187	2.61	0.00055663	2.67	0.0103851	2.76	0.00302051	1.02	0.637941	3.14	8.493e-05	2.92	0.00121522	2.67	0.00165778	2.68	0.00102198	2.66	0.00858268	2.25	0.00299978	2.74	0.00470908	2.62	0.00501191
Gpc4	-1.04	0.349333	-1.03	0.504817	-1.14	0.0413995	1.09	0.235231	-1.01	0.917521	-1.17	0.0985329	-1.18	0.014851	-1.21	0.345579	-1.31	0.315482	-1.12	0.1279	-1	0.97256	-1.19	0.0959013	-1.25	0.0248418	1.11	0.0654751	-1.03	0.589449	1.01	0.917019	-1.05	0.545218	-1.38	0.165481	1.02	0.826316
Gpc5	-1.18	0.00100389	1.03	0.662066	1.04	0.391454	1.06	0.313784	-1.15	0.0925638	-1.02	0.571907	-1.19	0.050133	-1.1	0.105568	-1.03	0.46581	-1.07	0.198723	-1.1	0.442127	-1.26	0.0623625	-1.25	0.00044005	-1.2	0.0896166	-1.13	0.0207438	-1.19	0.219673	-1.46	0.0474863	-1.43	0.0778639	-1.35	0.0613089
Gpc6	1.03	0.797755	1.13	0.604728	1.35	0.0489459	1.02	0.918485	1.08	0.230394	1.4	0.0483104	1.51	0.0252992	2	0.00555813	2.13	0.0045542	2.09	0.0245751	1.3	0.0262593	1.55	0.0573102	1.53	0.00274109	2.17	0.00031175	1.53	0.0786828	1.69	1.06e-05	1.73	0.00576477	2.07	0.017048	1.85	3.283e-05
Gpr37L1	-1.13	0.0445767	1.15	0.259989	1.53	0.00999531	1.11	0.0654635	1.18	0.326951	1.75	0.000219	1.7	0.00924835	1.99	1.892e-05	1.93	0.0260165	1.99	0.00165777	-1.11	0.129672	2.34	0.00082599	2.05	0.00412706	2.03	0.00463948	1.9	0.0262402	2.08	3.29e-06	1.57	0.0240173	2.13	0.0147099	1.91	1.12e-06
Gpt	-1.09	0.402329	1.09	0.535592	1.14	0.398245	1.12	0.187323	1.1	0.366212	1.36	0.121328	1.29	0.0479897	1.03	0.879315	1.11	0.625874	1.32	0.322194	1.13	0.431716	1.43	0.015686	1.36	0.108102	1.38	0.0314858	1.34	0.0223676	1.26	0.162534	1.34	0.0420653	1.18	0.355764	1.03	0.77598
Grhl1	1.01	0.857279	1.02	0.829536	-1.02	0.812292	1.12	0.131214	-1.04	0.453771	-1.13	0.0119122	-1.23	0.0127404	-1.11	0.225743	-1.12	0.259553	-1.19	0.278718	-1.09	0.48922	-1.44	2.319e-05	-1.43	8.45e-05	-1.31	0.0504416	-1.21	0.0453856	-1.14	0.295058	-1.29	0.138112	-1.4	0.0905457	-1.28	0.00036294
Gria2	-1.02	0.243899	-1.05	0.399071	-1.22	0.0378743	1.02	0.498363	-1.01	0.857479	-1.21	0.0146973	-1.3	0.0309992	-1.24	0.0260203	-1.52	0.00893251	-1.54	0.010221	-1.11	0.216598	-1.54	9e-08	-1.41	7e-08	-1.44	0.0349147	-1.34	0.0360226	-1.27	0.0357652	-1.44	0.0239942	-1.82	0.00635827	-1.38	0.00390868
Grin1	-1.02	0.548409	1.07	0.403927	1.13	0.0117571	1.09	0.189902	-1.08	0.47836	-1.19	0.0143581	-1.19	0.11632	-1.26	0.0669214	-1.15	0.0731589	-1.45	0.0208424	-1.25	0.0444228	-1.54	8.36e-06	-1.49	0.00824581	-1.93	0.0156704	-1.4	0.155309	-1.42	0.0599013	-1.51	0.0111689	-1.38	0.0825839	-1.55	0.0806045
Grin2b	1.03	0.376192	1.02	0.61649	-1.09	0.212733	-1.02	0.573209	-1.01	0.845034	-1.17	0.00130809	-1.2	0.091158	-1.11	0.00689077	-1.34	0.0548278	-1.5	0.08709	-1.07	0.363917	-1.61	0.00019152	-1.47	0.0354127	-1.6	0.0422222	-1.33	0.147108	-1.25	0.190013	-1.45	0.0990831	-1.67	0.0748808	-1.35	0.0849424
Grin2c	-1.09	0.364724	1.14	0.3608	1.62	3.71e-06	1.11	0.374527	1.17	0.121491	1.28	0.00265094	1.42	0.0176222	1.18	0.360251	1.1	0.631333	1.24	0.139599	-1.13	0.0121184	1.36	0.0435599	1.14	0.143877	1.24	0.0660547	1.3	0.0257473	1.2	0.121304	-1.12	0.61348	1.07	0.392997	-1.03	0.840386
Grm2	-1.39	0.00948896	1.15	0.136124	1.32	0.0149374	1.07	0.542046	-1.03	0.716296	-1.07	0.625808	-1.02	0.887381	-1.52	0.377525	-1.14	0.662202	-1.03	0.819589	-1.12	0.395162	1.07	0.642498	1.06	0.559794	-1.01	0.940752	-1.01	0.952673	1.08	0.604978	-1.05	0.598312	-1.74	0.41798	-1	0.98811
Grm3	-1.04	0.0805483	-1.12	0.340016	-1.15	0.0103556	-1.06	0.618492	-1.27	0.153801	-1.21	0.0714832	-1.47	0.00382984	-1.33	0.0146284	1.02	0.858314	-1.23	0.419511	1.09	0.0815504	-1.27	0.242298	-1.39	0.050154	-1.18	0.176139	-1.14	0.0648992	-1.58	0.0424111	-1.71	8.334e-05	-1.71	0.00119545	-1.59	0.0627935
Grm5	-1.02	0.339897	-1.06	0.420798	-1.13	0.192396	-1.04	0.187265	-1.22	0.177571	-1.31	1.626e-05	-1.36	0.0151108	-1.27	0.0166556	-1.3	0.0697102	-1.46	0.0295235	-1.09	0.496907	-1.53	0.00394243	-1.55	0.00574538	-1.7	0.0320678	-1.38	0.0471587	-1.37	0.035107	-1.58	0.0534782	-1.72	0.0473857	-1.51	0.0584012
Gstm1	-1.11	0.0130818	1.08	0.223596	1.22	0.00164487	-1.27	0.250382	-1.01	0.888794	1.36	6.046e-05	1.18	0.0752264	1.07	0.299535	1.39	0.0527728	1.08	0.456939	1.03	0.611637	1.37	3.287e-05	1.38	0.00693865	1.26	0.02322	1.24	0.0426235	1.22	0.135192	1.04	0.503163	1.23	0.107482	1.07	0.566673
Gys1	1	0.962338	1.09	0.689622	1.23	0.370415	-1.08	0.286767	-1.01	0.938209	1.06	0.64525	1.39	0.284775	1.09	0.190942	1.19	0.0014814	1.12	0.238042	1.15	0.419422	1.01	0.724775	1.08	0.396919	1.66	0.136462	-1.06	0.161678	-1.09	0.408592	1.99	0.0866666	1.22	0.118608	1.11	0.165898
H2-D1	-1.13	0.134591	2.18	0.0535624	4.13	0.00605426	1.4	0.0834621	2.21	0.240632	7.03	0.00116426	6.83	1e-08	9.81	1.48e-06	10.97	0.00994487	13.83	0.00285502	1.04	0.922744	12.16	0.00319863	10.46	0.00047045	12.12	0.00298818	10.69	0.0153718	9.2	0.00488935	6.39	0.00406052	17.82	0.00545414	11.48	0.00294682
H2-T23	1.15	0.257895	1.87	0.0152205	3.22	0.00234293	1.49	0.0694113	1.92	0.134177	4.01	0.00127482	4.62	0.00369162	5.83	0.0003713	7.17	0.00714048	9.31	0.00147326	1.51	0.0807973	6.43	0.00083404	6.38	0.00577525	7.4	0.00099326	5.88	0.0300194	5.11	0.00770146	3.52	0.00014358	9.91	0.00842862	6.17	0.0188435
Hacd2	-1.06	0.187222	1.09	0.498157	1.3	0.0950037	1.16	0.00203242	1.23	0.044473	1.56	0.00192378	1.6	0.00767267	1.77	0.00442105	1.44	0.0647357	1.46	0.00953275	-1.07	0.113338	1.86	0.0168789	1.73	0.0005154	1.51	0.00036375	1.53	0.0252242	1.67	1.3e-07	1.44	0.00975997	1.68	0.00495001	1.64	0.0181047
Hapln1	-1.03	0.541516	1.04	0.775151	1.01	0.898919	1.06	0.105033	-1.05	0.175447	1.08	0.427159	-1.22	0.0713954	-1.04	0.65059	1.04	0.69668	-1.15	0.390897	-1.25	0.0633183	-1.13	0.230353	-1.14	0.00745631	-1.2	0.0544582	-1.07	0.56563	-1.09	0.25482	-1.22	0.288544	-1.34	2.27e-05	-1.17	0.249451
Hepacam	-1.09	0.0475287	1.1	0.190943	1.39	0.045995	1.11	0.17223	1.15	0.171318	1.61	0.00010523	1.49	0.00570911	1.65	0.00353662	1.56	0.0144011	1.56	0.0301055	-1.06	0.737965	1.76	0.0253146	1.62	0.025818	1.66	0.00390158	1.69	0.0122939	1.59	0.00966042	1.3	0.102281	1.69	0.0383194	1.63	0.00992044
Hes5	-1.02	0.875075	-2.09	0.0213863	-3.09	0.00029977	-1.33	0.0283155	-2.33	0.236314	-5.08	0.00081346	-5.98	6.7e-07	-5.4	0.00177194	-2.58	0.206101	-4.02	0.0443412	1.1	0.663948	-4.96	2.81e-06	-7.1	0.00097902	-7.21	7.9e-07	-5.82	0.00011996	-6.46	2.773e-05	-5.32	0.00290864	-4.34	2.11e-05	-6.64	1.38e-06
Hmgcr	-1.03	0.355344	1	0.989426	-1.03	0.460415	1.03	0.209402	1.04	0.232917	-1.34	0.00249283	-1.44	0.0137037	-1.32	0.108592	-1.03	0.839601	-1.41	0.112546	-1.11	0.00678128	-1.19	0.0436882	-1.09	0.0623985	-1.58	0.00558602	-1.38	0.114428	-1.49	0.00890324	-1.32	0.00059089	-1.47	0.00201754	-1.51	0.034167
Hmgcs1	1.05	0.205163	-1.03	0.802154	-1.06	0.234275	-1.02	0.482846	-1.01	0.833846	-1.31	0.0281338	-1.46	0.0234149	-1.35	0.145985	-1.08	0.723423	-1.41	0.044772	1.07	0.0990611	-1.37	0.0333187	-1.15	0.131863	-1.44	0.0295951	-1.28	0.289836	-1.72	0.0160524	-1.16	0.321842	-1.5	0.0177067	-1.59	0.0318813
Hsd11B1	1.15	0.0850744	1.17	0.195748	1.32	0.00087405	1.19	0.0115273	1.19	0.00754652	1.24	0.22144	-1.01	0.876028	-1.35	0.292727	-1.73	0.0998569	-1.52	0.00078204	-1.05	0.561012	-1.51	0.0930283	-1.21	0.00503538	-1.15	0.0539977	-1.01	0.966122	-1.35	0.00685389	-1.74	0.0507742	-2.12	0.0466119	-1.28	0.347274
Hspb1	1.02	0.91229	1.59	0.286165	2.53	0.0646912	-1.05	0.737039	1.48	0.457962	5	0.0112103	9.33	8.81e-06	10.3	0.0001248	5.95	0.026208	7.09	0.00268542	1.47	0.364358	13.84	0.00022956	10.18	1.48e-06	7.91	5.2e-06	6.38	0.016533	11.16	0.00022516	10.59	0.00511534	15.77	3.2e-06	13.24	0.00114601
Htra1	-1.07	0.178485	1.29	0.032023	1.41	0.00264527	1.23	0.0190319	1.27	0.0147815	1.65	6.649e-05	1.39	0.0360626	1.48	0.00010007	1.35	0.123242	1.43	0.0848549	-1.1	0.0545863	1.5	0.0825154	1.44	0.00461187	1.6	0.0225704	1.55	0.0155161	1.43	0.0104411	1.03	0.9004	1.43	0.0445225	1.66	0.10475
IL1a	1.02	0.84423	2.09	0.0380202	3.11	4.11e-05	1.46	0.264885	1.76	0.30581	4.85	1.96e-06	4.39	1.46e-06	6.88	3.4e-07	6.42	0.00062869	7.85	0.00347207	1.06	0.700302	7.47	1.2e-06	6.3	0.00028421	6.53	6.485e-05	6.58	0.0146772	7.84	0.00369816	4.14	0.00123231	9.65	0.00493905	6.21	0.00384853
Iba1	-2.1	0.234229	-1.12	0.614001	-1.25	0.303837	1.02	0.969855	-1.13	0.792631	1.24	0.112068	-1.67	0.440093	1.5	0.164104	1.75	0.0423816	1.83	0.00196978	-1.19	0.633315	1.11	0.45395	1.07	0.700837	-1.04	0.891585	1.24	0.23237	1.16	0.595359	1.12	0.817909	1.43	0.0346557	-1.26	0.445966
Id3	1.05	0.354446	1.5	0.123571	2.86	0.0259041	1.16	0.147806	1.55	0.225335	3.57	0.00340219	4.6	0.00011509	3.23	0.00711955	3.09	0.0372681	4.16	0.0130887	1.43	0.296207	6.49	0.00131857	4.98	5.27e-06	5.31	0.00035547	3.77	0.0043734	4.5	0.00531583	4.78	0.00133455	5.38	0.0177435	3.86	0.0020223
Id4	-1.03	0.722921	1.04	0.617486	1.11	0.406942	1.02	0.718202	1.04	0.324051	1.32	0.0174629	1.2	0.147615	-1.05	0.655232	1.18	0.0590742	1.24	0.175269	1.1	0.564032	1.88	0.0001386	1.67	0.0279055	1.78	0.0134601	1.44	0.0321148	1.5	0.0409574	1.35	0.179588	1.3	0.456071	1.33	0.0948915
Idi1	1.09	0.129887	-1.23	0.250221	-1.3	0.0391556	1.02	0.313951	-1.02	0.772293	-1.78	0.052851	-1.88	0.00211105	-1.76	0.0212288	-1.38	0.15331	-2	0.0580307	-1.01	0.825768	-1.59	0.00977868	-1.25	0.0408304	-1.66	0.0141055	-1.57	0.136586	-2.51	0.0159496	-1.4	0.0494434	-1.94	0.00015229	-2.07	0.00425984
Igf2r	1.01	0.934257	1	0.981141	1.22	0.186728	-1.08	0.352475	1.05	0.497876	1.09	0.358196	1.32	0.135842	1.21	0.171321	1.19	0.0232548	1.14	0.0780286	1.03	0.794151	1.18	0.00071308	1.06	0.4417	1.52	0.0897304	1.17	0.0891114	1.15	0.190353	1.64	0.0580877	1.25	0.0194128	1.23	0.0145835
Igfbp2	2.79	0.0507406	2.6	0.264228	5.12	0.074587	-1.05	0.511453	2	0.237163	5.33	0.0173521	8.37	0.0209948	9.69	2.3e-07	7.14	0.0398679	5.96	0.00300659	2.38	0.246695	5.14	8.043e-05	5.38	0.0029335	11.65	0.0137027	3.9	0.00776399	4.94	6.3e-07	14.41	0.0078951	9.99	9.418e-05	9.18	0.00031255
Il33	1.07	0.480379	-1.06	0.639121	1.61	0.0939677	-1.2	0.0520718	1.22	0.454162	2.65	2.711e-05	2.8	2.39e-06	1.82	0.00071392	1.87	0.00026836	1.87	0.0779802	1.12	0.710131	3.14	0.00411798	3.25	0.00747766	2.76	7.527e-05	2.78	0.00263204	2.54	0.0320282	2.78	0.0120455	2.86	0.0439059	1.93	0.0058309
Itga6	-1.12	0.00530868	1.18	0.221747	1.41	0.00564493	-1.05	0.636113	1.21	0.397319	1.96	0.0005968	2.12	1.4e-07	2.46	0.00039506	2.14	0.0281838	2.42	0.0005988	-1	0.958741	2.92	0.00343202	2.58	0.00498497	2.68	0.00588124	2.35	0.0259001	2.47	0.0169605	2.27	9e-08	3.03	0.0207207	2.4	0.0200697
Itga7	-1.07	0.535639	1.24	0.0530634	1.35	0.12378	-1.01	0.903225	1.12	0.255137	1.47	0.00974835	1.54	0.00363805	1.03	0.921564	-1.15	0.522276	-1.17	0.318777	1	0.992524	1.18	0.448768	1.18	0.20817	1.18	0.129047	1.16	0.142236	1.31	0.0322855	1.2	0.127224	1.14	0.231895	1.07	0.6142
Itih3	-1.28	0.197292	1.3	0.224394	1.7	0.0227055	1.31	0.155936	-1.01	0.973987	2.18	0.00432145	1.97	0.0235049	2.67	0.0030613	2.71	0.00106824	2.64	0.00164578	-1.16	0.406801	2.6	0.00153189	2.27	0.00335045	2.34	0.0024864	2.42	0.00265079	2.93	0.00069075	2.3	0.0166902	2.95	0.00581243	2.47	0.00215422
Kcna2	-1.05	0.0640348	-1.05	0.0681069	-1.06	0.100324	-1.01	0.885118	-1.07	0.276506	-1.15	0.035476	-1.25	0.0487508	-1.09	0.143245	1.04	0.594358	-1.16	0.0728925	-1.13	0.0384788	-1.21	0.0132579	-1.28	0.00015195	-1.23	0.00164069	-1.18	0.0697668	-1.15	0.00061436	-1.37	0.0270303	-1.22	0.145411	-1.27	0.122346
Kcne5	1.07	0.226281	1.99	0.254899	6.06	0.00023635	1.19	0.39531	2.39	0.220377	9.39	1e-07	8.6	0.00032347	14.21	1.1e-07	11.73	0.023855	11.81	0.00127036	1.12	0.255729	15.47	0.00102228	14.32	6e-08	12.27	0.00479961	10.67	0.00277082	9.43	4.651e-05	5.96	0.00502141	14.1	1.4e-07	10.71	6.04e-06
Kcnj10	-1.14	0.0300788	1.19	0.107259	1.77	0.0046812	1.03	0.690909	1.17	0.447082	2.11	1.89e-06	1.98	0.00293098	2.29	2.21e-06	2.02	0.0381081	2.1	7.391e-05	1.05	0.722825	2.63	2.36e-06	2.41	6.726e-05	2.48	0.00331749	2.4	0.00480298	2.57	4.13e-05	2.13	0.0175609	2.4	0.00542564	1.9	1.769e-05
Kcnj16	-1.03	0.716018	1.06	0.635767	-1.01	0.961267	1.09	0.310048	-1.05	0.469413	1.28	0.0322507	-1.11	0.269913	1.62	0.0764279	1.9	0.00398183	1.78	0.0001091	-1	0.988091	1.25	0.0185544	1.15	0.0843482	1.37	0.0993601	1.38	0.0599929	1.3	0.00838559	-1.03	0.907085	1.6	0.188892	1.49	0.00144128
Kcnk1	-1.08	0.160786	1.16	0.208314	1.53	0.0219933	1.1	0.111002	-1.04	0.480915	1.28	0.0290539	1.4	0.00150743	1.08	0.691852	-1	0.979968	1.22	0.161464	1.04	0.852143	1.59	5.446e-05	1.29	0.0363946	1.52	0.00620174	1.24	0.0323582	1.32	0.00114011	1.4	0.113809	1.18	0.236286	1.3	0.00218936
Kcnn2	-1.03	0.54758	1.03	0.709849	-1	0.970234	1.06	0.0914833	-1.03	0.750813	-1.05	0.504949	-1.18	0.115545	-1.01	0.894215	-1.3	0.257803	-1.08	0.232102	-1.18	0.266325	-1.38	0.0446933	-1.41	1.682e-05	-1.38	0.0895243	-1.3	9.874e-05	-1.23	0.204669	-1.33	0.0900973	-1.21	0.386688	-1.24	0.178159
Kcnn3	-1.22	0.0539736	-1.06	0.481765	1.08	0.100269	-1.23	0.265717	-1.09	0.14098	1.12	0.0851722	1.15	0.0548163	1.63	0.00188831	1.95	0.0154509	1.53	0.00562034	-1.1	0.187221	1.52	0.0107237	1.28	0.0199842	1.31	0.00321137	1.19	0.0403957	1.33	0.111255	1	0.980978	1.73	0.031978	1.38	0.0325535
Kctd14	1.21	0.0868665	1.16	0.303098	1.07	0.535547	1.05	0.594262	-1.02	0.947615	-1.07	0.739317	1.18	0.400939	-1.14	0.443962	-1.07	0.6957	-1.21	0.451534	1.32	0.0549742	-1.2	0.233688	-1.24	0.0724836	1.02	0.8137	-1.5	0.0521862	-1.13	0.428817	1.51	0.0407326	1.05	0.669982	-1.29	0.163277
Klf15	-1.05	0.716026	1.2	0.143281	1.32	0.216505	1.46	0.107005	1.23	0.155829	1.53	0.0312586	1.84	0.0181646	1.56	0.0381384	1.38	0.0295497	1.72	0.081445	1.13	0.277678	1.78	0.00147959	1.56	0.00505614	1.41	0.00668238	1.39	0.0302771	1.44	0.00039133	1.27	0.381077	1.88	0.0367141	1.74	0.102741
Lama2	-1.06	0.303416	1.02	0.902829	1.03	0.722043	-1.13	0.253946	-1.04	0.482669	1.07	0.446617	1.13	0.224075	1.15	0.0794512	1.04	0.408913	1.03	0.670224	1.15	0.455226	1.09	0.163081	1.1	0.541649	1.47	0.00059671	1.17	0.150021	1.19	0.247079	1.15	0.16158	1.06	0.684487	1.18	0.00037031
Lcat	-1.14	0.0197323	1.13	0.117092	1.45	0.00302202	-1.02	0.718337	1.07	0.255219	1.29	0.0295711	1.31	0.0118084	1.24	0.25283	1.26	0.159464	1.18	0.00681264	-1.01	0.784642	1.7	0.00153223	1.4	0.00011162	1.43	0.0913621	1.33	0.00182976	1.48	0.0502732	1.41	0.067438	1.36	0.100236	1.12	0.188212
Lcn2	-1.62	0.488851	6.13	0.135173	12.79	0.0153678	1.22	0.65144	3.21	0.36194	41.91	8.171e-05	70.62	3.106e-05	145.2	2.154e-05	64.44	0.00263447	86.04	5.266e-05	-1.25	0.615966	116.47	1.428e-05	79.19	5.45e-05	79.99	8.68e-05	58.68	0.00013911	121.96	1.436e-05	64.16	4.523e-05	166.61	9.9e-06	170.44	1.05e-05
Lgals4	1.29	0.342629	1.55	0.209129	1.24	0.18724	-1.03	0.849244	1.43	0.0463856	-1.01	0.936079	1.26	0.533646	1.68	0.011749	1.36	0.344329	-1.27	0.443273	1.66	0.220605	1.05	0.909694	1.32	0.407646	1.55	0.0244954	-1.24	0.576456	1.34	0.181975	2.16	0.153135	1.9	0.133622	1.1	0.765658
Lgi4	-1.07	0.141285	1.34	0.0906282	1.86	4.365e-05	1.2	0.0770558	1.37	0.210678	2.09	4.8e-07	2.16	0.00043462	1.99	3.21e-06	1.98	0.0188566	2.14	0.0087415	-1.11	0.472739	2.86	8.51e-06	2.42	0.00204438	2.6	4.7e-07	2.37	0.00107338	2.58	0.00330097	2.34	0.00119236	2.17	0.0131382	2	8.85e-06
Lgr6	1.02	0.928526	1.02	0.875997	-1.14	0.403542	-1.24	0.277276	-1.04	0.745499	-1.2	0.351581	1.18	0.197933	1.59	0.128811	-1.03	0.964799	1.13	0.441193	1.02	0.919659	-1.03	0.891881	1.25	0.479379	1.36	0.146181	1.19	0.256655	1.23	0.293033	-1.1	0.788316	1.05	0.818496	1.23	0.183982
Lif	-1.38	0.518042	2.3	0.0955334	3.54	9.89e-06	1.25	0.36844	1.95	0.218919	4.17	0.00678926	5.46	0.0016218	7.25	3.96e-06	5.64	0.00133133	5.3	4.15e-06	-1.08	0.498855	4.95	0.00027515	5.77	3.721e-05	6.04	1.68e-06	5.48	0.00134246	5.89	0.00794878	4.59	2.63e-06	6.12	3.35e-06	4.84	2.1e-06
Lrig1	-1.14	0.135496	1.49	0.101853	2.49	0.00015285	1.27	0.00465305	1.58	0.204891	2.88	0.00991605	3.14	2.9e-07	3.92	0.00306241	4.06	1.92e-06	3.63	2.538e-05	1.08	0.229446	4.07	0.00016502	3.66	2.1e-07	3.47	8.1e-07	3.7	0.00231733	3.29	0.00142797	3.14	0.00695376	4.54	5.29e-06	3.37	9.5e-07
Lrp4	-1.36	0.020626	-1.06	0.416267	1.12	0.349752	-1.19	0.0266948	-1.32	0.304983	1.04	0.719388	1.15	0.0833871	1.45	0.100695	1.31	0.249953	1.28	0.25282	1.12	0.0449082	1.19	0.284356	1.18	0.293993	1.07	0.587345	1.05	0.700896	1.04	0.479269	-1	0.992289	1.39	0.0502238	1.09	0.11663
Lrrk2	1.02	0.852729	1.03	0.845618	1.01	0.891948	-1.2	0.0393303	-1.08	0.242622	-1.26	0.0850783	-1	0.989489	1.01	0.960003	1.09	0.60341	-1.07	0.695334	1.05	0.737388	-1.3	0.15903	-1.33	0.0346884	1.25	0.349225	-1.34	0.149804	-1.19	0.0362925	1.47	0.0878566	-1.12	0.0659923	-1.14	0.26086
Ltbp1	-1.04	0.480895	1.05	0.612246	1.15	0.194254	1.01	0.903649	-1.03	0.819144	1.71	0.00050306	1.51	0.0265759	2.36	0.00010252	1.92	0.0486276	1.94	0.011301	-1.04	0.646356	1.9	0.0336653	1.75	3.165e-05	2.31	0.00077431	1.78	0.0289924	1.91	0.00283929	1.72	0.0172583	2.39	0.024101	2.02	0.00224887
Maob	1.09	0.114553	1.08	0.659828	1.3	0.196751	-1.16	0.0831217	1.08	0.676564	1.22	0.161608	1.39	0.232481	1.12	0.0507749	1.3	0.00161916	1.11	0.418327	1.23	0.471871	1.11	0.130791	1.08	0.552057	1.83	0.123582	1.13	0.0829381	1.04	0.745017	1.79	0.0729045	1.2	0.248509	1.28	0.00628807
Megf10	-1.01	0.737426	-1.02	0.929335	1.18	0.219685	-1.1	0.19966	1.1	0.341505	1.45	0.00697921	1.34	0.00255211	1.32	0.0188877	1.2	0.0190314	1.36	0.071455	1.12	0.565921	1.7	0.0337361	1.7	0.024188	1.86	1.319e-05	1.69	0.0134544	1.63	0.0140234	1.21	0.0780365	1.44	0.0751934	1.44	0.00248099
Mertk	-1.17	0.00253026	1.27	0.0803926	1.29	0.00377756	1.23	0.040621	1.07	0.191283	1.69	0.00014513	1.62	5.41e-06	1.92	0.00020968	1.74	0.0110566	1.96	0.0250255	-1.15	0.00564284	1.98	0.00090947	1.64	0.00190481	1.94	0.00205304	1.68	0.0905816	1.62	0.00105868	1.46	0.019253	2.22	0.0440448	2.05	0.00183485
Mfge8	-1.08	0.215908	-1.27	0.355604	-1.45	0.00598287	-1	0.960533	-1.41	0.187859	-2.11	0.00751555	-1.9	0.0371138	-2.08	0.0234141	-1.29	0.191333	-1.8	0.0531442	-1.02	0.823661	-2.43	0.00075666	-2.81	0.00111957	-1.64	0.152297	-2.15	3.63e-06	-2.33	0.021482	-1.46	0.0916658	-1.75	0.00022575	-2.09	0.00036659
Mgst1	1.12	0.14104	1.69	0.0481438	2.36	0.0137888	1.14	0.0985059	1.4	0.329709	2.98	1.53e-06	3.28	0.00053917	2.76	0.0004756	2.9	0.00095774	3.03	0.00209605	1.53	0.300241	4.26	0.00053748	4.3	0.00063714	4.41	0.00316167	3.22	0.00480052	3.74	0.0063637	4	0.00205687	3.7	0.0101078	3.3	0.00013567
Mlc1	-1.08	0.0317477	1.3	0.147375	2	0.00235311	1.06	0.113315	1.37	0.287113	2.4	0.00057868	2.54	0.00230302	2.74	1e-08	2.93	0.0204044	3.12	0.00775747	1.15	0.246042	3.53	0.00139533	3.19	0.00193449	3.06	0.00556918	2.92	0.0128403	2.89	0.00357524	2.47	0.00436314	3.55	0.01048	2.83	0.00043319
Mmp14	1.14	0.158255	1.22	0.477278	1.63	0.145331	-1.06	0.469806	1.17	0.354083	1.63	0.00086416	1.84	0.0114346	1.71	0.0462804	1.9	0.0240877	1.82	0.0169084	1.24	0.420571	2.03	0.0945373	1.72	0.0154003	2.46	0.00017505	1.86	0.0944161	2.1	0.0768642	2.29	0.00029407	2.7	0.031667	1.78	0.00363711
Mmp1a	-1.07	0.830394	-1	0.992715	-1.38	0.378977	-1	0.992705	1.72	0.0451428	1.15	0.721317	1.07	0.833292	2.2	0.110486	1.31	0.258447	2.11	0.0254803	-1.78	0.173323	1.76	0.0444874	1	0.989873	-1.79	0.0287685	1.67	0.108988	1.26	0.425387	1.79	0.108809	1.85	0.048371	1.2	0.719483
Msmo1	-1.01	0.734345	-1.06	0.719541	-1.03	0.574255	-1.01	0.751061	-1.05	0.449651	-1.67	0.0151427	-1.74	0.00245044	-1.52	0.130558	-1.05	0.722038	-1.53	0.155578	1.03	0.607809	-1.46	0.0797602	-1.22	0.0595715	-1.62	0.0484113	-1.47	0.148141	-2.22	0.0260463	-1.24	0.166106	-1.5	0.0298861	-1.88	0.0142004
Msx2	1.04	0.79532	1.68	0.0735179	1.4	0.327192	1.02	0.939355	1.22	0.553569	2.17	0.001095	3.04	0.00329865	1.81	0.163669	1.49	0.447289	1.69	0.084605	1.61	0.0423351	3.35	0.0274345	2.57	0.00043984	3.21	9.389e-05	2.52	0.0111458	3.51	0.0039633	2.87	0.0159318	3.49	0.00513497	2.22	0.00126275
Nat8	-1.08	0.421159	1.26	0.2254	-1.08	0.522363	-1.05	0.576439	-1.09	0.264388	-1.62	0.0351701	-1.29	0.0543555	-1.1	0.311097	-1.02	0.88852	-1.23	0.21403	1.37	0.0134555	-1.57	0.0274442	-1.48	0.0763594	-1.21	0.553936	-1.49	0.00194727	-1.24	0.246073	1.01	0.968626	-1.2	0.347664	-1.42	0.0288065
Ncan	-1.1	0.0326808	1.05	0.296704	1.19	0.00111761	1.03	0.60236	1.07	0.0707353	1.16	0.0244525	1.09	0.48772	1.1	0.266772	1.29	0.00026291	1.1	0.158719	-1.13	0.00953223	1.21	0.00151475	1.04	0.279201	1.03	0.655235	1.08	0.170377	1	0.89544	-1.17	0.10694	1.22	0.0397029	-1	0.924194
Nlgn1	-1.1	0.0342025	-1.05	0.182613	-1.23	0.0345972	-1.04	0.278325	-1.2	0.137704	-1.25	7.486e-05	-1.41	0.0113847	-1.21	0.0389026	-1.31	0.0752929	-1.48	0.0431974	-1.14	0.156666	-1.72	0.00010901	-1.6	3.1e-07	-1.61	0.0170496	-1.38	0.0106762	-1.37	0.0153964	-1.57	0.0364164	-1.56	0.0331972	-1.45	6.91e-06
Nos1	-1.08	0.183574	-1.47	0.0138021	-1.58	0.00322414	-1.43	0.0589869	-1.7	0.0136037	-1.59	0.00059489	-1.6	0.00058709	-1.8	0.0352864	-1.21	0.496859	-1.44	0.107779	-1.14	0.583386	-1.91	0.00061624	-1.85	0.00264789	-1.81	0.0068585	-1.65	0.0453135	-1.55	0.00442212	-1.57	0.0734185	-1.77	8.31e-06	-2.29	0.0291602
Notch1	-1.2	0.00813147	1	0.987032	1.18	0.0811803	-1.05	0.691619	-1.02	0.905848	1.35	0.0222371	1.57	1.171e-05	1.69	0.00574021	1.44	0.116658	1.61	0.00472979	-1.01	0.963004	2.11	0.00463389	1.75	0.0130844	1.82	0.0001826	1.61	0.0466512	1.75	0.0182395	1.61	0.0202157	2	0.0331268	1.65	0.0214744
Notch3	-1.54	0.00091304	1.11	0.554569	1.46	0.00036003	1.16	0.176266	-1.09	0.484763	1.35	0.159163	1.69	0.0591868	1.68	0.0247797	2.09	3.967e-05	1.48	0.0016581	1.11	0.43979	1.81	0.0011421	1.65	0.0235252	1.36	0.0210808	1.5	0.0551189	1.81	0.00211534	1.78	0.00201711	2.3	0.00137468	1.79	0.0287753
Npas3	-1.11	0.0121866	1.07	0.377295	1.37	0.00742912	-1.02	0.793848	1.08	0.565902	1.56	0.0274018	1.75	0.0161213	2.27	0.0110782	1.77	0.00832492	1.87	0.0029693	1.06	0.0269234	1.86	0.0031263	1.71	0.00599952	1.79	2.065e-05	1.82	0.00868537	1.84	8.73e-06	1.73	0.0897692	2.17	0.0075807	1.85	0.00350917
Nr4a1	-1.26	0.0328059	1.19	0.0744464	1.03	0.813008	1.06	0.32503	-1.08	0.415406	1.04	0.680848	-1.23	0.0258211	-1.09	0.207588	-1.19	0.0324734	-1.15	0.514238	-1.44	0.00049775	-1.15	0.0423984	-1.43	0.00046591	-1.46	0.00184472	-1.31	0.178319	-1.33	0.0838371	-1.38	0.00730918	1.04	0.703824	-1.02	0.932103
Nr4a2	-1.35	0.0467406	-1.22	0.0798514	-1.69	0.075667	-1.38	0.0118168	-1.64	0.00399054	-2.13	0.0001318	-2.83	6.272e-05	-2.1	0.00046429	-1.54	0.0862959	-1.61	0.211459	-1.48	0.107057	-1.58	0.463127	-2.58	6.127e-05	-2.77	0.00859073	-2.39	0.00032386	-2.9	0.00070359	-2.52	0.00295483	-2.15	0.00102322	-2.42	8.476e-05
Nrcam	-1.04	0.3854	-1.1	0.0234208	-1.18	0.0699484	-1	0.917702	-1.03	0.612219	-1.21	0.0048479	-1.27	0.0478801	-1.04	0.447941	-1.08	0.0678947	-1.21	0.150405	-1.12	0.124474	-1.25	0.00094453	-1.21	0.00052048	-1.29	0.03204	-1.15	0.119013	-1.18	0.00704941	-1.32	0.098531	-1.23	0.148249	-1.14	0.040726
Nrxn1	-1	0.988389	-1.15	0.00911615	-1.39	0.00996369	-1.08	0.117914	-1.07	0.494924	-1.29	0.0126958	-1.47	0.0233726	-1.25	0.0150333	-1.3	0.00231779	-1.39	0.0390592	-1.16	0.0278744	-1.51	0.00024817	-1.45	1.78e-06	-1.47	0.0438361	-1.3	0.0570168	-1.39	0.00092719	-1.53	0.0442655	-1.6	0.00135685	-1.39	0.032235
Ntrk2	-1.01	0.700728	1.07	0.11273	1.21	0.0243513	1.03	0.37834	1.08	0.444825	1.33	0.00146247	1.41	0.00020808	1.53	0.0201218	1.66	0.00217671	1.68	0.0146687	-1.08	0.144616	1.69	0.00025118	1.5	0.018505	1.66	0.00113914	1.49	0.0604369	1.55	0.00594639	1.49	0.0135284	1.78	0.0336059	1.64	0.00128841
Ntrk3	-1.12	0.00896226	-1	0.998794	-1.07	0.250975	1.04	0.28167	-1.08	0.305856	-1.14	0.00282246	-1.17	0.115788	-1.08	0.174044	-1.25	0.0948792	-1.21	0.0294454	-1.1	0.0430366	-1.43	0.00269744	-1.33	0.00251163	-1.24	0.059921	-1.17	0.0234625	-1.1	0.240558	-1.31	0.0141003	-1.33	0.13359	-1.19	0.00312444
Ntsr2	-1.07	0.162551	1.19	0.104066	1.45	0.00012849	1.03	0.493767	1.09	0.199704	1.49	0.0126272	1.32	0.0514886	1.14	0.379368	1.29	0.00225228	1.18	0.144164	1.01	0.768027	1.48	0.00179032	1.6	0.00023219	1.34	0.0319069	1.42	0.00831785	1.36	0.0134127	1.14	0.415547	1.13	0.291105	1.14	0.126167
Nwd1	-1.11	0.258645	1.16	0.335958	1.32	0.0761759	-1.02	0.728269	1.01	0.732634	1.24	0.0232535	1.48	0.101803	1.44	1.384e-05	1.34	0.0202029	1.48	0.0204155	1.05	0.706304	1.39	0.00023175	1.22	0.00127034	1.9	0.00608557	1.39	0.073237	1.3	0.00265511	1.63	0.0318435	1.57	0.0240092	1.39	5.179e-05
Nxpe4	-1.06	0.679251	-1.17	0.072255	1.15	0.0345696	-1.05	0.435214	-1.03	0.634085	1.49	0.00030602	1.36	0.0010689	1.5	0.0676434	1.47	0.00129506	1.25	0.00530776	1.12	0.177567	1.69	0.00741316	1.29	0.0227384	1.5	0.00020718	1.42	0.00083575	1.51	0.0316554	1.3	0.00546211	1.93	0.0496515	1.31	0.0253294
Osmr	1.13	0.516079	3.05	0.120436	7.54	0.00318801	1.71	0.0820562	2.99	0.209277	11.57	0.0129452	16.89	5.284e-05	21.35	3.2e-07	13.94	0.00411078	19.74	0.00120033	1.16	0.0632488	19.53	7.725e-05	18.99	1e-08	16.21	7.379e-05	15.81	0.00856334	16.87	1e-08	12.97	0.000112	23.98	1e-08	22.46	4.6e-06
P2RY12	-1.05	0.386277	1.09	0.533947	1.27	0.00067837	1.02	0.773746	1.04	0.792703	1.56	0.00278191	1.24	0.00384513	1.61	1.159e-05	1.55	0.022022	1.73	3.853e-05	-1.03	0.613502	1.71	5.143e-05	1.48	0.0460737	1.88	0.0200242	1.77	0.0234556	1.44	0.0093105	1.22	0.315724	1.87	0.0277837	1.56	0.0366208
P2rx6	-1.01	0.945876	-1.09	0.837362	1.48	0.242248	-1.19	0.461025	-1.22	0.489803	1.67	0.0602543	1.86	0.0126424	1.98	0.0799946	2.12	0.0166002	1.54	0.100295	1.59	0.0896142	2.22	0.0212226	1.72	0.0580597	2.03	0.0578311	1.79	0.0151805	2.13	0.00766743	2.22	0.035957	3.02	0.00330669	2.09	0.185485
P4ha3	-1.21	0.439618	1.39	0.319397	2.8	0.00141756	1.12	0.249145	1.73	0.344308	5.89	0.00080148	6.43	8.268e-05	9.31	0.00123031	9.71	0.00141819	11.2	3.024e-05	1.31	0.193613	15.31	6.55e-06	11.76	4e-08	10.14	0.00101738	8.98	0.0218517	10.67	0.00113414	8.59	1.646e-05	16.48	0.00434697	9.93	0.00469408
Padi2	-1.07	0.443854	1.18	0.144752	1.65	0.00665146	-1.09	0.355587	1.29	0.12959	1.72	0.00065827	1.82	0.00022744	1.29	0.0469941	1.44	0.0814594	1.66	0.0372832	1.04	0.887838	2.93	0.00110881	2.8	0.0006539	2.56	0.00020225	2.29	0.0020443	2.47	0.0143038	1.93	0.0157251	1.91	0.117838	1.38	0.21714
Palld	-1.09	0.27225	1.53	0.0209789	2.09	0.0329332	1.14	0.159182	1.29	0.5201	3.95	0.00524222	4.46	2.6e-07	5.96	3e-07	5.15	0.0147526	5.59	1.6e-07	1.17	0.0631832	7.07	0.00025363	6.13	1.22e-06	5.36	1.2e-07	5.05	0.0075585	5.85	9e-08	4.42	0.00415008	8.25	3.9e-06	6.06	0.00074863
Papss2	-1.21	0.0250957	1.03	0.57619	1.16	0.00649468	-1.09	0.20417	-1.07	0.540312	1.4	5.847e-05	1.28	0.154106	1.29	0.00027814	1.25	0.200989	1.36	0.0186443	-1.28	0.00622517	2.28	0.00023585	1.98	2.03e-06	1.7	0.0456847	1.55	0.0334508	1.68	0.00432497	1.31	0.00013401	1.51	0.0511183	1.58	0.0032791
Paqr6	-1.18	0.302301	1.13	0.464191	1.34	0.0504795	1.01	0.933409	1.12	0.247923	1.51	0.00533649	1.54	0.00166099	1.54	0.00166577	1.9	0.00018366	1.35	0.0629618	1.42	0.121234	2.3	0.00696223	2.11	6.289e-05	1.69	0.0356739	1.64	0.00414469	1.89	0.0448557	1.64	0.0262803	1.81	0.0225718	1.59	0.03194
Paqr8	-1.23	0.00203388	1.12	0.011264	1.12	0.035221	1.11	0.0737705	1.01	0.721931	1.17	0.00087989	1.09	0.333892	1.08	0.138569	1.01	0.91615	1.15	0.280332	-1.16	0.00029686	1.27	0.0459351	1.12	0.0535892	1.27	0.0711978	1.24	0.0837869	1.18	0.0483915	-1.09	0.554269	1.09	0.523928	1.15	0.179031
Par6	-1.08	0.260832	1.08	0.172478	1.12	0.151694	-1.06	0.687758	-1	0.996901	1.38	0.00077205	1.31	0.0189503	1.6	0.0127249	1.7	0.00023083	1.63	0.0403609	1.13	0.0570106	1.95	6.15e-06	1.76	0.00092485	1.87	0.0236153	1.65	0.0228162	1.73	2.783e-05	1.36	0.00528699	1.53	0.14401	1.6	0.00538911
Pcdhgc5	1.1	0.174706	1.06	0.487163	1.16	0.0658051	-1.02	0.499801	-1.04	0.580875	1.23	0.0322131	1.22	0.0877923	1.48	8.742e-05	1.27	0.00452001	1.2	0.119625	1.19	0.216867	1.44	0.0110745	1.38	0.00750115	1.29	0.0624232	1.3	0.0445986	1.3	0.0181571	1.1	0.400947	1.2	0.109066	1.35	0.00015208
Pdgfc	1.22	0.0456007	1.22	0.371603	1.46	0.022866	1.02	0.835292	1.28	0.11486	1.33	0.0409026	1.51	0.0812932	1.52	0.0648953	1.57	0.00199718	1.63	0.00253469	1.31	0.169161	1.34	0.0113209	1.31	0.0471581	1.87	0.0420044	1.22	0.0665189	1.51	0.00195199	2.05	0.00554377	1.55	0.0022719	1.52	0.0145702
Pdk4	-1.07	0.101828	1.16	0.0486114	1.53	0.106597	-1	0.994799	1.13	0.562141	1.8	0.00413393	1.5	0.0485482	1.56	0.0201907	1.68	1.047e-05	1.73	0.0420451	1.03	0.78938	1.79	3.01e-06	1.73	0.00797535	2.33	0.00230706	1.76	0.00519225	1.55	1.975e-05	1.93	0.00439685	1.6	8.105e-05	2.29	0.0531627
Pdpn	1.19	0.046392	1.82	0.0877299	2.91	0.0206081	1.07	0.174684	1.76	0.281924	4.27	0.00466424	5.72	0.00079549	5.67	0.00063923	4.74	0.0176697	5.42	0.00016616	1.33	0.358864	6.71	3.94e-06	6.62	6.98e-05	6.95	0.00044792	5.56	0.0097443	6.05	0.00040847	6.24	0.00175683	6.26	0.00377786	5.84	0.00103873
Pfkfb3	-1.16	0.00228084	1.19	0.114152	1.37	3.185e-05	-1.19	0.0030256	1.01	0.884647	1.56	8.58e-06	1.6	6.443e-05	1.75	0.00369017	1.4	0.110268	1.62	0.0105169	-1.19	0.0774262	2	0.0145493	1.89	0.00151585	1.72	0.00540993	1.65	0.0364372	1.74	0.00807612	1.45	0.00726664	2.11	0.0138891	1.9	5.6e-07
Phgdh	-1.01	0.89021	-1.08	0.449114	1.06	0.582216	1	0.924737	1.02	0.615541	1.03	0.697067	-1.02	0.72873	-1.27	0.0691134	1.08	0.0659917	-1.11	0.328857	-1.04	0.829989	1.15	0.0476725	1.01	0.904333	1.13	0.197872	-1.04	0.624905	-1.12	0.35591	1.01	0.968349	-1.11	0.347135	-1.23	0.00722815
Phka1	-1.27	0.00352162	1.15	0.0307568	1.3	0.011642	1.05	0.408823	-1.01	0.889959	1.23	0.0355947	1.15	0.0345968	1.11	0.0958072	1.11	0.136123	1.01	0.943866	-1.24	0.136051	1.19	0.176109	1.21	0.0803085	1.18	0.019679	1.11	0.0913309	1.15	0.0753444	1.1	0.581733	-1	0.986488	1.19	0.0947716
Phkb	-1.01	0.762578	1.13	0.272411	1.21	0.038282	-1.05	0.322867	1.01	0.898479	1.21	0.00177843	1.31	0.0463281	1.38	0.00174161	1.52	8.522e-05	1.44	0.0314235	1.12	0.148853	1.38	1.612e-05	1.43	0.0183507	1.72	0.00593801	1.42	0.0168207	1.23	0.035597	1.53	0.00478886	1.44	0.01765	1.35	0.0134335
Phkg1	-1.01	0.762313	1.2	0.227453	1.39	1.61e-06	1.06	0.317351	1.2	0.15147	1.53	9.5e-07	1.49	0.00890905	1.51	1.219e-05	1.62	0.040587	1.65	0.0140848	-1.12	0.139228	1.75	0.00526086	1.69	0.0135225	1.66	0.00941717	1.64	2.288e-05	1.7	0.00351091	1.39	0.0549951	1.63	0.041117	1.52	1.16e-06
Pla2g3	1.03	0.955781	1.77	0.157512	1.55	0.045713	1.52	0.0341232	2.13	0.0031771	2.69	0.00022421	1.74	0.0558906	2.34	0.0162682	2.32	0.0459074	2.15	0.113011	1.73	0.258037	3.02	0.0117097	2.09	0.113539	2.35	0.0584408	2.33	0.00867237	1.98	0.00476803	2.68	0.00011533	2.14	0.0114843	2.55	0.00535208
Pla2g7	-1.04	0.127142	-1.02	0.786857	1.13	0.098773	-1.25	4.713e-05	-1.07	0.499503	1.43	0.00258236	1.34	0.00363395	1.55	4.4e-07	1.46	0.155229	1.67	0.0147942	1.07	0.298873	2.05	0.00751189	2.04	0.00243636	1.85	0.0279209	1.77	0.074384	1.74	0.0251257	1.44	0.0208276	2.26	0.046277	1.87	0.00217448
Plcd4	-1.2	0.107648	1.42	0.101758	2.1	0.00217365	1.04	0.784834	1.4	0.194719	2.47	0.00289142	2.5	0.00662529	3.44	1e-08	3.32	0.0148651	3.53	0.0043962	1.02	0.809303	3.48	0.00090509	3.3	0.00181687	3.14	0.00290174	3.18	0.013804	2.89	0.00362707	2.41	0.00513365	3.68	0.00748832	3.16	1.15e-06
Pld2	-1.16	0.0556815	-1.03	0.808885	1.43	0.0311653	-1.05	0.749096	1.07	0.6748	1.43	0.010369	1.68	0.00518123	1.59	6.33e-06	1.85	0.00380108	1.86	0.0107976	-1.05	0.799975	1.88	0.00090707	1.68	0.0414183	1.83	3.877e-05	1.82	0.0333519	1.69	0.052522	1.72	0.0314298	2.29	0.0299453	1.61	0.0525796
Plxnb1	-1.09	0.0140512	1.09	0.089969	1.45	0.00079836	1.04	0.496645	1.28	0.027036	1.45	0.00241385	1.65	3.69e-06	1.56	0.00080923	1.65	0.0121772	1.75	0.00478376	1.04	0.663735	1.78	0.00829838	1.68	0.00562004	1.88	2.2e-07	1.59	0.0222748	1.74	0.0142615	1.71	0.00060452	1.87	0.0457013	1.63	1.626e-05
Pm20d1	-1.09	0.591346	1.48	0.204581	1.9	0.0563085	-1.25	0.0879265	1.36	0.272223	2.63	9.403e-05	2.82	6.141e-05	3.53	2.899e-05	2.85	0.0286023	2.5	0.00028298	1.25	0.323414	3.76	0.00078079	3.78	1.997e-05	4.17	7.66e-06	2.83	0.00532219	2.82	0.00260089	2.89	0.0009427	4.12	0.00149487	3.4	2.601e-05
Ppap2B	-1.09	0.00555779	1.02	0.35028	1.13	0.00116554	1.03	0.711421	1.02	0.394071	1.14	0.00681754	1.08	0.00720693	1.06	0.211843	1.24	0.0641444	1.09	0.503415	-1.05	0.0944298	1.15	0.00293875	1.12	0.0908784	1.2	0.00014224	1.14	0.00050785	1.18	0.00132392	1.06	0.317872	-1.09	0.256744	-1.05	0.346951
Ppil6	-1	0.991446	1.18	0.395255	1.08	0.627748	-1.02	0.782654	1.07	0.343416	1.2	0.0150408	1.27	0.0617433	1.2	0.0649056	1.04	0.663969	1.04	0.545517	1.55	0.0419376	1.15	0.178486	1.15	0.458167	1.58	0.0740139	1.34	0.0541554	1.31	0.207466	1.62	0.118058	1.53	0.0669847	1.41	0.134182
Ppp1R3C	-1.07	0.0351567	1.07	0.235529	1.23	0.00747648	1.03	0.502602	1.08	0.222013	1.18	0.00145235	1.03	0.731187	1.34	0.0400892	1.43	0.118801	1.58	0.0670862	-1.2	0.041944	1.53	6.024e-05	1.43	1.47e-06	1.35	0.109487	1.44	0.0462294	1.27	0.0689814	1.16	0.394949	1.6	0.0162008	1.36	0.00073684
Prdm16	1.54	0.0718445	1.33	0.426024	1.7	0.132964	-1.11	0.731393	1.17	0.468077	1.43	0.163327	2.01	0.0824638	1.78	0.0358213	1.04	0.499073	1.65	0.00110666	1.59	0.158761	1.6	0.00177636	1.6	0.19886	2.43	0.087607	1.23	0.351619	1.24	0.0104033	3.16	0.0192816	1.42	0.0023388	1.27	0.329774
Prdx6	-1.05	0.460939	1.16	0.374553	1.48	0.0114506	-1.02	0.883321	1.29	0.276016	1.84	0.00819355	2.31	2.622e-05	2.39	0.00112692	1.72	0.0828779	2.06	0.00490275	1.08	0.192762	2.7	0.00069085	2.57	0.00027396	2.31	8.44e-06	2.21	0.00615492	2.61	9.9e-06	1.92	0.00166114	2.17	0.00516373	2.11	0.00309258
PrnP	1.08	0.00623865	1.02	0.856316	1.06	0.12326	1.06	0.205272	1.05	0.145725	1.14	0.0173392	1.09	0.16944	1.25	0.126046	1.28	0.042081	1.23	0.0230202	-1.09	0.360723	1.24	0.00836019	1.15	0.0024901	1.09	0.405881	1.11	0.0393057	1.22	3.243e-05	1.03	0.754918	1.36	0.0294842	1.18	0.0290385
Prodh	-1.1	0.101776	1.43	0.00013765	1.47	0.0392799	1.48	0.0235437	1.12	0.30119	1.51	0.00230104	1.42	0.0261054	1.02	0.895083	1.29	0.0158351	1.21	0.406192	1.05	0.781047	1.58	0.0491517	1.24	0.054245	1.77	0.0177004	1.34	0.140954	1.5	0.0160746	1.53	0.199652	1.37	0.135913	1.41	0.267532
Psmb8	-1.2	0.0775674	2.08	0.025051	3.24	5.22e-06	1.33	0.0363239	1.95	0.198337	4.72	0.00133913	4.87	3.91e-06	6.95	9e-08	8.06	0.0055488	9.46	1.66e-06	1.19	0.535474	6.7	0.00054134	7.04	5.687e-05	7.87	0.00042053	7.5	0.00727616	5.47	0.00160259	4.41	4e-07	10.55	0.00466075	7.23	0.00757769
Ptch1	-1.24	0.0092187	-1.18	0.165037	-1.04	0.500577	-1.08	0.350253	-1.18	0.119107	-1.15	0.150849	-1.07	0.538442	-1.03	0.591197	1.02	0.880555	-1.17	0.0529902	-1.07	0.455828	-1.07	0.43125	-1.12	0.420737	1.01	0.944824	-1.13	0.154546	-1.07	0.546032	1.07	0.558136	-1.09	0.420029	-1.27	0.020355
Ptgs2	1	0.989664	1.31	0.0264107	1.21	0.141339	-1.07	0.664869	1.07	0.507146	1.13	0.236886	-1.15	0.357963	1.1	0.479959	-1.31	0.363163	-1.3	0.42058	-1.16	0.177156	-1.21	0.138395	-1.16	0.148938	-1.15	0.271356	1.01	0.935813	-1.03	0.735217	-1.01	0.961348	-1.06	0.628862	-1.01	0.9768
Ptprz1	-1.03	0.117528	1.17	0.0449203	1.29	0.00060641	1.06	0.431604	1.19	0.169855	1.41	2.2e-07	1.35	0.00421875	1.59	0.00177153	1.66	5.44e-05	1.64	0.015221	-1.08	0.0243398	1.59	0.00310589	1.56	0.00848709	1.6	0.00727791	1.64	0.010072	1.56	0.00609964	1.29	0.0623448	1.62	0.0343586	1.61	0.00045821
Ptx3	1.12	0.687798	1.77	0.0745718	3.76	0.0199236	1.51	0.0130219	3.2	0.129719	6.13	0.0230874	10.1	5.29e-06	11.06	0.00048573	4.87	0.0351961	9.67	0.0077285	-1.27	0.398113	10.22	3.7e-07	9.88	6.2e-07	10.75	4e-07	10.51	0.00784901	7.91	5.39e-06	9.65	0.0160233	13.37	4.8e-07	8.92	0.00081991
Pygb	-1.05	0.00545332	1.09	0.0991943	1.17	0.0106148	-1.02	0.20952	1.01	0.639603	1.14	0.0856835	1.06	0.127009	1.09	0.0392414	1.23	0.0340284	1.22	0.00593668	-1.03	0.219016	1.33	0.0361008	1.25	0.0383429	1.27	0.0291877	1.22	0.0905746	1.19	0.0543919	1.07	0.663574	1.29	0.0733931	1.2	0.00325237
Pygl	-1	0.985162	1.1	0.633777	1.29	0.293999	-1.17	0.0449887	-1.15	0.468295	1.93	0.0123352	1.99	0.00662554	2.61	0.0309547	2.54	0.0105317	2.33	0.0111788	1.18	0.148496	3.26	0.0103146	2.59	0.00028983	2.96	0.00064049	2.04	0.0903429	2.66	0.0238772	2.57	0.0117511	3.63	0.0219555	2.73	0.0194313
Rfx4	-1.08	0.459894	1.16	0.278987	1.55	4.893e-05	-1.14	0.402496	1.02	0.853386	1.9	0.00221914	1.79	0.00041984	2.01	2.528e-05	2.23	0.00918847	2.4	0.00127814	1.29	0.149231	2.61	0.00496041	2.24	0.00149713	2.71	0.00336279	2.39	0.0166417	2.39	0.00109375	2.1	0.00118977	2.55	0.0291818	2.03	0.030138
Rgma	-1.22	0.0168859	1.06	0.630036	1.38	0.0571135	1.01	0.946496	1.06	0.537952	1.52	0.00108856	1.61	1.64e-05	1.48	0.00722644	1.61	0.0136592	1.54	0.0755425	1.02	0.916423	1.85	0.00321138	1.77	0.0285757	1.85	0.00354774	1.82	0.0171793	1.66	0.0193526	1.54	0.0128817	1.76	0.0402344	1.39	0.0137535
Rgs10	1.08	0.79133	1.34	0.0104191	1.99	0.0134017	1.02	0.917359	1.74	0.0169328	2.11	0.00032136	2.21	0.00023639	3.21	6.17e-06	2.6	0.0194597	3.33	6.216e-05	1.29	0.0523526	3.13	2.908e-05	2.87	5.67e-06	2.58	5.51e-05	2.8	0.0156834	2.66	0.00605199	2.41	4.243e-05	3.52	0.0170287	2.83	0.0130344
Rgs20	-1.01	0.804188	1.14	0.211862	1.61	2e-07	1.08	0.474366	1.34	0.181547	1.63	0.00989732	1.79	0.00336092	1.95	0.00030804	2.32	2.564e-05	2.11	0.0366622	-1.1	0.193334	1.93	0.00575919	1.9	0.00345657	1.8	1.762e-05	1.91	8e-08	1.71	0.00165836	1.73	0.0766514	2.12	0.00047411	1.65	0.00968389
Rhcg	1.02	0.890421	1.05	0.829678	-1.03	0.866497	-1.11	0.649659	-1.02	0.939966	1.09	0.79982	-1.1	0.756924	1.81	0.0994043	1.99	0.00271268	-1.05	0.736099	1.04	0.759995	1.35	0.0794321	-1.05	0.729899	-1.08	0.591723	-1.02	0.92097	1.14	0.425249	1.03	0.904261	1.13	0.496832	1.2	0.312462
Rorb	-1.06	0.470921	-1	0.967408	1.01	0.882038	-1.14	0.339815	-1.31	0.0541849	-1.14	0.392887	-1.05	0.727888	1.08	0.251105	1.5	0.0404509	1.31	0.10118	-1.11	0.101124	1.13	0.0739985	1.19	0.00565285	1.06	0.50207	1.16	0.214155	1.11	0.320085	-1.06	0.67671	1.39	0.0681613	1.02	0.884331
S100B	-1.05	0.0195088	1.41	0.144094	1.98	0.00343747	1	0.915381	1.24	0.400496	2.44	0.0010094	2.48	0.00679907	2.03	0.00523355	2.26	0.00508786	2.43	0.0100764	1.12	0.234183	3.81	0.00189718	3.72	0.00010337	2.65	0.013481	2.63	0.0141036	3.06	0.00494943	2.44	0.0218185	2.77	0.0269001	2.36	0.00095107
S100a1	1.1	0.131124	1.74	0.0300621	2.59	0.00064487	1.21	0.0158295	1.4	0.316715	2.86	3.9e-07	2.97	0.00055411	2.65	0.0003236	3.73	0.00227547	3.64	0.00118003	1.27	0.146665	3.9	1.6e-07	3.53	6.5e-07	3.89	0.00242206	3.11	0.00563845	3.2	0.0002218	3.38	0.0007447	3.99	0.00802285	3.17	0.0001451
S100a10	1.05	0.649833	1.6	0.184018	2.73	0.00137339	1.13	0.197553	1.59	0.372186	3.63	0.00126123	3.83	1.1e-07	6.17	0.00355071	7.06	0.0104662	6.89	0.0008422	1.18	0.162704	5.58	5e-08	6.07	5e-08	5.11	5.046e-05	5.21	0.00137337	4.53	0.00024091	4.99	0.0200322	8.72	5.454e-05	5.78	0.00049672
S1pr3	-1.01	0.897612	1.87	0.168657	5.55	0.0105862	1.08	0.239736	2.37	0.348917	10.96	0.00899332	17.95	1e-08	20.34	2.27e-06	10.71	0.025145	17.21	0.00010398	1.36	0.247792	21.1	2.649e-05	20.54	2.363e-05	18.17	1e-08	17.23	0.00334454	19.55	0.00048186	17.88	0.00206415	23.01	6.451e-05	16.87	0.00161889
Sema4a	-1.17	0.0240951	1.19	0.0123584	1.4	0.00043668	-1.06	0.419797	-1.11	0.430369	1.22	0.037552	1.1	0.556545	1.47	0.0225965	1.86	0.00501873	1.31	0.118389	-1.15	0.268621	1.25	0.0165372	1.12	0.230947	1.09	0.404896	1.18	0.139542	1.23	0.0122942	1.12	0.464783	1.59	0.0124016	1.01	0.950296
Sema5b	-1.19	0.0538271	-1.15	0.475274	-1.51	0.0725255	1.08	0.301746	-1.1	0.314875	-1.24	0.0121325	-1.44	0.00350159	-1.01	0.926293	1.17	0.266978	-1	0.977777	-1.08	0.524284	1.06	0.510726	-1.62	0.00168304	-1.17	0.22001	-1.15	0.324149	-1.13	0.200459	-1.47	0.16649	-1.64	0.0237442	-1.25	0.249724
Sema6b	-1.14	0.028688	-1.2	0.00747668	-1.13	0.136632	1.1	0.0919316	-1.19	0.167506	-1.11	0.0593567	-1.25	0.0590375	-1.12	0.201789	-1.06	0.390084	-1.25	0.0327432	-1.09	0.272426	-1.21	0.00644956	-1.42	0.00020931	-1.43	0.00637875	-1.25	0.00768354	-1.21	0.0901088	-1.44	0.0495359	-1.18	0.199226	-1.3	0.0458101
Serpina3n	-1.11	0.304009	2.49	0.15868	7.68	0.00510757	1.66	0.00032514	2.99	0.211086	13.41	0.00053868	17.94	3.8e-07	19.96	2.076e-05	15.31	0.0090935	17.66	2.65e-06	-1.04	0.709785	26.7	4.752e-05	21.39	4.069e-05	20.88	2.3e-07	18.34	0.00220437	19.82	2.6e-07	17.33	6.8e-07	26.41	1e-08	19.94	5e-08
Serping1	1.38	0.00087828	1.96	0.175775	3.64	0.0195518	1.02	0.907162	1.87	0.267995	5.97	0.00131417	7.67	0.00091522	10.21	1e-08	8.29	0.0175343	11.12	0.00518506	1.54	0.409938	10.68	0.00169759	9.27	0.00044207	11.25	0.00037424	8.14	0.0198082	9.28	0.0018008	8.07	4.103e-05	15.19	0.00379348	11.12	0.00188203
Sh3Pxd2B	1	0.991773	1.3	0.0352053	1.69	0.0151272	1.1	0.542484	1.42	0.26864	2.12	5.63e-06	2.5	6.8e-07	2.62	0.00320098	2.46	3.497e-05	2.62	0.00936814	1.27	0.140844	3.64	0.0104025	3.07	0.00122414	3.49	1e-07	2.95	0.0298353	3.06	0.0229024	2.9	2.315e-05	3.47	0.0344693	2.59	0.0326292
Sirt2	1	0.945538	1.07	0.255421	1.56	0.0120426	1.05	0.122643	1.18	0.21561	1.85	0.00013438	1.9	1.63e-06	1.78	3.7e-07	1.82	0.0374816	1.87	0.00707241	1.17	0.39185	2.48	0.0042566	2.2	0.00610812	2.33	0.0102412	2.01	0.0183257	1.98	0.00899961	1.78	0.0115919	2.37	0.0267104	1.87	0.00133137
Slc13a3	-1.05	0.316164	1.87	0.114062	2.13	0.00040863	1.13	0.623611	1.57	0.0774747	2.46	5.96e-06	2.35	0.00292168	2.04	0.00037055	2.65	3e-08	2.28	0.00518025	-1.03	0.903949	2.52	0.0001265	2.5	0.00574975	2.51	0.00136913	2.42	0.00039451	2.64	0.0182297	2.3	0.00013944	2.58	0.00784498	1.84	0.0496434
Slc13a5	1.08	0.56077	-1.02	0.863721	-1.54	0.0247697	1.17	0.296926	1.03	0.882775	1.01	0.976511	-1.18	0.407782	1.27	0.152424	1.05	0.885231	1.03	0.850624	1.06	0.729567	-1.18	0.394479	-1.03	0.906815	-1.24	0.307067	1.02	0.911399	1.07	0.686019	1.04	0.874161	1.12	0.549542	-1.18	0.355681
Slc14a1	-1.03	0.253551	1.89	0.156499	3.01	0.0023942	1.39	0.0560343	1.94	0.181275	3.72	0.00437223	4.13	0.00075558	4.74	1.1e-07	4.01	0.0152991	4.68	0.00147249	-1.03	0.555	5.16	2.54e-06	5	1.09e-06	4.28	0.0010028	4.45	0.00313684	4.58	0.00058334	4.02	0.00813403	5.01	0.00157445	4.54	0.00108361
Slc14a2	1.08	0.785598	1.28	0.24844	1.04	0.929805	-1.48	0.158525	1.16	0.252446	1.38	0.0853779	1.57	0.175117	1.74	0.00361819	-1.19	0.243603	-1.03	0.897956	1.52	0.198932	1.67	0.00489319	1.89	0.212635	1.47	0.0782971	1.89	0.00928705	1.47	0.323941	1.36	0.569533	1.59	0.148555	1.64	0.0457504
Slc15A2	-1.06	0.790136	1.06	0.747652	1.03	0.888351	1.14	0.53879	-1.03	0.898921	1.07	0.683271	1.26	0.20185	1.11	0.576879	-1.27	0.345046	1.09	0.660982	-1.08	0.656269	1.4	0.0732066	1.06	0.704172	1.07	0.710223	1.19	0.318077	1.29	0.228999	1.11	0.684186	1.04	0.873644	1.04	0.831757
Slc16a1	1.04	0.549652	1.04	0.66529	1.45	0.0110548	-1.15	0.244502	1.1	0.688551	1.8	0.0318761	2.08	2e-08	2.09	0.00814979	1.92	0.038189	2.23	0.00081132	1.21	0.119135	2.53	0.00321901	2.47	0.00811658	2.33	9.141e-05	2.41	0.0177657	2.18	0.0418279	2.18	0.00240752	3.07	0.0119267	2.13	0.0136767
Slc1a2	-1.09	0.0130734	1.11	0.219995	1.22	0.00742758	1.12	0.147617	1.09	0.0895437	1.22	0.00357683	1.13	0.228729	1.22	0.00264213	1.26	0.0080162	1.24	0.0887685	-1.22	0.00123254	1.11	0.0076439	1.04	0.355185	1.08	0.456187	1.16	3.042e-05	1.14	0.129589	-1.06	0.507762	1.09	0.351173	1.1	0.327366
Slc1a3	-1.06	0.0635848	1.21	0.185599	1.49	0.0134877	1.06	0.370359	1.24	0.326822	1.92	3.98e-06	1.91	0.00143788	2.28	5.541e-05	2.21	0.0199103	2.52	0.00364628	1.05	0.378545	2.31	0.00029788	2.18	0.00028343	2.41	0.00650262	2.27	0.0171539	2.18	0.00100866	1.75	0.0157039	2.13	5.998e-05	2.3	5.576e-05
Slc1a4	-1.17	0.0153561	1.2	0.0994382	1.44	0.0193549	1.02	0.651761	1.05	0.694951	1.45	0.118437	1.61	0.0068774	2.18	0.00497021	2.16	0.00171582	1.98	0.00597493	-1.18	0.158143	1.61	5.15e-05	1.51	0.012934	1.4	0.0287936	1.5	0.0086975	1.47	0.00875951	1.49	0.145872	1.98	0.00621693	1.52	8.51e-06
Slc20a1	-1.07	0.330864	1.13	0.23508	1.72	0.00149041	1.14	0.0415137	1.13	0.506079	1.85	0.00960341	1.9	0.00133543	1.82	0.00314809	1.87	0.00245946	1.85	0.00608292	1.01	0.711005	2.4	0.00220115	1.91	1.1e-07	2.11	0.00449508	1.92	0.0155399	2.18	0.00144998	1.71	0.0315741	2.07	6.3e-07	1.74	0.0265178
Slc22a4	-1.02	0.859484	1.27	0.193016	1.89	0.0122562	1.07	0.614581	1.24	0.514862	2.88	7.456e-05	3.22	1.15e-06	3.53	8.46e-06	3.33	0.00544713	3.71	0.0005723	1.19	0.185717	4.23	0.00130164	3.99	3.3e-07	3.93	1.712e-05	3.65	0.00640433	4.08	2.7e-07	3.46	3.83e-06	4.77	0.00179064	3.77	0.00777882
Slc24a6	-1.03	0.856371	-1.01	0.935576	1.2	0.569763	1	0.972936	1.03	0.898889	1.42	0.00061691	1.51	0.0854896	1.73	0.0382146	1.45	0.0489649	1.9	0.0269169	-1.13	0.50766	2.1	0.0226401	1.61	0.0281621	2.12	0.0010375	1.77	0.0854566	1.96	0.00065683	1.86	0.00019622	2.01	0.0836937	1.45	0.00163571
Slc25a18	-1.05	0.483459	1.52	0.0964835	2.02	0.00316541	1.63	1.145e-05	1.31	0.029568	1.99	0.00011219	1.69	0.0293783	2.3	0.0644731	3.35	0.00738568	3.46	0.00413313	1.15	0.0768035	2.27	6.4e-07	1.62	1.184e-05	2.12	0.0269362	2	0.0348369	2.48	0.0114579	1.9	0.0381652	3.46	0.0510023	2	0.0271195
Slc25a34	-1.54	0.0494446	1.05	0.575113	-1.38	0.109259	-1.1	0.599231	-2.28	0.0100099	-1.58	0.102176	-1.64	0.0312334	-1.49	0.00285994	-1.03	0.840551	-2.42	0.0144915	1.22	0.421337	-2.23	0.00130167	-2.22	0.0793268	-2.67	0.0257471	-2.23	3.09e-05	-2.12	0.0442273	-1.98	0.0640838	-2	7.232e-05	-2.09	0.18283
Slc25a42	-1.21	0.0232486	1.02	0.765561	1.23	0.0075861	-1.04	0.563818	1.01	0.885074	1.04	0.651493	1.06	0.598599	1.07	0.40272	-1.08	0.501442	-1.11	0.356353	-1.17	0.0207265	1.04	0.484175	1.04	0.431059	-1.02	0.733687	1.03	0.615691	-1.02	0.772313	1.06	0.256736	-1.14	0.364474	-1.07	0.4648
Slc26a6	-1.22	0.0225533	1.1	0.21649	1.17	0.0127903	1	0.974863	1.15	0.286478	1.33	0.00185794	1.38	0.00042919	1.45	0.0004619	1.38	0.00038971	1.4	0.0419009	-1.03	0.779452	1.41	0.00839646	1.47	0.0167715	1.48	0.00013383	1.33	0.0766808	1.41	0.00019535	1.26	0.00262914	1.56	0.0101107	1.5	0.0179898
Slc27a1	-1.14	0.0542619	-1.02	0.824311	1.07	0.355649	1.01	0.781974	-1.14	0.0460378	-1.03	0.513633	1.09	0.381044	1.03	0.493438	1.16	0.0121525	1.01	0.790057	1.15	0.172769	1.01	0.920919	-1.12	0.271737	1.31	0.00977837	-1.01	0.943236	1.01	0.807693	1.21	0.18405	1.13	0.176845	-1.06	0.566986
Slc2A12	2.91	0.00125613	1.7	0.534829	3.24	0.262471	-1.26	0.101068	1.88	0.291428	1.78	0.457347	3.85	0.248341	-1.25	0.112964	1.11	0.730179	-1.28	0.0530301	2.1	0.315218	1.01	0.94541	1.03	0.843107	5.6	0.178824	1.05	0.69037	1.23	0.525941	11.85	0.0196445	1.74	0.463209	2.25	0.25027
Slc2a10	1.05	0.736594	1.19	0.193321	1.45	1.817e-05	-1.02	0.878286	1.46	0.0727833	1.69	0.0455407	2.08	0.0005435	2.62	3e-08	2.01	0.012109	2.32	0.0170999	-1.08	0.59845	2.21	0.00538825	2.21	0.0212486	1.79	0.00933619	1.92	0.0449625	2.26	0.0181479	2.3	2.09e-06	2.72	0.0165535	2.71	0.00876568
Slc2a4	1.59	0.0113844	1.8	0.0469992	2.27	5.182e-05	1.36	0.0306457	1.19	0.475054	3.16	0.00018959	4.08	0.00325266	5.22	7.7e-07	4.95	7.527e-05	4.11	0.0095659	1.78	0.172688	5.61	0.00327346	4.32	5.9e-07	4.28	0.00033348	3.39	0.034183	4.42	0.00372677	4.66	0.00118866	5.08	3e-07	6.05	0.00640406
Slc30a10	1	0.98162	-1.12	0.0438215	-1.22	0.041643	-1	0.94093	-1.12	0.340542	-1.2	0.00316027	-1.32	0.00035487	-1.3	0.00406398	-1.07	0.740976	-1.34	0.0446827	1.03	0.738696	-1.55	0.00034737	-1.5	0.0001062	-1.53	1.869e-05	-1.36	0.0043794	-1.3	0.00463011	-1.38	0.119156	-1.36	0.0542299	-1.33	0.0117101
Slc32a1	-1.07	0.234911	-1.05	0.356961	-1.09	0.154087	-1.14	0.0617093	-1.16	0.0916134	-1.2	0.0104412	-1.3	0.00805782	-1.06	0.449914	1.33	0.30652	-1.02	0.815855	-1.08	0.359678	-1.13	0.322001	-1.03	0.737811	-1.3	0.00389667	-1.22	0.0808088	-1.24	0.0142667	-1.34	0.0282606	-1.22	0.183813	-1.2	0.0343463
Slc38a3	1.06	0.463924	1.54	0.0685699	2.34	0.0374992	1.06	0.365984	1.32	0.306394	2.68	1.4e-07	2.99	0.00259517	2.06	0.0719277	2.37	2.339e-05	1.92	1.541e-05	1.46	0.263574	3.77	0.00307164	3.18	0.00139336	3.79	0.0032732	2.71	0.00821405	2.93	0.0103132	3.25	0.00569773	2.99	0.0562489	2.42	0.00874787
Slc39a12	1.04	0.351789	1.24	0.117283	1.71	0.0505209	1.03	0.501745	1.15	0.492248	1.75	0.00238951	1.91	0.0272196	1.41	0.00421685	1.69	1e-07	1.63	0.00251217	1.12	0.541075	2.02	0.0268578	1.84	0.00524185	2.21	0.0240367	1.66	0.0200311	1.88	0.0130919	2.27	0.0197112	1.71	0.0617061	1.51	0.00232997
Slc41a1	-1.11	0.293942	1.19	0.100782	1.49	0.0167765	1.1	0.0987061	1.22	0.201953	2.11	0.00046204	2.1	3.65e-06	2.13	0.00734725	1.77	0.0303747	1.7	7.4e-07	-1	0.963318	2.32	0.0106604	2.3	6.79e-06	2.23	2.1e-07	1.98	0.00338958	2.21	5.592e-05	1.97	4.273e-05	2.17	0.0065001	2.02	1.65e-06
Slc4a4	-1.4	0.00209854	-1.03	0.728597	1.19	0.0792019	1.05	0.495907	1.01	0.846298	1.31	0.00585956	1.34	0.0113096	1.21	0.170512	1.21	0.0475867	1.21	0.0362757	-1.04	0.687695	1.5	0.00303537	1.23	0.0374507	1.3	0.00921669	1.28	0.00733464	1.33	0.0304632	1.1	0.376714	1.35	0.00348139	1.16	0.0475381
Slc56a1	-1.04	0.12817	1.11	0.00239693	1.05	0.0373868	1.08	0.152964	-1.02	0.617455	1.11	0.0123038	1.03	0.255689	1.08	0.162061	1.2	0.0419146	1.09	0.336042	1.11	0.0390496	1.13	0.0233146	1.09	0.22901	1.14	0.00082655	1.1	0.00277095	1.05	0.43494	1.06	0.132568	1.02	0.631679	1.09	0.200215
Slc56a5	-1.16	0.00463206	-1.01	0.858753	1.13	0.00100823	-1.04	0.654566	-1.11	0.042868	1.07	0.00834563	-1.02	0.685928	1.01	0.798049	1.21	0.0126205	1.05	0.700164	-1.17	0.00063311	1.17	0.0213167	1.08	0.316053	-1.01	0.909128	1.06	0.159717	1	0.99581	1.02	0.826088	-1.05	0.538753	-1.21	0.0574008
Slc6a1	-1.12	0.00755409	-1.08	0.0449208	-1.09	0.039175	1.11	0.0202502	-1.11	0.241616	-1.06	0.140103	-1.17	0.137415	-1.13	0.263686	1.04	0.666103	-1.11	0.286769	-1.09	0.189786	-1.08	0.130173	-1.22	0.00417377	-1.21	0.00646683	-1.18	0.00060176	-1.15	0.0113322	-1.29	0.107802	-1.24	0.0844954	-1.19	0.0712231
Slc6a11	-1.17	0.0348512	-1.22	0.0139515	-1.33	0.00119998	-1.05	0.321246	-1.36	0.179173	-1.43	0.00442018	-1.67	0.00388482	-1.49	0.0117977	-1.08	0.77318	-1.51	0.0541092	-1.06	0.53812	-1.88	0.00060792	-2.01	1.734e-05	-2.02	7.884e-05	-1.77	0.0145043	-1.85	5.302e-05	-1.86	0.0119939	-1.48	0.0197966	-1.87	0.00013837
Slc6a9	-1.02	0.828477	-1.14	0.489745	1.12	0.347555	-1.12	0.161646	1	0.958504	1.19	0.123477	1.33	0.00835666	-1	0.959739	1.09	0.334574	-1.12	0.302237	1.15	0.590456	1.31	0.00975546	1.26	0.188831	1.21	0.0490431	1.21	0.0216691	1.14	0.31206	1.01	0.910687	1.04	0.833384	-1.02	0.799203
Slc7A10	1.04	0.753512	1.31	0.184377	1.74	0.0819061	1.05	0.345264	1.13	0.228553	1.21	0.276504	1.76	0.172657	-1.22	0.0821258	-1.04	0.714048	-1.36	0.00303571	1.23	0.323844	-1.61	1.36e-05	-1.65	7.91e-06	1.41	0.552121	-1.24	0.209327	-1.19	0.11242	2.45	0.0448836	-1.43	0.288576	-1.17	0.140651
Slc7a11	-1.03	0.482469	1.19	0.510355	1.1	0.542755	-1.11	0.682359	1.02	0.693836	1.24	0.25018	1.33	0.321479	-1.11	0.679002	1.56	0.0814503	1.3	0.0885002	1.34	0.295473	-1.1	0.247477	1.05	0.697156	1.46	0.147811	1.06	0.544875	1.63	0.109977	1.55	0.0625307	1.21	0.666318	1.19	0.592163
Slc7a2	-1.09	0.0723548	1.26	0.184509	1.73	0.0140617	1.09	0.404109	1.45	0.196627	2.69	0.00776012	3.1	0.00013089	2.57	0.00986964	1.93	0.0221097	2.26	0.0255236	1.02	0.788906	4.15	0.00416572	3.78	0.00119515	3	0.00040378	2.84	0.00675666	3.56	0.00018417	2.44	0.0307899	3.07	0.0108031	3.38	0.00843687
Slc9a3r1	-1.09	0.230217	1.4	0.00019571	1.71	0.00344991	1.19	0.0496571	1.21	0.111918	1.49	0.0033303	1.5	0.00178179	1.37	0.0787683	1.66	0.0226654	1.74	0.0187352	1.03	0.684678	1.69	0.00295807	1.59	0.00023283	1.73	0.0005239	1.57	0.00656445	1.41	0.0628232	1.65	0.0091143	1.68	0.0309688	1.49	0.00481511
Snap25	1.02	0.634277	-1.1	0.0913984	-1.13	0.0778044	-1.01	0.922238	-1.2	0.277116	-1.29	0.00652969	-1.43	0.0341421	-1.41	0.0189259	-1.29	0.0974043	-1.6	0.0404197	-1.04	0.476012	-1.53	0.0554513	-1.59	0.0005872	-2	1.903e-05	-1.59	0.0293616	-1.51	0.00679778	-1.47	0.0671251	-1.46	0.0405635	-1.65	0.0356583
Soat1	-1	0.984305	1.07	0.582549	1.31	0.0576957	1.01	0.844775	1.11	0.292327	1.28	0.0538207	1.5	0.0226385	1.34	0.00017413	1.51	0.04709	1.41	0.0472076	-1.01	0.823637	1.71	0.00011834	1.54	0.0204612	1.73	0.0119513	1.42	0.0815581	1.55	0.0138635	1.87	0.0103343	1.7	0.0755268	1.3	0.104166
Socs3	1.13	0.429388	3.09	0.0491451	7.76	0.0106048	1.84	0.0982054	3.8	0.203553	13.67	0.00626243	23.73	5.2e-07	30.12	3.958e-05	16.42	0.00385778	21.9	1.1e-07	1.18	0.613989	23.6	4.27e-06	23.56	4.6e-07	27.96	5e-08	24.95	0.00571966	27.09	0.00244514	22.4	5.415e-05	35.31	2e-08	25.91	4e-08
Sorcs2	-1.11	0.135857	1.18	0.0162228	1.29	0.0116345	-1	0.989521	1.03	0.675559	1.46	0.0309234	1.5	2.792e-05	2.05	0.0216283	1.91	5.155e-05	1.75	0.00588344	1.02	0.595815	1.43	0.00987024	1.43	1.598e-05	1.48	0.0058313	1.5	0.0307681	1.6	2.24e-06	1.42	0.0123083	1.99	0.00013206	1.76	0.00502581
Sorl1	-1.06	0.0776212	1	0.900949	1.03	0.462622	-1.05	0.127693	1.03	0.370243	1.01	0.774634	1	0.960595	-1.01	0.881069	-1.19	0.219813	-1.18	0.0128332	-1.21	0.00024908	1.02	0.82991	1.02	0.391617	-1.06	0.50555	-1.04	0.148246	1.05	0.113809	-1.13	0.100783	-1.08	0.0202351	-1.11	0.163956
Sox2	-1.05	0.136204	1.01	0.923556	1.12	0.0802211	-1.06	0.400379	-1	0.960124	1.31	0.0306976	1.2	0.00188604	1.5	0.00025837	1.48	0.0820581	1.54	0.0176895	1.22	0.00482258	1.58	0.0207865	1.49	0.0288704	1.89	0.0024577	1.68	0.0599161	1.51	0.0645474	1.43	0.00075596	1.59	0.0622467	1.43	0.00061819
Sox21	-1.21	0.0347939	-1.1	0.474621	1.02	0.70038	-1.18	0.147825	-1.26	0.229651	-1.16	0.0201348	-1.33	0.0319651	-1.05	0.456643	1.28	0.27131	1.18	0.389297	-1.2	0.399078	-1.01	0.841632	-1.16	0.161791	-1.11	0.220894	-1.12	0.35098	1.08	0.582233	-1.18	0.15891	1.22	0.273575	-1.11	0.361158
Sox9	1.01	0.829141	1.29	0.0957177	1.81	0.021165	1.1	0.250794	1.34	0.23355	2.01	0.00525948	2.29	0.00100189	2.52	0.00051675	2.27	0.00889684	2.44	0.00128304	1.15	0.463732	2.82	0.00542607	2.42	0.00189585	2.91	5.309e-05	2.48	0.0247312	2.74	0.00544106	2.76	1e-08	2.97	0.00871373	2.45	0.00262249
Sparc	-1.2	0.0859086	1.45	0.214007	2.92	0.00018173	1.53	0.00115382	1.65	0.243419	3.7	5.859e-05	3.91	0.00014462	5	3.2e-06	4.8	0.00260423	4.96	5.47e-06	-1.08	0.386508	6.07	0.00037065	4.82	2.7e-07	5.06	0.00031077	4.67	0.00193019	4.71	1.35e-06	3.48	0.0078284	6.81	0.00021491	4.82	2.3e-07
Sparcl1	-1.1	0.00041015	1.04	0.313664	1.1	0.01517	1.1	0.0123497	-1.06	0.0206595	1.21	0.00492017	1.12	0.141235	1.17	0.0629447	1.44	0.0444293	1.54	0.0474443	-1.02	0.55866	1.6	1.1e-07	1.41	0.0122782	1.34	0.097971	1.4	0.0949822	1.44	0.00471703	1.17	0.376454	1.57	0.091822	1.35	0.0275835
Srebf1	1.17	0.00708237	1.22	0.19056	1.82	0.0398027	1.12	0.253327	1.39	0.112458	2.29	0.00137053	2.75	0.00020213	2.39	5.635e-05	2.01	0.037739	2.45	0.00487599	1.22	0.418721	3.05	0.00509498	2.65	0.00094316	3.06	5.42e-06	2.54	0.0207171	3.05	0.00268827	2.78	2.31e-05	2.77	0.0146209	2.61	0.0118704
Srgn	1.14	0.117566	1.81	0.0657287	2.55	0.00091344	1.29	0.0899643	1.44	0.292071	3.54	8.227e-05	3.59	0.00015578	4.18	0.00177734	4.63	0.0108635	4.9	0.002843	1.22	0.348329	4.96	5.284e-05	4.95	5.477e-05	4.69	3e-08	4.29	0.0104611	4.37	0.00372625	3.75	0.00204553	6.51	0.0111777	4.97	0.00480582
St6Galnac5	1.05	0.186227	-1.17	0.119181	-1.33	0.0595513	1.03	0.463034	-1.14	0.328974	-1.42	2.534e-05	-1.57	0.00164302	-1.23	0.0735177	-1.66	0.14384	-1.55	0.0665491	-1.09	0.547735	-2.03	3.2e-07	-1.85	0.00369507	-1.82	0.0299205	-1.56	0.022936	-1.58	0.0309149	-1.79	0.0704066	-1.65	0.0677162	-1.63	0.00724485
Stat2	-1.04	0.311586	1.25	0.0340232	1.48	0.00057918	1.03	0.592724	1.44	0.0857543	1.53	0.00439909	1.77	0.0180572	2.99	0.00157569	2.64	1.6e-07	2.89	0.00029525	1	0.956597	1.61	0.0211294	1.89	0.0291021	2.34	0.00712982	2.15	0.0152617	1.56	0.0108655	1.4	0.0574812	2.64	0.0242784	2.26	0.0306895
Stat3	-1.03	0.584567	1.44	0.00061565	2.2	0.0126443	1.09	0.201936	1.55	0.186758	2.66	0.00337714	3.19	1e-07	3.58	7.06e-06	2.97	0.00329889	3.27	2.51e-06	1.08	0.597798	3.68	0.0002036	3.55	0.00020638	3.35	2.2e-07	3.25	0.00418482	3.16	0.00205363	3.11	0.0019079	4.39	2.19e-06	3.3	3.467e-05
Steap4	3.48	0.034074	2.65	0.383057	6.13	0.0300177	-1.17	0.871952	2.23	0.180088	7.14	0.00455075	13.66	0.0025225	15.02	0.00078465	10.57	0.00847367	18.67	0.00056702	5.4	0.0503357	14.6	0.00111134	10.69	0.00203287	20.62	0.00503821	10.17	0.00215294	15.11	0.00263516	25.69	0.00082782	29.69	0.00032486	19.15	0.00171789
Syn2	1.01	0.808407	-1.07	0.221216	-1.05	0.56655	1.03	0.552808	-1.06	0.431847	-1.15	0.0376287	-1.35	0.058538	-1.12	0.266917	-1.03	0.748722	-1.14	0.39333	-1.15	0.407195	-1.52	0.00037841	-1.45	0.00574926	-1.52	0.0194937	-1.19	0.274777	-1.25	0.0257886	-1.33	0.224286	-1.23	0.153236	-1.28	0.101126
Syp	-1.01	0.8637	-1.12	0.118572	-1.13	0.0902445	1.08	0.191265	-1.07	0.479157	-1.28	0.0009526	-1.36	0.0184598	-1.13	0.362857	1.01	0.828251	-1.23	0.00697923	-1.11	0.327542	-1.5	2.093e-05	-1.43	2.317e-05	-1.7	0.00188648	-1.5	0.00794407	-1.39	0.0200849	-1.45	0.0570435	-1.19	0.176878	-1.41	0.0520922
Sypl2	-1.18	0.12633	-1.1	0.416048	-1.2	0.144303	-1.02	0.857967	-1.18	0.165166	-1.17	0.231558	-1.15	0.203157	-1.24	0.559885	-1.23	0.268785	-1.26	0.353488	1.08	0.700378	-1.05	0.657755	-1.33	0.0424668	-1.12	0.350215	-1.04	0.695999	-1.21	0.0968829	-1.42	0.0992988	-1.48	0.00664556	-1.35	0.0297314
TLR2	-1.14	0.625687	4.59	0.0168774	10.1	0.00015552	1.42	0.262252	3.59	0.169015	16.79	0.00039658	18.73	7.6e-07	31.22	3.32e-06	24.74	0.00513559	32.3	2.283e-05	2.08	0.00083848	33.63	1.75e-06	35.54	1.5e-07	31.56	8e-08	26.82	0.00317684	24.49	1.39e-06	17.15	1.2e-07	48.65	0.0008233	35.37	2e-08
TMEM119	-1.07	0.252243	1.62	0.0571297	1.93	0.00489015	1.17	0.158743	1.57	0.182266	2.51	1.2e-07	2.39	0.00144841	3.37	0.0002054	2.84	0.00829963	4.04	0.00307158	-1.13	0.256447	2.78	0.00184059	2.91	0.0001611	3.5	0.00293321	3.35	0.0197517	2.8	0.0055904	1.94	0.0181944	3.78	0.0131751	3.49	5.1e-06
Tgfa	1.08	0.187189	1.04	0.842042	1.23	0.169364	-1.03	0.674208	1.23	0.0113005	1.46	0.00013467	1.56	0.00367293	1.38	0.0151182	1.31	0.00319819	1.42	0.0201676	1.2	0.472969	1.6	0.00412276	1.56	0.0277526	2.03	6.498e-05	1.7	0.00687427	1.51	0.0477736	1.7	0.0197681	1.63	0.0542263	1.54	0.0243075
Tgfb2	1.12	0.147605	-1.04	0.707293	1.14	0.124851	-1.02	0.785484	-1.1	0.24595	1.04	0.792248	1.14	0.182633	1.16	0.361599	-1.23	0.43786	-1.09	0.709056	1.11	0.180215	-1.09	0.586174	-1	0.952549	1.24	0.272283	1.13	0.459714	1.16	0.063082	1.5	0.0126602	1.41	0.0093504	1.25	0.106901
Tgm1	1.04	0.914134	3.84	0.0963733	17.84	0.01174	-1	0.984406	4.85	0.328918	41.45	0.0141254	78.01	1e-08	111.31	1e-08	67.17	0.00704429	88.91	3.71e-06	1.23	0.283711	117.75	1e-08	130.74	3.71e-06	76.92	1e-08	83.77	7.44e-06	57.09	0.0040069	73.59	0.0023065	171.78	1e-08	117.48	0.00039675
Thbs1	1.09	0.768592	-1.23	0.764589	1.5	0.323523	-1.2	0.531357	-1.04	0.917321	1.71	0.13523	2.51	0.0984108	3.09	0.0272185	1.88	0.103793	2.11	0.00320556	1.56	0.455151	2.07	0.0118458	1.93	0.0522987	4.35	0.0533949	1.5	0.0952973	2.07	0.0440161	4.19	0.026618	3.95	3.255e-05	2.19	0.00685148
Thbs4	-1.22	0.267789	1.21	0.476538	1.64	0.00110853	-1	0.987457	1.01	0.965886	2.79	7.22e-06	2.07	0.00076155	2.09	0.0876709	1.76	0.321817	2.25	0.153329	-2.05	0.00819945	2.39	0.0708579	2.32	9.865e-05	2.22	0.0803337	1.74	0.0840205	1.8	0.0970861	1.01	0.961087	1.63	0.152602	2.02	0.0700435
Timp1	1.69	0.0110664	4.16	0.0191174	8.75	0.00249273	2.98	0.00026108	4.97	0.134064	20.08	3.2e-07	19.85	1.35e-06	40.67	7.6e-07	35.95	0.00271589	32.56	1.3e-07	1.35	0.17287	36.1	9e-08	30.25	5.9e-07	33.19	3e-07	32.09	0.00019637	28.02	1.39e-06	28.66	0.00937889	50.41	5e-08	39.69	1.58e-06
Timp3	1.17	0.0442499	1.26	0.433899	1.51	0.133688	1.05	0.516997	1.36	0.0605943	1.66	0.0466829	2.05	0.0677222	1.7	0.00466741	1.7	1.708e-05	1.72	0.00146911	1.2	0.409133	2.3	0.00126777	2.02	0.00056614	2.46	0.0303269	1.64	0.0665394	2.15	0.00784947	2.74	0.0248067	2.3	0.0248359	2.09	0.0305725
Tm4sf1	1.26	0.0563058	1.03	0.913628	1.33	0.211047	-1.05	0.456333	1.22	0.252801	2.11	0.00882098	2.67	1.23e-06	5.26	0.0104046	3.22	0.160733	4.83	0.00028696	1.6	0.202675	3.99	4.3e-07	3.79	0.00097243	3.99	1.97e-06	3.32	0.0468749	3.08	0.010323	4.73	0.0794584	9.6	0.00109238	5.15	0.00552196
Tm7sf2	1.13	0.061229	-1.01	0.877238	1.01	0.84581	-1.01	0.922211	-1.03	0.732925	-1.23	0.0698458	-1.24	0.143725	-1.6	0.00740475	-1.03	0.893688	-1.35	0.102691	1.12	0.200706	-1.23	0.199168	-1.24	0.00790047	-1.19	0.180533	-1.42	0.114739	-1.37	0.00323087	-1.08	0.510449	-1.64	0.00375244	-1.81	0.00040519
Tnc	1.17	0.261714	-1.42	0.371465	-1.27	0.155713	-1.38	0.116176	-1.05	0.753936	1.12	0.408542	1.09	0.692336	1.65	0.235188	1.73	0.0618035	1.33	0.174791	1.2	0.349986	1.53	0.0195047	1.29	0.0890808	1.73	0.00458162	1.54	0.144976	1.29	0.238453	1.61	0.277076	2.48	0.0459907	1.42	0.345758
Tnf	1.12	0.740319	2.18	0.0414966	3.99	0.00343141	-1.19	0.760812	2.62	0.101875	4.92	0.0232614	8.83	0.00048782	9.8	0.00042201	8.44	0.00088634	10.99	0.00022748	2.31	0.105611	8.88	0.00023983	8.81	0.00058745	10.23	0.00023214	9.67	0.00049955	13.77	0.00257826	7.32	0.00041872	14.85	8.243e-05	10.05	0.0001699
Trpm7	-1	0.945282	1.12	0.114241	1.24	0.0455088	-1.02	0.440676	1.08	0.193821	1.22	0.00646128	1.39	0.0497453	1.19	0.0644848	1.02	0.514447	1.14	0.212378	1.1	0.421637	1.36	0.0300607	1.31	0.0200363	1.59	0.0274199	1.27	0.0559512	1.39	0.0149136	1.56	0.0407354	1.14	0.227361	1.29	0.076582
Tst	-1.05	0.3409	1.34	0.134811	1.81	4.02e-06	-1.01	0.893093	1.33	0.280658	2.26	3.363e-05	2.21	2.58e-06	2.17	0.00356283	2.18	0.0816294	2.67	0.00220287	1.18	0.0356934	3.11	1e-07	2.86	1.8e-07	2.86	0.0024629	2.73	0.00141254	2.55	0.0002351	2.16	0.00540304	2.43	0.00620431	2.06	0.00864738
Ttpa	-1.03	0.6856	1.14	0.197326	1.05	0.530646	-1.08	0.375508	1.01	0.922712	-1.15	0.200072	-1.22	0.239714	-1.19	0.120908	-1.08	0.377496	-1.21	0.169457	-1.04	0.587187	-1.08	0.186159	-1.02	0.841707	-1.03	0.610439	-1.05	0.565912	-1.29	0.0193821	-1.2	0.201244	-1.11	0.374552	-1.06	0.465044
Ttyh1	-1.14	0.0371102	1.09	0.225005	1.38	0.0123405	1.14	0.00180932	1.02	0.54142	1.3	1.88e-06	1.3	0.0551594	1.17	0.152459	1.35	2.2e-07	1.27	0.096029	-1.09	0.0371521	1.56	0.03372	1.24	0.0850901	1.39	0.0326284	1.34	0.0304489	1.39	0.00307351	1.05	0.750363	1.22	0.0184363	1.21	0.235739
Ugp2	1.07	0.0999876	1.03	0.339511	1.09	0.124465	-1.06	0.286769	1.07	0.461923	1.22	5.497e-05	1.18	7.788e-05	1.19	0.00486366	1.31	0.0724392	1.26	0.0307732	-1.03	0.249029	1.34	1.9e-07	1.41	0.00111502	1.36	0.01345	1.33	0.00170674	1.24	3.08e-06	1.18	0.0193302	1.29	0.0550619	1.2	0.0255677
Ugt1a1	1.29	0.674305	1.19	0.602991	-1.32	0.649593	-1.45	0.532994	1.36	0.638229	-1.06	0.857983	1.03	0.965393	3.87	0.00264425	-1.34	0.578819	1.62	0.358329	1.9	0.113044	-2.24	0.157716	1.08	0.881225	1.53	0.20766	-1.62	0.414677	1.72	0.266184	-1.05	0.953632	1.15	0.752729	1.4	0.535883
Vav3	1.03	0.715163	-1.01	0.893857	1.07	0.137502	1.01	0.886152	1.04	0.422216	1.02	0.676293	-1.05	0.478899	-1.07	0.681806	-1.18	0.33626	-1.01	0.9659	-1.04	0.461254	1.24	0.0720228	1.16	0.00514517	1.23	0.163914	1.23	0.108335	1.22	0.0727982	-1.02	0.896885	-1.12	0.604523	1.08	0.522454
Vcam1	1.06	0.536038	1.45	0.291948	1.99	0.0595188	-1.15	0.512022	1.27	0.436109	2.56	0.00754287	3.11	0.0308032	3.47	4.194e-05	3.34	0.0133616	3.3	1.6e-06	1.26	0.354314	3.47	0.00883714	3.05	0.00070999	4.7	0.00499211	3.13	0.0326874	2.71	0.00022491	3.82	0.00152383	4.78	0.00609716	3.84	0.0101078
Vegfa	-1.11	0.168891	-1.09	0.564132	-1.07	0.317868	-1.22	0.0913816	-1.24	0.0672105	-1.46	0.0176048	-1.22	0.294024	-1.26	0.00602483	-1.15	0.214524	-1.45	0.0555465	1.19	0.100483	-1.59	0.00145086	-1.59	0.0001471	-1.12	0.670167	-1.56	0.00228538	-1.58	0.00251684	1.08	0.624102	-1.48	0.00468797	-1.41	0.0565526
Vim	1.02	0.827513	2.19	0.0840436	5.42	0.00814026	1.19	0.121344	2.58	0.253857	12.35	0.00030573	16.19	4.53e-06	23.71	1e-08	18.95	0.0158128	24.44	7.193e-05	1.47	0.333925	32.61	5.18e-06	22.92	3.8e-07	26.48	2.944e-05	20.11	0.00921931	23.8	2.69e-06	17.9	5e-08	35.65	0.00027642	25.15	7.819e-05
Vipr2	1.43	0.310452	1.07	0.886166	-1.01	0.983809	-1.7	0.453482	1.23	0.535771	1.95	0.163648	2.44	0.0397573	2.83	0.00888419	3.4	0.00276473	3.51	0.00236175	1.99	0.0331994	4.95	0.00065896	3.06	0.0166509	3.47	0.0132178	3.08	0.00426337	2.47	0.0120682	2.67	0.00764012	3.36	0.048996	2.91	0.0709457
Vldlr	-1.01	0.745219	-1.06	0.525802	1.06	0.474264	1.01	0.787657	-1.04	0.350555	1.03	0.627308	1.13	0.363551	-1.09	0.150966	-1	0.918479	-1.16	0.131284	1.09	0.443429	-1.03	0.412783	-1.03	0.754677	1.25	0.265692	1.02	0.667281	-1.03	0.605807	1.3	0.168701	-1.01	0.879805	-1.08	0.315208
Wnt7a	-1.04	0.674916	-1.04	0.739467	-1.15	0.20013	-1.21	0.225657	-1.17	0.162085	-1.25	0.0570951	-1.23	0.130734	-1.08	0.535563	1.03	0.795773	-1.09	0.384911	-1.08	0.760073	1.09	0.439211	-1.03	0.818533	1.14	0.303172	1.01	0.968746	-1.02	0.831794	-1.21	0.404678	1.12	0.479435	-1.26	0.0922643
aass	1.03	0.765456	1.22	0.526621	1.56	0.224482	-1.13	0.389177	1.08	0.837445	1.69	0.00873529	2.1	0.0543066	1.95	0.0586565	1.43	0.0108658	1.65	0.105115	1.11	0.729236	2.21	0.00619236	2.38	0.00013169	3.04	0.0326534	1.75	0.00724536	1.93	0.00542821	2.54	0.0543594	1.86	0.00034681	2.2	0.013718
aspg	-1.04	0.759757	3.86	0.0870059	10.51	0.00071246	2.21	1.71e-06	3.3	0.213119	12.07	0.00576896	18.11	2e-08	16.27	2.4e-07	12.69	0.00426312	15.23	0.00043107	1.15	0.356337	14.77	2.58e-06	16.01	2e-08	14.36	1e-08	13.32	1.9e-07	15.46	0.00017097	14.39	0.00062807	12.99	1.009e-05	13.37	0.00012098
hgf	1.29	0.0845685	1.69	0.116475	2.15	0.00360916	1.53	0.00269004	1.36	0.311548	3.07	0.00190487	2.87	2.722e-05	3.97	0.00152805	3.65	0.00249506	3.6	4.64e-06	-1.06	0.812251	3.82	2.89e-06	3.6	3.49e-06	3.63	3.93e-06	3.25	0.00674194	3.76	5.94e-06	3.05	0.00977133	4.05	2.27e-06	4.26	0.00022571

## Sheet: Hp p<0.05, FC>1.2
Probe Name	Norm ip M : Hp vs. Norm ip F : Hp	P value of: Norm ip M : Hp vs. Norm ip F : Hp		Probe Name	ME7 ip F : Hp vs. Norm ip F : Hp	P value of: ME7 ip F : Hp vs. Norm ip F : Hp		Probe Name	ME7 ip M : Hp vs. Norm ip F : Hp	P value of: ME7 ip M : Hp vs. Norm ip F : Hp		Probe Name	22L ip F : Hp vs. Norm ip F : Hp	P value of: 22L ip F : Hp vs. Norm ip F : Hp		Probe Name	22L ip M : Hp vs. Norm ip F : Hp	P value of: 22L ip M : Hp vs. Norm ip F : Hp		Probe Name	RML ip F : Hp vs. Norm ip F : Hp	P value of: RML ip F : Hp vs. Norm ip F : Hp		Probe Name	RML ip M : Hp vs. Norm ip F : Hp	P value of: RML ip M : Hp vs. Norm ip F : Hp		Probe Name	SSLOW ip1 F : Hp vs. Norm ip F : Hp	P value of: SSLOW ip1 F : Hp vs. Norm ip F : Hp		Probe Name	SSLOW ip F : Hp vs. Norm ip F : Hp	P value of: SSLOW ip F : Hp vs. Norm ip F : Hp		Probe Name	SSLOW ip M : Hp vs. Norm ip F : Hp	P value of: SSLOW ip M : Hp vs. Norm ip F : Hp		Probe Name	Norm ic F : Hp vs. Norm ip F : Hp	P value of: Norm ic F : Hp vs. Norm ip F : Hp		Probe Name	ME7 ic F : Hp vs. Norm ip F : Hp	P value of: ME7 ic F : Hp vs. Norm ip F : Hp		Probe Name	ME7 ic M : Hp vs. Norm ip F : Hp
Cldn2	7.18	0.0008427		A2m	5.05	0.0125224		Tgm1	17.84	0.01174		Timp1	2.98	0.00026108		Pla2g3	2.13	0.0031771		Lcn2	41.91	8.171e-05		Tgm1	78.01	1e-08		Lcn2	145.2	2.154e-05		Tgm1	67.17	0.00704429		Tgm1	88.91	3.71e-06		TLR2	2.08	0.00083848		Tgm1	117.75	1e-08		Tgm1	130.74
Steap4	3.48	0.034074		Ccl2	4.84	0.0118652		Lcn2	12.79	0.0153678		GFAP	2.25	0.0448392		Rgs10	1.74	0.0169328		Tgm1	41.45	0.0141254		Lcn2	70.62	3.106e-05		Tgm1	111.31	1e-08		Lcn2	64.44	0.00263447		Lcn2	86.04	5.266e-05		Vipr2	1.99	0.0331994		Lcn2	116.47	1.428e-05		Lcn2	79.19
Slc2A12	2.91	0.00125613		Cxcl10	4.79	0.0443417		A2m	12.57	0.00039931		aspg	2.21	1.71e-06		Mmp1a	1.72	0.0451428		Ccl2	21.68	0.0299962		A2m	34.14	1.546e-05		Timp1	40.67	7.6e-07		Cxcl10	46.77	0.00015845		Cxcl10	47.82	0.00155296		Ccl2	1.91	0.0129198		C3	51.46	1.17e-06		C3	41.87
Cyp19a1	2.13	0.0112204		TLR2	4.59	0.0168774		GFAP	11.56	0.00047904		C4a	2.01	0.00869501		Gli1	1.56	0.0309007		A2m	21.27	2.11e-05		Socs3	23.73	5.2e-07		Cxcl10	36.9	6.82e-06		Timp1	35.95	0.00271589		Ccl2	41.27	0.00150558		CD44	1.62	0.0496169		A2m	50.3	4.56e-06		A2m	37.99
Timp1	1.69	0.0110664		Timp1	4.16	0.0191174		Cxcl10	11.54	0.00043099		Serpina3n	1.66	0.00032514		Fzd10	1.45	0.0129436		Timp1	20.08	3.2e-07		Timp1	19.85	1.35e-06		A2m	33.32	4.2e-06		Ccl2	35.53	0.0066613		Timp1	32.56	1.3e-07		Msx2	1.61	0.0423351		Timp1	36.1	9e-08		TLR2	35.54
Slc2a4	1.59	0.0113844		C4a	3.58	0.0426433		aspg	10.51	0.00071246		Slc25a18	1.63	1.145e-05		Lgals4	1.43	0.0463856		TLR2	16.79	0.00039658		TLR2	18.73	7.6e-07		Ccl2	33.23	0.00015959		TLR2	24.74	0.00513559		TLR2	32.3	2.283e-05		Ppil6	1.55	0.0419376		TLR2	33.63	1.75e-06		Timp1	30.25
Foxj1	1.58	0.025054		Socs3	3.09	0.0491451		TLR2	10.1	0.00015552		Sparc	1.53	0.00115382		Gjb2	1.36	0.0123993		GFAP	16.02	3.591e-05		aspg	18.11	2e-08		TLR2	31.22	3.32e-06		A2m	21.2	0.00104092		A2m	29.78	9.499e-05		Adora2b	1.39	0.00744171		Vim	32.61	5.18e-06		Cxcl10	29.25
Serping1	1.38	0.00087828		Tnf	2.18	0.0414966		Timp1	8.75	0.00249273		hgf	1.53	0.00269004		Slc25a18	1.31	0.029568		Cxcl10	14.24	0.00066569		S1pr3	17.95	1e-08		Socs3	30.12	3.958e-05		Vim	18.95	0.0158128		Vim	24.44	7.193e-05		Nat8	1.37	0.0134555		Serpina3n	26.7	4.752e-05		GFAP	24.46
Gjb2	1.37	0.00950265		IL1a	2.09	0.0380202		C4a	8.64	0.00024669		Cyp4f15	1.52	0.0210312		Plxnb1	1.28	0.027036		Socs3	13.67	0.00626243		Serpina3n	17.94	3.8e-07		Vim	23.71	1e-08		Socs3	16.42	0.00385778		C3	24.17	2e-06		Fabp7	1.34	0.00413195		GFAP	25.79	0.00027767		Socs3	23.56
Fzd10	1.35	0.0303555		Psmb8	2.08	0.025051		Socs3	7.76	0.0106048		Pla2g3	1.52	0.0341232		Htra1	1.27	0.0147815		Serpina3n	13.41	0.00053868		Osmr	16.89	5.284e-05		C3	23.12	2.03e-06		Serpina3n	15.31	0.0090935		Socs3	21.9	1.1e-07		Gpc6	1.3	0.0262593		Socs3	23.6	4.27e-06		Vim	22.92
Emp1	1.29	0.0194297		H2-T23	1.87	0.0152205		Serpina3n	7.68	0.00510757		Ptx3	1.51	0.0130219		Tgfa	1.23	0.0113005		C4a	12.75	1e-07		GFAP	16.36	6.91e-06		Osmr	21.35	3.2e-07		GFAP	14.75	0.00219071		Osmr	19.74	0.00120033		Ednrb	1.26	0.0320419		S1pr3	21.1	2.649e-05		Ccl2	22.65
Fbln5	1.28	0.0411506		Slc2a4	1.8	0.0469992		Osmr	7.54	0.00318801		Prodh	1.48	0.0235437		Hacd2	1.23	0.044473		Vim	12.35	0.00030573		Vim	16.19	4.53e-06		S1pr3	20.34	2.27e-06		Osmr	13.94	0.00411078		Steap4	18.67	0.00056702		Sox2	1.22	0.00482258		Ccl2	20.85	5e-08		Serpina3n	21.39
Cdh10	1.22	0.00012562		S100a1	1.74	0.0300621		Chi3L1	7.23	0.00085889		Gjb6	1.39	0.0162941		Cdh20	-1.23	0.0214751		aspg	12.07	0.00576896		C3	16.04	5.54e-06		Serpina3n	19.96	2.076e-05		Gbp2	13.63	0.0127623		Serpina3n	17.66	2.65e-06		Crot	-1.2	0.00489305		Cxcl10	19.63	0.0024124		S1pr3	20.54
Pdgfc	1.22	0.0456007		Mgst1	1.69	0.0481438		Steap4	6.13	0.0300177		Slc2a4	1.36	0.0306457		Glis3	-1.25	0.00104718		Osmr	11.57	0.0129452		Ccl2	15.97	0.00014443		aspg	16.27	2.4e-07		aspg	12.69	0.00426312		GFAP	17.41	0.00086122		Gabbr2	-1.2	0.00572931		Osmr	19.53	7.725e-05		Osmr	18.99
Notch1	-1.2	0.00813147		Aldh1l1	1.67	0.0340267		Kcne5	6.06	0.00023635		Cbs	1.33	0.00141109		Agt	-1.34	0.0350053		S1pr3	10.96	0.00899332		C4a	14.47	8.8e-07		GFAP	15.89	4.8e-07		C3	11.95	0.0430279		S1pr3	17.21	0.00010398		Ppp1R3C	-1.2	0.041944		C4a	18.59	6.17e-06		C4a	18.3
AI464131	-1.2	0.0147887		Atp1A2	1.64	0.0385784		S1pr3	5.55	0.0105862		Psmb8	1.33	0.0363239		Gabrg1	-1.44	0.0106832		Kcne5	9.39	1e-07		Cxcl10	14.05	3.3e-07		Steap4	15.02	0.00078465		Kcne5	11.73	0.023855		Gbp2	15.78	0.00262691		Sorl1	-1.21	0.00024908		CD68	17.2	0.00091315		Chi3L1	16.03
Dag1	-1.21	0.00195724		Gli1	1.63	0.0298576		Vim	5.42	0.00814026		Aldoc	1.31	0.00011659		Nr4a2	-1.64	0.00399054		C3	8.85	5.118e-05		Steap4	13.66	0.0025225		Kcne5	14.21	1.1e-07		C4a	11.4	0.00017083		aspg	15.23	0.00043107		Slc1a2	-1.22	0.00123254		Kcne5	15.47	0.00102228		aspg	16.01
Slc25a42	-1.21	0.0232486		Palld	1.53	0.0209789		Ccl2	5.08	0.00272854		Aldh1l1	1.31	0.0333467		Nos1	-1.7	0.0136037		Chi3L1	7.71	0.00018668		Ptx3	10.1	5.29e-06		C4a	13.05	1.2e-07		H2-D1	10.97	0.00994487		H2-D1	13.83	0.00285502		Grin1	-1.25	0.0444228		P4ha3	15.31	6.55e-06		Kcne5	14.32
Papss2	-1.21	0.0250957		Gjb6	1.49	0.0200077		CD68	4.51	0.00020057		Cyp4F14	1.28	0.00173689		Slc25a34	-2.28	0.0100099		CD68	7.62	0.00440449		Chi3L1	9.81	5e-08		Gbp2	12.93	1.423e-05		S1pr3	10.71	0.025145		C4a	13.58	3.57e-06		Papss2	-1.28	0.00622517		aspg	14.77	2.58e-06		CD68	13.38
Sox21	-1.21	0.0347939		Fgf2	1.46	0.0428351		Ggta1	4.44	0.00212106		Lrig1	1.27	0.00465305						Steap4	7.14	0.00455075		Hspb1	9.33	8.81e-06		Emp1	11.71	0.00390624		Steap4	10.57	0.00847367		Kcne5	11.81	0.00127036		Fkbp5	-1.37	0.0001707		Steap4	14.6	0.00111134		P4ha3	11.76
Rgma	-1.22	0.0168859		Stat3	1.44	0.00061565		H2-D1	4.13	0.00605426		Atp1A2	1.26	0.00454645						H2-D1	7.03	0.00116426		Tnf	8.83	0.00048782		Ptx3	11.06	0.00048573		P4ha3	9.71	0.00141819		P4ha3	11.2	3.024e-05		Nr4a1	-1.44	0.00049775		Hspb1	13.84	0.00022956		Steap4	10.69
Slc26a6	-1.22	0.0225533		Atp13A4	1.44	0.0415156		Tnf	3.99	0.00343141		Dmp1	1.23	0.0189277						Ptx3	6.13	0.0230874		CD68	8.63	0.00064964		Hspb1	10.3	0.0001248		CD68	9.7	0.00886078		Serping1	11.12	0.00518506		Arc	-1.57	0.00055806		Chi3L1	12.75	4.7e-07		H2-D1	10.46
Paqr8	-1.23	0.00203388		Prodh	1.43	0.00013765		Gbp2	3.87	1e-08		Htra1	1.23	0.0190319						Ggta1	6.12	0.00202799		Kcne5	8.6	0.00032347		Serping1	10.21	1e-08		Tnf	8.44	0.00088634		Emp1	11.01	0.00013288		Thbs4	-2.05	0.00819945		H2-D1	12.16	0.00319863		Hspb1	10.18
Ptch1	-1.24	0.0092187		Atp1B2	1.43	0.0437866		Ptx3	3.76	0.0199236		Mertk	1.23	0.040621						Serping1	5.97	0.00131417		Igfbp2	8.37	0.0209948		H2-D1	9.81	1.48e-06		Serping1	8.29	0.0175343		Tnf	10.99	0.00022748						Ggta1	11.76	4e-08		Ptx3	9.88
Nr4a1	-1.26	0.0328059		Slc9a3r1	1.4	0.00019571		Serping1	3.64	0.0195518		S100a1	1.21	0.0158295						P4ha3	5.89	0.00080148		Serping1	7.67	0.00091522		Tnf	9.8	0.00042201		Psmb8	8.06	0.0055488		CD68	10.02	0.00401366						Fbln5	11.74	1.086e-05		Gbp2	9.77
Phka1	-1.27	0.00352162		Fgfr1	1.37	0.029028		Cd14	3.56	0.00101644		Lrrk2	-1.2	0.0393303						Gbp2	5.71	0.00027329		Ggta1	7.54	5.49e-06		Igfbp2	9.69	2.3e-07		Emp1	7.99	0.0384428		Ggta1	9.73	0.00256387						Serping1	10.68	0.00169759		Serping1	9.27
Elovl2	-1.28	0.0471485		Csf1	1.37	0.0372269		Lif	3.54	9.89e-06		Pla2g7	-1.25	4.713e-05						Cd14	5.55	0.00012764		H2-D1	6.83	1e-08		P4ha3	9.31	0.00123031		Ggta1	7.72	0.00390554		Ptx3	9.67	0.0077285						Ptx3	10.22	3.7e-07		Ggta1	9.17
Glis3	-1.31	0.0170903		Rgs10	1.34	0.0104191		Psmb8	3.24	5.22e-06		Hes5	-1.33	0.0283155						Igfbp2	5.33	0.0173521		Fbln5	6.53	0.00013461		Ggta1	8.72	1.6e-07		H2-T23	7.17	0.00714048		Psmb8	9.46	1.66e-06						Cd14	8.92	1.3e-07		Fbln5	9.16
Nr4a2	-1.35	0.0467406		Arc	1.33	0.0485521		H2-T23	3.22	0.00234293		Nr4a2	-1.38	0.0118168						Hspb1	5	0.0112103		P4ha3	6.43	8.268e-05		CD68	8.28	0.00041768		Igfbp2	7.14	0.0398679		H2-T23	9.31	0.00147326						Tnf	8.88	0.00023983		Tnf	8.81
Lrp4	-1.36	0.020626		Ptgs2	1.31	0.0264107		IL1a	3.11	4.11e-05		Cldn2	-3.39	0.00931462						Fbln5	4.97	8.36e-06		Gbp2	6.35	0.00063057		Fbln5	7.67	2.4e-07		S100a10	7.06	0.0104662		IL1a	7.85	0.00347207						Gbp2	7.74	0.00155319		Cd14	7.6
Grm2	-1.39	0.00948896		Fabp7	1.3	0.0157183		Slc14a1	3.01	0.0023942										Tnf	4.92	0.0232614		Emp1	6	3.9e-07		Lif	7.25	3.96e-06		IL1a	6.42	0.00062869		Cd14	7.31	0.00352063						IL1a	7.47	1.2e-06		Psmb8	7.04
Slc4a4	-1.4	0.00209854		Sh3Pxd2B	1.3	0.0352053		Sparc	2.92	0.00018173										IL1a	4.85	1.96e-06		Cd14	5.76	9.795e-05		Psmb8	6.95	9e-08		Hspb1	5.95	0.026208		Hspb1	7.09	0.00268542						CD44	7.38	3.698e-05		CD44	6.71
Arc	-1.4	0.0298288		Ednrb	1.3	0.0491538		Pdpn	2.91	0.0206081										Psmb8	4.72	0.00133913		Pdpn	5.72	0.00079549		IL1a	6.88	3.4e-07		Chi3L1	5.68	0.00875949		S100a10	6.89	0.0008422						Palld	7.07	0.00025363		Pdpn	6.62
Notch3	-1.54	0.00091304		Htra1	1.29	0.032023		Id3	2.86	0.0259041										Abca1	4.43	0.00732455		Lif	5.46	0.0016218		Chi3L1	6.29	0.0103974		Lif	5.64	0.00133133		CD44	6.53	5.616e-05						Emp1	6.99	1.5e-07		Emp1	6.59
Slc25a34	-1.54	0.0494446		Cbs	1.28	0.00762274		P4ha3	2.8	0.00141756										Pdpn	4.27	0.00466424		Abca1	5.12	0.00190857		S100a10	6.17	0.00355071		Cd14	5.25	0.00942152		Fbln5	6.08	0.00569412						Abca1	6.78	0.00301787		H2-T23	6.38
				Ephx2	1.28	0.0248516		S100a10	2.73	0.00137339										Emp1	4.24	0.0322655		CD44	4.95	0.00033938		CD44	6.16	7.552e-05		Palld	5.15	0.0147526		Igfbp2	5.96	0.00300659						Pdpn	6.71	3.94e-06		IL1a	6.3
				Bdnf	1.27	0.042653		S100a1	2.59	0.00064487										Lif	4.17	0.00678926		Psmb8	4.87	3.91e-06		Cd14	6.1	2.8e-07		Slc2a4	4.95	7.527e-05		Abca1	5.84	0.00684809						Psmb8	6.7	0.00054134		Palld	6.13
				Gdpd2	1.26	0.00662116		Aqp4	2.58	4.979e-05										H2-T23	4.01	0.00127482		H2-T23	4.62	0.00369162		Palld	5.96	3e-07		CD44	4.89	0.00288927		Palld	5.59	1.6e-07						Id3	6.49	0.00131857		S100a10	6.07
				Entpd2	1.25	0.0287681		Srgn	2.55	0.00091344										Palld	3.95	0.00524222		Id3	4.6	0.00011509		H2-T23	5.83	0.0003713		Ptx3	4.87	0.0351961		Pdpn	5.42	0.00016616						H2-T23	6.43	0.00083404		Abca1	5.84
				Stat2	1.25	0.0340232		Emp1	2.51	0.0225729										Aqp4	3.75	3.7e-06		Palld	4.46	2.6e-07		Pdpn	5.67	0.00063923		Sparc	4.8	0.00260423		Lif	5.3	4.15e-06						Apoe	6.32	0.00641662		Lif	5.77
				Sema6b	-1.2	0.00747668		Lrig1	2.49	0.00015285										Slc14a1	3.72	0.00437223		IL1a	4.39	1.46e-06		Abca1	5.43	0.00326639		Pdpn	4.74	0.0176697		Sparc	4.96	5.47e-06						Sparc	6.07	0.00037065		Aqp4	5.59
				Slc6a11	-1.22	0.0139515		Abca1	2.47	0.0112908										Sparc	3.7	5.859e-05		Slc14a1	4.13	0.00075558		Tm4sf1	5.26	0.0104046		Srgn	4.63	0.0108635		Chi3L1	4.91	9.638e-05						Aqp4	5.98	0.00172617		Igfbp2	5.38
				Nos1	-1.47	0.0138021		Mgst1	2.36	0.0137888										S100a10	3.63	0.00126123		Slc2a4	4.08	0.00325266		Slc2a4	5.22	7.7e-07		Fbln5	4.35	0.0147907		Srgn	4.9	0.002843						Slc2a4	5.61	0.00327346		Slc14a1	5
				Hes5	-2.09	0.0213863		Slc38a3	2.34	0.0374992										Id3	3.57	0.00340219		Sparc	3.91	0.00014462		Sparc	5	3.2e-06		Abca1	4.11	0.021386		Tm4sf1	4.83	0.00028696						S100a10	5.58	5e-08		Id3	4.98
								CD44	2.29	0.017222										Srgn	3.54	8.227e-05		S100a10	3.83	1.1e-07		Slc14a1	4.74	1.1e-07		Lrig1	4.06	1.92e-06		Slc14a1	4.68	0.00147249						Slc14a1	5.16	2.54e-06		Srgn	4.95
								Slc2a4	2.27	5.182e-05										CD44	3.52	0.00376494		Aqp4	3.61	2.24e-06		Chrdl1	4.4	0.00282541		Slc14a1	4.01	0.0152991		Cp	4.5	0.00872608						Igfbp2	5.14	8.043e-05		Sparc	4.82
								Stat3	2.2	0.0126443										Slc2a4	3.16	0.00018959		Srgn	3.59	0.00015578		Cp	4.35	0.00308071		Fabp7	3.87	0.0183992		Chrdl1	4.4	0.00292722						Srgn	4.96	5.284e-05		Apoe	4.82
								hgf	2.15	0.00360916										hgf	3.07	0.00190487		Apoe	3.55	0.00353293		Srgn	4.18	0.00177734		Chrdl1	3.81	0.00388703		Aqp4	4.25	1.2e-07						Lif	4.95	0.00027515		Slc2a4	4.32
								Aldh1l1	2.15	0.00408042										Cldn11	3.05	1.93e-05		Foxj1	3.49	0.00147265		Aqp4	4.14	0.00013921		S100a1	3.73	0.00227547		Id3	4.16	0.0130887						Vipr2	4.95	0.00065896		Mgst1	4.3
								Slc13a3	2.13	0.00040863										Mgst1	2.98	1.53e-06		Mgst1	3.28	0.00053917		hgf	3.97	0.00152805		Aqp4	3.67	0.00989315		Slc2a4	4.11	0.0095659						Chrdl1	4.69	1.025e-05		Slc22a4	3.99
								Cyp4F14	2.11	0.00167128										Apoe	2.91	0.0056759		Slc22a4	3.22	1.15e-06		Lrig1	3.92	0.00306241		hgf	3.65	0.00249506		TMEM119	4.04	0.00307158						Mgst1	4.26	0.00053748		Tm4sf1	3.79
								Plcd4	2.1	0.00217365										Slc22a4	2.88	7.456e-05		Stat3	3.19	1e-07		Ugt1a1	3.87	0.00264425		Gdpd2	3.58	5.513e-05		Apoe	3.79	0.0271626						Slc22a4	4.23	0.00130164		Pm20d1	3.78
								Cldn11	2.1	0.0389784										Lrig1	2.88	0.00991605		Ezr	3.15	0.00779855		Stat3	3.58	7.06e-06		Aldh1l1	3.49	0.00046237		Gdpd2	3.74	4.321e-05						Cp	4.23	0.00669097		Slc7a2	3.78
								Palld	2.09	0.0329332										S100a1	2.86	3.9e-07		Lrig1	3.14	2.9e-07		Cd109	3.55	0.00029861		Vipr2	3.4	0.00276473		Slc22a4	3.71	0.0005723						Slc7a2	4.15	0.00416572		Cp	3.76
								Gpam	2.07	0.00054113										Thbs4	2.79	7.22e-06		Cldn11	3.11	3.84e-06		Slc22a4	3.53	8.46e-06		Slc25a18	3.35	0.00738568		S100a1	3.64	0.00118003						Lrig1	4.07	0.00016502		S100B	3.72
								Slc25a18	2.02	0.00316541										Csf1	2.69	0.00010436		Vcam1	3.11	0.0308032		Pm20d1	3.53	2.899e-05		Vcam1	3.34	0.0133616		Lrig1	3.63	2.538e-05						Tm4sf1	3.99	4.3e-07		Lrig1	3.66
								Mlc1	2	0.00235311										Pla2g3	2.69	0.00022421		Slc7a2	3.1	0.00013089		Vcam1	3.47	4.194e-05		Slc22a4	3.33	0.00544713		hgf	3.6	4.64e-06						S100a1	3.9	1.6e-07		hgf	3.6
								Clu	1.99	0.00439328										Slc7a2	2.69	0.00776012		Cp	3.08	0.0195843		Plcd4	3.44	1e-08		Plcd4	3.32	0.0148651		Plcd4	3.53	0.0043962						hgf	3.82	2.89e-06		Cldn11	3.58
								Rgs10	1.99	0.0134017										Cp	2.69	0.0164132		Csf1	3.06	1.4e-07		TMEM119	3.37	0.0002054		Cp	3.21	0.0488507		Vipr2	3.51	0.00236175						S100B	3.81	0.00189718		Stat3	3.55
								S100B	1.98	0.00343747										Slc38a3	2.68	1.4e-07		Msx2	3.04	0.00329865		Id3	3.23	0.00711955		Id3	3.09	0.0372681		Slc25a18	3.46	0.00413313						Slc38a3	3.77	0.00307164		S100a1	3.53
								Atp1A2	1.98	0.00440176										Stat3	2.66	0.00337714		Slc38a3	2.99	0.00259517		Rgs10	3.21	6.17e-06		Stat3	2.97	0.00329889		Aldh1l1	3.4	0.00425916						Pm20d1	3.76	0.00078079		Csf1	3.53
								Csf1	1.95	0.00011508										Il33	2.65	2.711e-05		S100a1	2.97	0.00055411		Fabp7	3.21	0.00025563		Mlc1	2.93	0.0204044		Entpd2	3.34	0.00177886						Entpd2	3.73	0.00174145		Foxj1	3.48
								Adora2b	1.94	0.00339241										Pm20d1	2.63	9.403e-05		hgf	2.87	2.722e-05		Aldh1l1	3.15	2e-08		Mgst1	2.9	0.00095774		Rgs10	3.33	6.216e-05						Cldn11	3.7	0.00119186		Chrdl1	3.38
								TMEM119	1.93	0.00489015										Vcam1	2.56	0.00754287		Pm20d1	2.82	6.141e-05		Thbs1	3.09	0.0272185		Pm20d1	2.85	0.0286023		Vcam1	3.3	1.6e-06						Stat3	3.68	0.0002036		Plcd4	3.3
								Atp13A4	1.92	1.289e-05										Aldh1l1	2.53	0.00011283		Il33	2.8	2.39e-06		Csf1	3.02	5.404e-05		TMEM119	2.84	0.00829963		Stat3	3.27	2.51e-06						Sh3Pxd2B	3.64	0.0104025		Il33	3.25
								Atp1B2	1.92	0.00552866										TMEM119	2.51	1.2e-07		Srebf1	2.75	0.00020213		Stat2	2.99	0.00157569		Apoe	2.79	0.0422689		Fabp7	3.21	0.0057973						Csf1	3.58	0.00061377		Cd109	3.2
								Apoe	1.92	0.0212956										Foxj1	2.49	0.00048755		Tm4sf1	2.67	1.23e-06		Fgf2	2.99	0.0279044		Atp1A2	2.72	0.00041872		Cd109	3.19	0.00027763						Cd109	3.55	0.00107733		Mlc1	3.19
								Entpd2	1.89	0.00058942										Atp1A2	2.48	0.00036183		Entpd2	2.63	2.295e-05		Gdpd2	2.84	0.00570519		Csf1	2.72	0.014673		Mlc1	3.12	0.00775747						Mlc1	3.53	0.00139533		Slc38a3	3.18
								Slc22a4	1.89	0.0122562										Plcd4	2.47	0.00289142		Atp1A2	2.58	0.00020416		Vipr2	2.83	0.00888419		Itih3	2.71	0.00106824		Mgst1	3.03	0.00209605						Plcd4	3.48	0.00090509		Sh3Pxd2B	3.07
								Lgi4	1.86	4.365e-05										Slc13a3	2.46	5.96e-06		Mlc1	2.54	0.00230302		Mgst1	2.76	0.0004756		Cd109	2.69	0.0404702		Csf1	2.9	0.00072598						Vcam1	3.47	0.00883714		Vipr2	3.06
								Srebf1	1.82	0.0398027										S100B	2.44	0.0010094		Aldh1l1	2.51	7.292e-05		Mlc1	2.74	1e-08		Egfr	2.67	0.00670122		Stat2	2.89	0.00029525						Cdkn2a	3.43	0.0001262		Vcam1	3.05
								Tst	1.81	4.02e-06										Mlc1	2.4	0.00057868		Gpam	2.51	0.00107187		Atp1B2	2.74	0.00371986		Gpam	2.67	0.0103851		Gpam	2.76	0.00302051						Msx2	3.35	0.0274345		Gdpd2	2.94
								Sox9	1.81	0.021165										Gpam	2.38	0.00149855		Sh3Pxd2B	2.5	6.8e-07		Atp13A4	2.72	0.00083425		Slc13a3	2.65	3e-08		Clu	2.76	0.0225835						Foxj1	3.33	0.00633679		Entpd2	2.94
								Gdpd2	1.78	4.773e-05										Ezr	2.36	0.017223		Plcd4	2.5	0.00662529		Itih3	2.67	0.0030613		Stat2	2.64	1.6e-07		Tst	2.67	0.00220287						Pygl	3.26	0.0103146		Gpam	2.92
								Kcnj10	1.77	0.0046812										Cyp4F14	2.32	4.1e-07		S100B	2.48	0.00679907		S100a1	2.65	0.0003236		Clu	2.6	0.0137959		Itih3	2.64	0.00164578						Atp1A2	3.22	1.852e-05		TMEM119	2.91
								Slc7a2	1.73	0.0140617										Srebf1	2.29	0.00137053		Vipr2	2.44	0.0397573		Entpd2	2.63	1.17e-06		Rgs10	2.6	0.0194597		Sh3Pxd2B	2.62	0.00936814						Gpam	3.14	8.493e-05		Rgs10	2.87
								Fabp7	1.72	0.00019259										Tst	2.26	3.363e-05		Adora2b	2.41	1.73e-06		Slc2a10	2.62	3e-08		Atp1B2	2.54	0.00959322		Atp13A4	2.61	2.36e-06						Il33	3.14	0.00411798		Tst	2.86
								Slc20a1	1.72	0.00149041										Atp1B2	2.25	0.00150095		TMEM119	2.39	0.00144841		Sh3Pxd2B	2.62	0.00320098		Pygl	2.54	0.0105317		Egfr	2.55	0.00625894						Rgs10	3.13	2.908e-05		Clu	2.83
								Slc9a3r1	1.71	0.00344991										Entpd2	2.2	8.74e-06		Chrdl1	2.37	0.00094818		Gpam	2.61	0.00055663		Cyp4F14	2.52	0.00067797		Ezr	2.54	0.015153						Tst	3.11	1e-07		Padi2	2.8
								Itih3	1.7	0.0227055										Gdpd2	2.2	9.321e-05		Clu	2.37	0.00200191		Pygl	2.61	0.0309547		Sh3Pxd2B	2.46	3.497e-05		Slc1a3	2.52	0.00364628						Srebf1	3.05	0.00509498		Atp1B2	2.78
								Sh3Pxd2B	1.69	0.0151272										Adora2b	2.19	0.036873		Slc13a3	2.35	0.00292168		Ezr	2.6	2.7e-06		Slc38a3	2.37	2.339e-05		Atp1B2	2.51	0.00441195						Adora2b	3.04	0.00278283		Adora2b	2.71
								Padi2	1.65	0.00665146										Itih3	2.18	0.00432145		Atp1B2	2.32	0.00361361		Apoe	2.6	0.00012705		Rgs20	2.32	2.564e-05		Pm20d1	2.5	0.00028298						Clu	3.02	3.38e-05		Cyp4F14	2.68
								Thbs4	1.64	0.00110853										Msx2	2.17	0.001095		Atp13A4	2.31	3.87e-06		Cldn11	2.59	1.316e-05		Pla2g3	2.32	0.0459074		Atp1A2	2.46	0.00566234						Pla2g3	3.02	0.0117097		Fgf2	2.65
								Grin2c	1.62	3.71e-06										Gjb6	2.14	6.6e-07		Prdx6	2.31	2.622e-05		Atp1A2	2.57	0.00674811		Atp13A4	2.29	0.0129578		Srebf1	2.45	0.00487599						Ezr	3	0.0017104		Atp1A2	2.65
								Gjb2	1.62	0.00222017										Atp13A4	2.13	1.121e-05		Fgf2	2.29	9.002e-05		Slc7a2	2.57	0.00986964		Sox9	2.27	0.00889684		Sox9	2.44	0.00128304						Atp1B2	3	0.00569903		Srebf1	2.65
								Rgs20	1.61	2e-07										Sh3Pxd2B	2.12	5.63e-06		Sox9	2.29	0.00100189		Sox9	2.52	0.00051675		S100B	2.26	0.00508786		S100B	2.43	0.0100764						Padi2	2.93	0.00110881		Pygl	2.59
								Gjb6	1.6	0.00571498										Clu	2.12	0.00252546		Cd109	2.22	0.00278593		Itga6	2.46	0.00039506		Rfx4	2.23	0.00918847		Itga6	2.42	0.0005988						Gdpd2	2.92	9.7e-07		Aldh1l1	2.59
								Egfr	1.56	5.636e-05										Kcnj10	2.11	1.89e-06		Tst	2.21	2.58e-06		Frem2	2.46	0.00610225		Slc1a3	2.21	0.0199103		Rfx4	2.4	0.00127814						Itga6	2.92	0.00343202		Itga6	2.58
								Sirt2	1.56	0.0120426										Rgs10	2.11	0.00032136		Rgs10	2.21	0.00023639		Srebf1	2.39	5.635e-05		Slc1a4	2.16	0.00171582		Foxj1	2.35	0.00118845						Aldh1l1	2.88	5.132e-05		Prdx6	2.57
								Glb1	1.56	0.0256189										Slc41a1	2.11	0.00046204		Cyp4F14	2.21	0.00025564		Prdx6	2.39	0.00112692		Fgf2	2.15	0.0419314		Frem2	2.35	0.00149812						Lgi4	2.86	8.51e-06		Msx2	2.57
								Rfx4	1.55	4.893e-05										Tm4sf1	2.11	0.00882098		Lgi4	2.16	0.00043462		Ltbp1	2.36	0.00010252		Ednrb	2.14	0.00067468		Cyp4F14	2.34	3.13e-06						Sox9	2.82	0.00542607		Slc13a3	2.5
								Acsbg1	1.55	0.00540413										Lgi4	2.09	4.8e-07		Gjb2	2.16	0.00227145		Pla2g3	2.34	0.0162682		Itga6	2.14	0.0281838		Pygl	2.33	0.0111788						TMEM119	2.78	0.00184059		Slc16a1	2.47
								Pla2g3	1.55	0.045713										Gjb2	2.06	0.00193372		Itga6	2.12	1.4e-07		Kcnj10	2.29	2.21e-06		Frem2	2.13	0.00286761		Slc2a10	2.32	0.0170999						Prdx6	2.7	0.00069085		Sox9	2.42
								Gpr37L1	1.53	0.00999531										Cd109	2.02	0.00354785		Slc41a1	2.1	3.65e-06		Slc1a3	2.28	5.541e-05		Gpc6	2.13	0.0045542		Gjb6	2.32	0.023116						Fabp7	2.65	2.5e-06		Lgi4	2.42
								Kcnk1	1.53	0.0219933										Sox9	2.01	0.00525948		Slc16a1	2.08	2e-08		Npas3	2.27	0.0110782		Cldn11	2.12	0.0117659		Slc13a3	2.28	0.00518025						Cyp4F14	2.65	5.35e-06		Kcnj10	2.41
								Cbs	1.49	0.0001098										Fgf2	2.01	0.0221429		Slc2a10	2.08	0.0005435		Clu	2.25	1e-08		P2rx6	2.12	0.0166002		Slc7a2	2.26	0.0255236						Kcnj10	2.63	2.36e-06		Fstl1	2.39
								Ephx2	1.49	0.00239103										Slc25a18	1.99	0.00011219		Thbs4	2.07	0.00076155		Foxj1	2.25	0.00110285		Foxj1	2.11	0.0153366		Slc16a1	2.23	0.00081132						Rfx4	2.61	0.00496041		Fabp7	2.39
								Slc1a3	1.49	0.0134877										Chrdl1	1.98	0.00093641		Gdpd2	2.05	1.514e-05		Gli1	2.23	0.0101085		Gjb2	2.11	0.0206817		Cldn11	2.23	0.0316494						Itih3	2.6	0.00153189		aass	2.38
								Slc41a1	1.49	0.0167765										Itga6	1.96	0.0005968		Pygl	1.99	0.00662554		Slc1a4	2.18	0.00497021		Notch3	2.09	3.967e-05		Adora2b	2.21	0.0261666						Fgf2	2.53	8.011e-05		Ezr	2.34
								Stat2	1.48	0.00057918										Aqp9	1.96	0.0143251		Kcnj10	1.98	0.00293098		Aqp9	2.18	0.0411458		Kcnj10	2.02	0.0381081		Gjb2	2.2	0.0128587						Slc16a1	2.53	0.00321901		Thbs4	2.32
								Prdx6	1.48	0.0114506										Cdkn2a	1.93	0.00528555		Glb1	1.97	0.0163554		Tst	2.17	0.00356283		Slc2a10	2.01	0.012109		Fgf2	2.16	1.205e-05						Slc13a3	2.52	0.0001265		Slc41a1	2.3
								F3	1.47	0.00577476										Pygl	1.93	0.0123352		Itih3	1.97	0.0235049		Egfr	2.14	1.1e-07		Srebf1	2.01	0.037739		Lgi4	2.14	0.0087415						Fstl1	2.48	1.1e-07		Cdkn2a	2.3
								Prodh	1.47	0.0392799										Slc1a3	1.92	3.98e-06		Fzd10	1.95	0.00098491		Gjb6	2.14	5.062e-05		Rhcg	1.99	0.00271268		Acsbg1	2.12	0.018253						Sirt2	2.48	0.0042566		Itih3	2.27
								Abcd2	1.46	1.636e-05										Fabp7	1.92	8.773e-05		Frem2	1.93	0.00022869		Cyp4F14	2.13	0.0021373		Acsbg1	1.98	0.00557586		Fstl1	2.11	2.5e-07						Glb1	2.4	0.00069566		Rfx4	2.24
								Notch3	1.46	0.00036003										Rfx4	1.9	0.00221914		Slc1a3	1.91	0.00143788		Slc41a1	2.13	0.00734725		Lgi4	1.98	0.0188566		Thbs1	2.11	0.00320556						Slc20a1	2.4	0.00220115		Slc2a10	2.21
								Pdgfc	1.46	0.022866										Sirt2	1.85	0.00013438		Slc39a12	1.91	0.0272196		Fstl1	2.11	0.00035859		Adora2b	1.96	0.00704213		Mmp1a	2.11	0.0254803						Gpr37L1	2.34	0.00082599		Sirt2	2.2
								Slc2a10	1.45	1.817e-05										Slc20a1	1.85	0.00960341		Sirt2	1.9	1.63e-06		Slc16a1	2.09	0.00814979		Kcnn3	1.95	0.0154509		Rgs20	2.11	0.0366622						Slc41a1	2.32	0.0106604		Slc1a3	2.18
								Ntsr2	1.45	0.00012849										Prdx6	1.84	0.00819355		Slc20a1	1.9	0.00133543		Sorcs2	2.05	0.0216283		Slc7a2	1.93	0.0221097		Kcnj10	2.1	7.391e-05						Slc1a3	2.31	0.00029788		Gas1	2.15
								Plxnb1	1.45	0.00079836										F3	1.83	2.9e-07		P2rx6	1.86	0.0126424		Slc13a3	2.04	0.00037055		Gpr37L1	1.93	0.0260165		Gpc6	2.09	0.0245751						Timp3	2.3	0.00126777		Gjb6	2.14
								Lcat	1.45	0.00302202										Pdk4	1.8	0.00413393		Gjb6	1.86	0.0168487		S100B	2.03	0.00523355		Gli1	1.92	0.00352989		Prdx6	2.06	0.00490275						Paqr6	2.3	0.00696223		Paqr6	2.11
								Slc16a1	1.45	0.0110548										Slc16a1	1.8	0.0318761		Mmp14	1.84	0.0114346		Gli3	2.02	0.00910423		Slc16a1	1.92	0.038189		Gpr37L1	1.99	0.00165777						Papss2	2.28	0.00023585		Glb1	2.1
								Slc1a4	1.44	0.0193549										Fzd10	1.78	0.00405696		Klf15	1.84	0.0181646		Rfx4	2.01	2.528e-05		Ltbp1	1.92	0.0486276		Gli3	1.98	4.156e-05						Slc25a18	2.27	6.4e-07		Gjb2	2.1
								Aldoc	1.43	0.00508959										Ednrb	1.76	1.78e-06		Fabp7	1.83	0.00482319		Gpc6	2	0.00555813		Sorcs2	1.91	5.155e-05		Slc1a4	1.98	0.00597493						Acsbg1	2.27	0.0052464		Acsbg1	2.07
								Pld2	1.43	0.0311653										Frem2	1.76	6.04e-06		Padi2	1.82	0.00022744		Lgi4	1.99	3.21e-06		Paqr6	1.9	0.00018366		Mertk	1.96	0.0250255						Gjb6	2.24	0.00270882		Gpr37L1	2.05
								Htra1	1.41	0.00264527										Fstl1	1.76	0.000678		Rfx4	1.79	0.00041984		Gpr37L1	1.99	1.892e-05		Kcnj16	1.9	0.00398183		Ltbp1	1.94	0.011301						P2rx6	2.22	0.0212226		Pla2g7	2.04
								Itga6	1.41	0.00564493										Gpr37L1	1.75	0.000219		Rgs20	1.79	0.00336092		Rgs20	1.95	0.00030804		Mmp14	1.9	0.0240877		F3	1.93	0.0200729						Slc2a10	2.21	0.00538825		Timp3	2.02
								Fgfr1	1.41	0.00966732										Slc39a12	1.75	0.00238951		Fstl1	1.78	4.91e-06		Adora2b	1.95	0.00123996		Gli3	1.88	0.0192791		Slc38a3	1.92	1.541e-05						aass	2.21	0.00619236		Atp13A4	2
								Sema4a	1.4	0.00043668										Padi2	1.72	0.00065827		Stat2	1.77	0.0180572		Mertk	1.92	0.00020968		Il33	1.87	0.00026836		Slc24a6	1.9	0.0269169						Gas1	2.18	0.0059533		Papss2	1.98
								Phkg1	1.39	1.61e-06										Ltbp1	1.71	0.00050306		Npas3	1.75	0.0161213		Acsbg1	1.88	0.00120096		Slc20a1	1.87	0.00245946		Ednrb	1.88	0.00426107						Cyp19a1	2.12	0.0155641		Abcd2	1.97
								Hepacam	1.39	0.045995										Mertk	1.69	0.00014513		Gpr37L1	1.7	0.00924835		Fgfr1	1.86	0.00175098		Sema4a	1.86	0.00501873		Glb1	1.88	0.0204125						Notch1	2.11	0.00463389		Ednrb	1.95
								Ttyh1	1.38	0.0123405										aass	1.69	0.00873529		Acsbg1	1.7	0.0172465		Cdkn2a	1.86	0.00251074		Pld2	1.85	0.00380108		Npas3	1.87	0.0029693						Daam2	2.11	0.0104016		Slc20a1	1.91
								Pfkfb3	1.37	3.185e-05										Slc2a10	1.69	0.0455407		Egfr	1.69	0.00985633		Gli2	1.84	0.0268074		Sirt2	1.82	0.0374816		Sirt2	1.87	0.00707241						Atp13A4	2.1	0.0154094		Rgs20	1.9
								Npas3	1.37	0.00742912										Glb1	1.68	0.0208999		Slc25a18	1.69	0.0293783		Fzd1	1.83	0.0148944		Glb1	1.79	0.0320248		Pld2	1.86	0.0107976						Slc24a6	2.1	0.0226401		Pfkfb3	1.89
								Daam2	1.37	0.012721										Egfr	1.66	0.00732291		Gli2	1.69	0.040981		Ackr4	1.83	0.0257373		Npas3	1.77	0.00832492		Slc20a1	1.85	0.00608292						Abcd2	2.07	1.6e-07		Stat2	1.89
								Frem2	1.36	0.0447315										Timp3	1.66	0.0466829		Ednrb	1.68	0.00238047		Il33	1.82	0.00071392		Slc41a1	1.77	0.0303747		Iba1	1.83	0.00196978						F3	2.07	0.00046479		Daam2	1.88
								Gldc	1.35	0.00836426										Htra1	1.65	6.649e-05		Pld2	1.68	0.00518123		Slc20a1	1.82	0.00314809		Fzd1	1.75	0.0121692		Mmp14	1.82	0.0169084						Thbs1	2.07	0.0118458		Frem2	1.86
								Gpc6	1.35	0.0489459										Mmp14	1.63	0.00086416		Plxnb1	1.65	3.69e-06		F3	1.8	0.00541102		Iba1	1.75	0.0423816		Bmpr1b	1.82	0.0284161						Pla2g7	2.05	0.00751189		Slc39a12	1.84
								Fstl1	1.33	0.0197042										Rgs20	1.63	0.00989732		Cdkn2a	1.64	0.027633		Sirt2	1.78	3.7e-07		Bmpr1b	1.74	0.00322734		Kcnj16	1.78	0.0001091						Slc39a12	2.02	0.0268578		F3	1.82
								Hsd11B1	1.32	0.00087405										Daam2	1.62	2.598e-05		Fgfr1	1.63	5.16e-06		Ednrb	1.78	3.78e-06		Mertk	1.74	0.0110566		Gas1	1.77	0.0325989						Ednrb	2	6.169e-05		Fzd10	1.82
								Bmpr1b	1.32	0.00125565										Hepacam	1.61	0.00010523		Mertk	1.62	5.41e-06		Prdm16	1.78	0.0358213		Cspg5	1.71	0.00804833		Plxnb1	1.75	0.00478376						Pfkfb3	2	0.0145493		Aqp9	1.78
								Grm2	1.32	0.0149374										Abcd2	1.57	0.00051453		Daam2	1.62	4.111e-05		Hacd2	1.77	0.00442105		Timp3	1.7	1.708e-05		Sorcs2	1.75	0.00588344						Mertk	1.98	0.00090947		Rgma	1.77
								Phka1	1.3	0.011642										Pfkfb3	1.56	8.58e-06		F3	1.62	0.00951012		Pfkfb3	1.75	0.00369017		Par6	1.7	0.00023083		Slc9a3r1	1.74	0.0187352						Egfr	1.95	2.8e-07		Par6	1.76
								Ptprz1	1.29	0.00060641										Hacd2	1.56	0.00192378		Rgma	1.61	1.64e-05		Glb1	1.75	0.0174653		Slc39a12	1.69	1e-07		P2RY12	1.73	3.853e-05						Par6	1.95	6.15e-06		Ltbp1	1.75
								Adhfe1	1.29	0.0013133										P2RY12	1.56	0.00278191		Slc1a4	1.61	0.0068774		Slc14a2	1.74	0.00361819		Pdk4	1.68	1.047e-05		Pdk4	1.73	0.0420451						Frem2	1.94	0.00641617		Notch1	1.75
								Mertk	1.29	0.00377756										Npas3	1.56	0.0274018		Pfkfb3	1.6	6.443e-05		Gas1	1.74	0.0273981		F3	1.68	0.00843689		Timp3	1.72	0.00146911						Rgs20	1.93	0.00575919		Cyp19a1	1.74
								Bdnf	1.29	0.0114017										Phkg1	1.53	9.5e-07		Hacd2	1.6	0.00767267		Slc24a6	1.73	0.0382146		Ptprz1	1.66	5.44e-05		Abcd2	1.71	0.0173141						Ltbp1	1.9	0.0336653		Hacd2	1.73
								Sorcs2	1.29	0.0116345										Stat2	1.53	0.00439909		Notch1	1.57	1.171e-05		Mmp14	1.71	0.0462804		Ntrk2	1.66	0.00217671		Slc41a1	1.7	7.4e-07						Id4	1.88	0.0001386		Pdk4	1.73
								P2RY12	1.27	0.00067837										Acsbg1	1.53	0.00527819		Gas1	1.56	3.86e-06		Timp3	1.7	0.00466741		Slc9a3r1	1.66	0.0226654		Fgfr1	1.7	2.12e-06						Bmpr1b	1.88	0.0002048		Fzd1	1.73
								Trpm7	1.24	0.0455088										Klf15	1.53	0.0312586		Tgfa	1.56	0.00367293		Notch1	1.69	0.00574021		Cth	1.65	0.00148174		Ntrk2	1.68	0.0146687						Pld2	1.88	0.00090707		Mmp14	1.72
								Ppp1R3C	1.23	0.00747648										Rgma	1.52	0.00108856		Abcd2	1.56	0.0243773		Lgals4	1.68	0.011749		Plxnb1	1.65	0.0121772		Pla2g7	1.67	0.0147942						Npas3	1.86	0.0031263		Npas3	1.71
								Slc25a42	1.23	0.0075861										Prodh	1.51	0.00230104		Paqr6	1.54	0.00166099		Notch3	1.68	0.0247797		Phkg1	1.62	0.040587		Fzd1	1.67	0.0181262						Hacd2	1.86	0.0168789		Megf10	1.7
								Gstm1	1.22	0.00164487										Paqr6	1.51	0.00533649		Itga7	1.54	0.00363805		Abcd2	1.66	0.00088198		Rgma	1.61	0.0136592		Gli2	1.66	0.0368382						Rgma	1.85	0.00321138		Fgfr1	1.69
								Slc1a2	1.22	0.00742758										Fgfr1	1.51	0.0299634		Gpc6	1.51	0.0252992		Hepacam	1.65	0.00353662		Pdgfc	1.57	0.00199718		Padi2	1.66	0.0372832						Gjb2	1.83	0.00153332		Phkg1	1.69
								Fkbp5	1.21	0.00334644										Nxpe4	1.49	0.00030602		Ltbp1	1.51	0.0265759		Daam2	1.64	0.00031442		Hepacam	1.56	0.0144011		Prdm16	1.65	0.00110666						Notch3	1.81	0.0011421		Plxnb1	1.68
								Ntrk2	1.21	0.0243513										Slc9a3r1	1.49	0.0033303		Sorcs2	1.5	2.792e-05		Kcnn3	1.63	0.00188831		Gli2	1.56	0.0343965		Phkg1	1.65	0.0140848						Pdk4	1.79	3.01e-06		Pld2	1.68
								Phkb	1.21	0.038282										Ntsr2	1.49	0.0126272		Slc9a3r1	1.5	0.00178179		Efna4	1.62	0.00257077		P2RY12	1.55	0.022022		Ptprz1	1.64	0.015221						Klf15	1.78	0.00147959		Id4	1.67
								Gabrg1	-1.22	0.0241581										Gli2	1.47	0.00038655		Soat1	1.5	0.0226385		P2RY12	1.61	1.159e-05		Phkb	1.52	8.522e-05		Slc39a12	1.63	0.00251217						Plxnb1	1.78	0.00829838		Ackr4	1.66
								Gria2	-1.22	0.0378743										Itga7	1.47	0.00974835		Pdk4	1.5	0.0485482		Par6	1.6	0.0127249		Soat1	1.51	0.04709		Pdgfc	1.63	0.00253469						Gli1	1.78	0.0221059		Ddo	1.65
								Slc30a10	-1.22	0.041643										Aldoc	1.46	5.61e-05		Hepacam	1.49	0.00570911		Pld2	1.59	6.33e-06		Crot	1.5	0.00072643		Par6	1.63	0.0403609						Ackr4	1.76	0.0107196		Notch3	1.65
								Nlgn1	-1.23	0.0345972										Tgfa	1.46	0.00013467		Phkg1	1.49	0.00890905		Ptprz1	1.59	0.00177153		Rorb	1.5	0.0404509		Pfkfb3	1.62	0.0105169						Hepacam	1.76	0.0253146		Egfr	1.64
								Alcam	-1.25	0.045927										Sorcs2	1.46	0.0309234		Efna4	1.49	0.0495877		Plxnb1	1.56	0.00080923		Aldoc	1.49	0.00013152		Notch1	1.61	0.00472979						Mmp1a	1.76	0.0444874		Mertk	1.64
								Idi1	-1.3	0.0391556										Plxnb1	1.45	0.00241385		Ddo	1.47	0.00883548		Pdk4	1.56	0.0201907		Ephx2	1.48	1.951e-05		Gli1	1.57	0.0185043						Phkg1	1.75	0.00526086		Slc25a18	1.62
								Slc6a11	-1.33	0.00119998										Megf10	1.45	0.00697921		Fzd1	1.42	0.00395813		Klf15	1.56	0.0381384		Nxpe4	1.47	0.00129506		Gja1	1.57	0.0314036						Fgfr1	1.74	0.0155654		Hepacam	1.62
								Nrxn1	-1.39	0.00996369										Gja1	1.45	0.0115606		Grin2c	1.42	0.0176222		Pla2g7	1.55	4.4e-07		Dag1	1.45	0.0410418		Efna4	1.56	0.00570365						P2RY12	1.71	5.143e-05		Slc24a6	1.61
								Mfge8	-1.45	0.00598287										Fgfr3	1.43	0.00018625		Prodh	1.42	0.0261054		Paqr6	1.54	0.00166577		Slc24a6	1.45	0.0489649		Hepacam	1.56	0.0301055						Soat1	1.71	0.00011834		Ntsr2	1.6
								Slc13a5	-1.54	0.0247697										Pla2g7	1.43	0.00258236		Ntrk2	1.41	0.00020808		Ntrk2	1.53	0.0201218		Sparcl1	1.44	0.0444293		Fzd10	1.55	0.0308758						Lcat	1.7	0.00153223		Slc9a3r1	1.59
								AI464131	-1.55	0.00076867										Pld2	1.43	0.010369		Kcnk1	1.4	0.00150743		Phkg1	1.51	1.219e-05		aass	1.43	0.0108658		Sox2	1.54	0.0176895						Megf10	1.7	0.0337361		Bmpr1b	1.59
								Nos1	-1.58	0.00322414										Acot1	1.43	0.015974		Htra1	1.39	0.0360626		Sox2	1.5	0.00025837		Asrgl1	1.41	0.00049027		Daam2	1.54	0.0392708						Ntrk2	1.69	0.00025118		Klf15	1.56
								Hes5	-3.09	0.00029977										Slc24a6	1.42	0.00061691		Trpm7	1.39	0.0497453		Pcdhgc5	1.48	8.742e-05		Adhfe1	1.41	0.00185409		Sparcl1	1.54	0.0474443						Slc9a3r1	1.69	0.00295807		Ptprz1	1.56
																				Ptprz1	1.41	2.2e-07		Slc26a6	1.38	0.00042919		Htra1	1.48	0.00010007		Slc26a6	1.38	0.00038971		Kcnn3	1.53	0.00562034						Nxpe4	1.69	0.00741316		Tgfa	1.56
																				Bmpr1b	1.41	0.00629033		Nxpe4	1.36	0.0010689		Rgma	1.48	0.00722644		Klf15	1.38	0.0295497		Notch3	1.48	0.0016581						Slc14a2	1.67	0.00489319		Soat1	1.54
																				Papss2	1.4	5.847e-05		Ptprz1	1.35	0.00421875		Bmpr1b	1.48	0.00943008		Fgfr3	1.37	0.00339683		Nwd1	1.48	0.0204155						Aqp9	1.65	0.0362374		Gpc6	1.53
																				Efna4	1.4	0.0439539		Ephx2	1.35	0.0192233		Sema4a	1.47	0.0225965		Ttyh1	1.35	2.2e-07		Hacd2	1.46	0.00953275						Fzd1	1.62	0.00248716		Slc1a4	1.51
																				Gpc6	1.4	0.0483104		Megf10	1.34	0.00255211		Slc26a6	1.45	0.0004619		Cdh20	1.35	0.0371361		Fgfr3	1.44	0.00180234						Slc1a4	1.61	5.15e-05		Ntrk2	1.5
																				Cbs	1.38	0.00045439		Pla2g7	1.34	0.00363395		Nwd1	1.44	1.384e-05		Nwd1	1.34	0.0202029		Phkb	1.44	0.0314235						Stat2	1.61	0.0211294		Sox2	1.49
																				Par6	1.38	0.00077205		Slc4a4	1.34	0.0113096		Fgfr3	1.43	0.00013964		Fads2	1.33	0.00069826		Dag1	1.43	4.779e-05						Sparcl1	1.6	1.1e-07		P2RY12	1.48
																				Gstm1	1.36	6.046e-05		Gli3	1.33	2.554e-05		Dag1	1.41	0.00215484		Tgfa	1.31	0.00319819		Aldoc	1.43	0.0211376						Prdm16	1.6	0.00177636		Slc26a6	1.47
																				Notch1	1.35	0.0222371		Dag1	1.33	0.00120817		Slc39a12	1.41	0.00421685		Maob	1.3	0.00161916		Tgfa	1.42	0.0201676						Tgfa	1.6	0.00412276		Htra1	1.44
																				Ddo	1.35	0.030753		Slc6a9	1.33	0.00835666		Gja1	1.4	4.39e-06		Ncan	1.29	0.00026291		Soat1	1.41	0.0472076						Kcnk1	1.59	5.446e-05		Ppp1R3C	1.43
																				Ntrk2	1.33	0.00146247		Lcat	1.31	0.0118084		Phkb	1.38	0.00174161		Ntsr2	1.29	0.00225228		Slc26a6	1.4	0.0419009						Ptprz1	1.59	0.00310589		Sorcs2	1.43
																				Slc26a6	1.33	0.00185794		Par6	1.31	0.0189503		Tgfa	1.38	0.0151182		Prodh	1.29	0.0158351		Papss2	1.36	0.0186443						Sox2	1.58	0.0207865		Phkb	1.43
																				Pdgfc	1.33	0.0409026		Phkb	1.31	0.0463281		Soat1	1.34	0.00017413		Acss1	1.29	0.0256533		Asrgl1	1.29	0.0154603						Prodh	1.58	0.0491517		Gli3	1.42
																				Id4	1.32	0.0174629		Bmpr1b	1.3	0.0208456		Ppp1R3C	1.34	0.0400892		PrnP	1.28	0.042081		Acot1	1.28	0.0323633						Ttyh1	1.56	0.03372		Ugp2	1.41
																				Glul	1.31	0.00056709		Gpt	1.29	0.0479897		Aldoc	1.33	7.633e-05		Pcdhgc5	1.27	0.00452001		Ugp2	1.26	0.0307732						Ppp1R3C	1.53	6.024e-05		Sparcl1	1.41
																				Slc4a4	1.31	0.00585956		Adpgk	1.28	0.00098316		Megf10	1.32	0.0188877		Adpgk	1.26	0.00074104		Nxpe4	1.25	0.00530776						Efna4	1.53	0.00438092		Celsr1	1.41
																				Sox2	1.31	0.0306976		Fgfr3	1.28	0.0108349		Gabrb1	1.32	0.047645		Slc1a2	1.26	0.0080162		PrnP	1.23	0.0230202						Tnc	1.53	0.0195047		Gli2	1.41
																				Gas1	1.31	0.0398338		P2RY12	1.24	0.00384513		Crot	1.31	0.00046439		Agl	1.24	0.0392492		Pygb	1.22	0.00593668						Aldoc	1.52	0.00036534		Lcat	1.4
																				Ttyh1	1.3	1.88e-06		Sox2	1.2	0.00188604		Agl	1.3	0.0188169		Pygb	1.23	0.0340284		Slc4a4	1.21	0.0362757						Gli3	1.52	0.0101973		Fgf1	1.4
																				Lcat	1.29	0.0295711		Grhl1	-1.23	0.0127404		Papss2	1.29	0.00027814		Glud1	1.21	0.00103181		Adhfe1	1.2	0.0271564						Kcnn3	1.52	0.0107237		Gja1	1.4
																				Gli3	1.28	3.736e-05		Nr4a1	-1.23	0.0258211		Padi2	1.29	0.0469941		Slc56a5	1.21	0.0126205		Gabrg1	-1.2	0.016959						Celsr1	1.51	0.00010667		Gstm1	1.38
																				Grin2c	1.28	0.00265094		Gabbr2	-1.23	0.0498592		Adpgk	1.25	0.00195172		Slc4a4	1.21	0.0475867		Ntrk3	-1.21	0.0294454						Slc4a4	1.5	0.00303537		Pcdhgc5	1.38
																				Kcnk1	1.28	0.0290539		Kcna2	-1.25	0.0487508		Cspg5	1.25	0.03186		Megf10	1.2	0.0190314		Gabra4	-1.23	0.00326768						Fgf1	1.49	0.019575		Bdnf	1.36
																				Kcnj16	1.28	0.0322507		Nrcam	-1.27	0.0478801		Slc1a2	1.22	0.00264213		Slc56a1	1.2	0.0419146		Syp	-1.23	0.00697923						Ntsr2	1.48	0.00179032		Asrgl1	1.35
																				Ephx2	1.25	0.00222319		Slc32a1	-1.3	0.00805782		Celsr1	1.22	0.00389087		Gabra4	-1.21	0.00703854		Sema6b	-1.25	0.0327432						Pcdhgc5	1.44	0.0110745		Aldoc	1.34
																				Fzd1	1.25	0.0148778		Gria2	-1.3	0.0309992		DMD	1.22	0.0348251		Nrxn1	-1.3	0.00231779		Alcam	-1.27	0.0419531						Sorcs2	1.43	0.00987024		Cdh20	1.32
																				Nwd1	1.24	0.0232535		Gabrg1	-1.31	0.00261633		Nlgn1	-1.21	0.0389026		Fzd2	-1.44	0.00378904		Gabbr2	-1.34	0.00494937						Gpt	1.43	0.015686		Adhfe1	1.31
																				Adhfe1	1.24	0.0476985		Fdft1	-1.31	0.0375513		Gria2	-1.24	0.0260203		Gria2	-1.52	0.00893251		Gabbr1	-1.34	0.0114792						Gja1	1.43	0.0176751		Trpm7	1.31
																				Pcdhgc5	1.23	0.0322131		Slc30a10	-1.32	0.00035487		Gabrg1	-1.24	0.0272815		Arc	-1.58	0.0273111		Slc30a10	-1.34	0.0446827						Ddo	1.42	0.0182661		Pdgfc	1.31
																				Phka1	1.23	0.0355947		Sox21	-1.33	0.0319651		Nrxn1	-1.25	0.0150333		Amigo2	-2.06	0.00877529		Slc7A10	-1.36	0.00303571						Glul	1.42	0.0309517		Nxpe4	1.29
																				Ugp2	1.22	5.497e-05		Gad1	-1.34	0.0154664		Gabbr1	-1.26	0.00144391						Nrxn1	-1.39	0.0390592						Slc26a6	1.41	0.00839646		Kcnk1	1.29
																				Slc1a2	1.22	0.00357683		Grm5	-1.36	0.0151108		Vegfa	-1.26	0.00602483						Hmgcs1	-1.41	0.044772						Nwd1	1.39	0.00023175		Kcnn3	1.28
																				Trpm7	1.22	0.00646128		Syp	-1.36	0.0184598		Grm5	-1.27	0.0166556						Grin1	-1.45	0.0208424						Adhfe1	1.39	0.00191358		Fgfr3	1.27
																				Sema4a	1.22	0.037552		Alcam	-1.4	6.023e-05		Slc30a10	-1.3	0.00406398						Grm5	-1.46	0.0295235						Phkb	1.38	1.612e-05		Ephx2	1.27
																				Asrgl1	1.22	0.0404607		Nlgn1	-1.41	0.0113847		Grm3	-1.33	0.0146284						Nlgn1	-1.48	0.0431974						Gstm1	1.37	3.287e-05		Pygb	1.25
																				Phkb	1.21	0.00177843		Snap25	-1.43	0.0341421		Snap25	-1.41	0.0189259						Hsd11B1	-1.52	0.00078204						Bdnf	1.37	0.00412107		Bmpr1a	1.24
																				Sparcl1	1.21	0.00492017		Sema5b	-1.44	0.00350159		Slc25a34	-1.49	0.00285994						Gria2	-1.54	0.010221						Dag1	1.36	0.00041229		Gldc	1.23
																				Celsr1	1.21	0.0101324		Hmgcr	-1.44	0.0137037		Slc6a11	-1.49	0.0117977						Ephb3	-1.59	0.00062581						Adpgk	1.36	0.0285626		Dtna	1.23
																				Ppil6	1.2	0.0150408		Ephb3	-1.46	0.0215436		Amigo2	-1.53	0.0109252						Snap25	-1.6	0.0404197						Trpm7	1.36	0.0300607		Slc4a4	1.23
																				Slc30a10	-1.2	0.00316027		Hmgcs1	-1.46	0.0234149		Aifm3	-1.53	0.0250957						Fzd2	-1.74	8.246e-05						Fads2	1.36	0.0387826		Nwd1	1.22
																				Slc32a1	-1.2	0.0104412		Grm3	-1.47	0.00382984		Tm7sf2	-1.6	0.00740475						AI464131	-1.85	0.0148259						Grin2c	1.36	0.0435599		Gabrb1	1.2
																				Nrcam	-1.21	0.0048479		Nrxn1	-1.47	0.0233726		Arc	-1.61	0.0356441						Slc25a34	-2.42	0.0144915						Ugp2	1.34	1.9e-07		Agl	1.2
																				Gria2	-1.21	0.0146973		St6Galnac5	-1.57	0.00164302		Agt	-1.62	0.0376721						Cyp4f15	-2.82	0.020562						Pdgfc	1.34	0.0113209		Nrcam	-1.21
																				Sema5b	-1.24	0.0121325		Nos1	-1.6	0.00058709		Idi1	-1.76	0.0212288						Hes5	-4.02	0.0443412						Pygb	1.33	0.0361008		Hsd11B1	-1.21
																				Gad1	-1.24	0.0262571		Arc	-1.6	0.00120825		Nos1	-1.8	0.0352864														Asrgl1	1.32	1.93e-06		Slc6a1	-1.22
																				Nlgn1	-1.25	7.486e-05		Slc25a34	-1.64	0.0312334		AI464131	-1.94	4.6e-07														DMD	1.31	0.00592716		Tm7sf2	-1.24
																				Alcam	-1.25	0.00129014		Slc6a11	-1.67	0.00388482		Fzd2	-2.05	1.58e-05														Slc6a9	1.31	0.00975546		Gpc5	-1.25
																				Ephb3	-1.26	0.0152584		Msmo1	-1.74	0.00245044		Mfge8	-2.08	0.0234141														Agl	1.28	0.00252378		Gpc4	-1.25
																				Syp	-1.28	0.0009526		Idi1	-1.88	0.00211105		Nr4a2	-2.1	0.00046429														Bmpr1a	1.27	3.1e-07		Idi1	-1.25
																				Snap25	-1.29	0.00652969		Cyp4f15	-1.89	0.016975		Hes5	-5.4	0.00177194														Paqr8	1.27	0.0459351		Kcna2	-1.28
																				Nrxn1	-1.29	0.0126958		Mfge8	-1.9	0.0371138																		Sema4a	1.25	0.0165372		Arntl	-1.28
																				Grm5	-1.31	1.626e-05		AI464131	-2.18	0.00024699																		Kcnj16	1.25	0.0185544		Gabbr1	-1.29
																				Gabrg1	-1.31	0.00327728		Nr4a2	-2.83	6.272e-05																		PrnP	1.24	0.00836019		Ntrk3	-1.33
																				Hmgcs1	-1.31	0.0281338		Hes5	-5.98	6.7e-07																		Dtna	1.21	2.655e-05		Lrrk2	-1.33
																				Hmgcr	-1.34	0.00249283																						Ncan	1.21	0.00151475		Sypl2	-1.33
																				St6Galnac5	-1.42	2.534e-05																						Gldc	1.21	0.0249459		Gabbr2	-1.38
																				Slc6a11	-1.43	0.00442018																						Sema6b	-1.21	0.00644956		Gria2	-1.41
																				Vegfa	-1.46	0.0176048																						Kcna2	-1.21	0.0132579		Kcnn2	-1.41
																				Cyp4f15	-1.57	0.0147202																						Nrcam	-1.25	0.00094453		Alcam	-1.42
																				Nos1	-1.59	0.00059489																						Gabbr2	-1.32	0.00245545		Sema6b	-1.42
																				Nat8	-1.62	0.0351701																						Arc	-1.33	0.00025826		Syp	-1.43
																				Msmo1	-1.67	0.0151427																						Hmgcs1	-1.37	0.0333187		Grhl1	-1.43
																				Mfge8	-2.11	0.00751555																						Kcnn2	-1.38	0.0446933		Nr4a1	-1.43
																				Nr4a2	-2.13	0.0001318																						Gabbr1	-1.4	0.00903758		Elovl2	-1.43
																				Hes5	-5.08	0.00081346																						Ntrk3	-1.43	0.00269744		Nrxn1	-1.45
																																												Grhl1	-1.44	2.319e-05		Syn2	-1.45
																																												Syp	-1.5	2.093e-05		Grin2b	-1.47
																																												Nrxn1	-1.51	0.00024817		Grin1	-1.49
																																												Syn2	-1.52	0.00037841		Slc30a10	-1.5
																																												Grm5	-1.53	0.00394243		Arc	-1.52
																																												Gria2	-1.54	9e-08		Grm5	-1.55
																																												Grin1	-1.54	8.36e-06		Vegfa	-1.59
																																												Slc30a10	-1.55	0.00034737		Snap25	-1.59
																																												Nat8	-1.57	0.0274442		Nlgn1	-1.6
																																												Vegfa	-1.59	0.00145086		Sema5b	-1.62
																																												Idi1	-1.59	0.00977868		Slc7A10	-1.65
																																												Slc7A10	-1.61	1.36e-05		Nos1	-1.85
																																												Grin2b	-1.61	0.00019152		St6Galnac5	-1.85
																																												Fzd2	-1.63	0.042586		Ephb3	-1.85
																																												Nlgn1	-1.72	0.00010901		Fzd2	-1.88
																																												Slc6a11	-1.88	0.00060792		Slc6a11	-2.01
																																												Aifm3	-1.9	0.006829		Aifm3	-2.24
																																												Ephb3	-1.9	0.0299702		AI464131	-2.42
																																												Nos1	-1.91	0.00061624		Nr4a2	-2.58
																																												St6Galnac5	-2.03	3.2e-07		Mfge8	-2.81
																																												AI464131	-2.03	0.00945332		Cyp4f15	-3.59
																																												Slc25a34	-2.23	0.00130167		Hes5	-7.1
																																												Mfge8	-2.43	0.00075666
																																												Cyp4f15	-2.82	0.00462501
																																												Hes5	-4.96	2.81e-06
[truncated: 19 more columns]

## Sheet: Th
Probe Name	Norm ip M : Th vs. Norm ip F : Th	P value of: Norm ip M : Th vs. Norm ip F : Th	ME7 ip F : Th vs. Norm ip F : Th	P value of: ME7 ip F : Th vs. Norm ip F : Th	ME7 ip M : Th vs. Norm ip F : Th	P value of: ME7 ip M : Th vs. Norm ip F : Th	22L ip F : Th vs. Norm ip F : Th	P value of: 22L ip F : Th vs. Norm ip F : Th	22L ip M : Th vs. Norm ip F : Th	P value of: 22L ip M : Th vs. Norm ip F : Th	RML ip F : Th vs. Norm ip F : Th	P value of: RML ip F : Th vs. Norm ip F : Th	RML ip M : Th vs. Norm ip F : Th	P value of: RML ip M : Th vs. Norm ip F : Th	SSLOW ip1 F : Th vs. Norm ip F : Th	P value of: SSLOW ip1 F : Th vs. Norm ip F : Th	SSLOW ip F : Th vs. Norm ip F : Th	P value of: SSLOW ip F : Th vs. Norm ip F : Th	SSLOW ip M : Th vs. Norm ip F : Th	P value of: SSLOW ip M : Th vs. Norm ip F : Th	Norm ic F : Th vs. Norm ip F : Th	P value of: Norm ic F : Th vs. Norm ip F : Th	ME7 ic F : Th vs. Norm ip F : Th	P value of: ME7 ic F : Th vs. Norm ip F : Th	ME7 ic M : Th vs. Norm ip F : Th	P value of: ME7 ic M : Th vs. Norm ip F : Th	22L ic F : Th vs. Norm ip F : Th	P value of: 22L ic F : Th vs. Norm ip F : Th	22L ic M : Th vs. Norm ip F : Th	P value of: 22L ic M : Th vs. Norm ip F : Th	RML ic F : Th vs. Norm ip F : Th	P value of: RML ic F : Th vs. Norm ip F : Th	RML ic M : Th vs. Norm ip F : Th	P value of: RML ic M : Th vs. Norm ip F : Th	SSLOW ic F : Th vs. Norm ip F : Th	P value of: SSLOW ic F : Th vs. Norm ip F : Th	SSLOW ic M : Th vs. Norm ip F : Th	P value of: SSLOW ic M : Th vs. Norm ip F : Th
A2m	-1.12	0.459842	7.69	0.0096967	14.46	2.02e-06	8.48	5.73e-06	8.01	0.00044116	22.27	3.874e-05	21.98	1.3e-06	24.45	0.00024273	20.59	2.374e-05	22.91	0.00271575	1.09	0.67224	36.06	3.6e-07	21.56	8.61e-06	22.42	0.00087362	23.33	2.99e-06	33.27	5.5e-07	28.16	1.7e-07	28.42	4.2e-07	22.83	0.0001192
AI464131	-1.09	0.0336118	-1.24	0.0774367	-1.27	0.0501175	-1.18	0.0753641	-1.24	0.00022006	-1.45	0.0139869	-1.43	5.75e-06	-1.04	0.164558	1.02	0.622028	-1.11	0.0844248	-1.14	0.161213	-1.28	3.849e-05	-1.37	0.00506707	-1.15	0.040193	-1.19	0.00878954	-1.34	0.064349	-1.31	0.00945289	-1.07	0.268109	-1.1	0.168244
Abca1	-1.05	0.43467	1.97	0.0340005	2.96	0.00057348	1.92	0.00199471	2.09	0.00661916	4.39	0.00381568	4.23	0.00293374	4.52	0.00245007	3.75	0.00027994	3.74	0.0116625	1.06	0.289	5.58	1e-08	4.32	0.0004305	3.97	0.00373746	4.28	1e-08	5.69	9.743e-05	4.84	0.00208051	5.26	2.892e-05	4.46	0.00365099
Abcd2	-1.07	0.462519	1.13	0.216944	1.25	0.00307251	1.25	0.00302615	1.18	0.0280662	1.37	0.00837534	1.29	0.00137095	1.49	0.00058569	1.38	0.00147266	1.42	0.00104445	1.02	0.757479	1.34	0.00255083	1.31	0.0121984	1.39	0.00067095	1.45	0.00803476	1.22	0.0217765	1.22	0.0206383	1.57	0.00046563	1.45	0.0272656
Ackr4	-1.2	0.58687	1.1	0.846213	2.17	0.426966	-1.06	0.866681	2.71	0.00646247	1.11	0.75364	1.23	0.655123	1.34	0.562544	1.14	0.578157	1.01	0.971821	-1.26	0.465553	2.43	0.328802	2.61	0.102324	-1.4	0.170808	2.32	0.230065	1.12	0.650885	-1.09	0.713215	1.95	0.490738	-1.15	0.655028
Acot1	-1.04	0.683676	-1.03	0.844293	-1.05	0.620537	-1.32	0.0251162	-1.13	0.134493	-1.02	0.790328	-1.11	0.301697	-1.11	0.21943	-1.18	0.0595168	-1.04	0.785526	1.19	0.0513513	-1.05	0.710376	-1	0.980226	1.19	0.104106	-1.06	0.726701	1.08	0.447996	-1.02	0.912852	-1.15	0.32461	-1.37	0.00865897
Acsbg1	-1.05	0.256157	1.24	0.131914	1.6	0.00012676	1.39	0.00031879	1.22	0.0146952	1.34	0.00750897	1.27	0.00347578	1.66	0.0006381	1.68	6.326e-05	1.73	0.0108768	-1.12	0.428738	1.81	3.64e-06	1.54	0.00459014	1.27	0.0906179	1.51	3.19e-05	1.53	0.00034581	1.48	0.00165914	1.87	1.54e-06	1.65	0.0140077
Acsl6	1.02	0.641492	1	0.979049	1.02	0.682692	-1.03	0.565774	-1.03	0.608513	1.04	0.346811	1.01	0.848614	-1.06	0.209778	-1.02	0.553169	-1.03	0.411563	1.04	0.368903	1.07	0.122265	1.05	0.281475	-1.09	0.0849011	1.04	0.278737	-1.04	0.530573	-1.05	0.247572	1.01	0.905072	-1.1	0.0373557
Acss1	-1.15	0.0993726	1.17	0.0557955	1.39	0.00037316	1.36	0.00413534	1.37	0.00056951	1.13	0.0749742	1.25	0.00565097	1.53	0.0003908	1.81	0.00151393	1.47	0.00385739	-1.06	0.6404	1.65	2.775e-05	1.74	1.882e-05	1.32	0.0264589	1.44	0.0004168	1.41	0.126204	1.51	0.00031693	1.6	0.00139779	1.29	0.0707651
Adhfe1	-1.01	0.734993	1.08	0.0109668	1.27	2.235e-05	1.13	0.158252	-1.01	0.776017	1.03	0.40762	1	0.987966	1.08	0.427231	1.28	0.0151378	1.02	0.82538	-1.06	0.531516	1.31	0.00838788	1.4	0.00876972	-1.02	0.479189	1.21	0.015428	1.22	0.0643417	1.21	0.10687	1.14	0.153192	1.16	0.127772
Adora2b	-1.22	0.0524672	1.11	0.64356	1.19	0.11089	1.16	0.120917	1.38	0.0337592	1.54	0.00141073	1.34	0.010874	1.24	0.0321728	1.32	0.022038	1.36	0.00756391	1.18	0.404988	1.7	0.0145462	1.57	0.00195652	1.21	0.299037	1.31	0.0572375	1.5	0.0116491	1.27	0.366308	1.4	0.0137793	1.35	0.0988429
Adpgk	-1.04	0.354059	-1.05	0.332556	1.01	0.8104	-1.02	0.761001	1.04	0.367362	-1.02	0.704599	-1.02	0.684406	-1.09	0.389712	-1.07	0.186817	-1.01	0.806338	-1.06	0.204602	1.05	0.344745	1	0.914177	1	0.987352	-1.01	0.750246	-1.07	0.219809	1	0.965241	1	0.972178	1.02	0.586079
Adrb1	1.01	0.850272	-1.33	0.00432472	-1.43	0.00413564	-1.4	0.074441	-1.12	0.135689	-1.6	0.00114211	-1.72	0.00029284	-1.57	0.0774782	-2.1	0.0267125	-2.08	0.0332736	-1.18	0.298989	-1.78	0.00204229	-2.12	1.983e-05	-1.63	0.00021446	-1.46	0.00144363	-1.77	0.00099929	-1.74	0.00014519	-1.56	0.0424951	-1.4	0.0278296
Agl	1.01	0.811938	1.07	0.2359	1.05	0.309266	1.07	0.100841	1.1	0.0339407	1.09	0.0512849	1.07	0.176636	1.02	0.769434	1.1	0.147667	1.02	0.739994	-1.05	0.279464	1.18	0.00332225	1.13	0.0107861	1.06	0.403747	1.07	0.103725	1.1	0.0332823	1.14	0.0229758	1.07	0.15923	1.04	0.327576
Agt	1.19	0.020715	1.05	0.74835	1.51	0.00016625	1.71	2.528e-05	1	0.947223	1.6	0.00016254	1.54	0.00024254	1.58	0.00031684	1.63	0.134448	1.54	0.0624636	1.07	0.655191	1.79	4.139e-05	1.38	0.0390882	1.24	0.00831266	1.36	0.00450626	2.24	0.011963	1.68	0.188731	1.4	0.0517319	1.54	0.0208478
Aifm3	1.21	0.00785244	-1.08	0.520006	-1.04	0.646344	-1.09	0.112936	1	0.973316	-1.11	0.135095	-1.15	0.0221915	-1.24	0.00893517	-1.11	0.345253	-1.07	0.55391	1.04	0.377737	-1.21	0.0376735	-1.26	0.0156609	-1.32	0.0111094	-1.33	0.037112	-1.19	0.127705	-1.26	0.0316703	-1.29	0.206711	-1.3	0.0670079
Alcam	-1.25	0.17955	-1.07	0.736987	-1.05	0.757137	-1	0.981927	-1.14	0.446092	-1.09	0.563871	-1.07	0.664101	1.03	0.858302	1.14	0.513592	1.19	0.427551	-1.12	0.558909	1.08	0.603158	1.13	0.544433	1.09	0.561611	-1.07	0.679257	1.12	0.543227	1.02	0.896857	-1.21	0.250332	-1.26	0.246226
Aldh1l1	-1.01	0.913117	1.93	0.0152306	2.2	0.00241761	2.31	5e-08	2.12	0.00033208	2.14	1.42e-06	1.91	0.00296304	2.23	3.987e-05	2.51	4e-08	2.53	0.00246369	-1.08	0.350895	2.45	4.16e-06	2.19	3e-08	2.58	1.28e-06	2.66	1e-08	2.02	5e-08	1.75	0.0247335	2.44	0.00164084	2.44	0.00272176
Aldoc	-1.02	0.606331	1.35	0.0344169	1.47	7.329e-05	1.4	9.663e-05	1.22	0.00180856	1.35	0.00167631	1.39	0.00020082	1.45	0.00093918	1.35	0.00524774	1.46	4.739e-05	-1.03	0.761678	1.56	2.53e-05	1.4	0.00022791	1.23	0.0628997	1.43	9.466e-05	1.54	5.476e-05	1.37	0.0208806	1.37	0.00139037	1.49	0.00136788
Amigo2	1.31	0.0851152	1.45	0.0312742	1.37	0.0421969	1.1	0.58367	1.28	0.152431	1.24	0.21061	1.41	0.0390734	-1.03	0.889673	-1.27	0.273153	1.03	0.924467	1.23	0.215245	1.42	0.0355756	1.23	0.373255	1.31	0.0850852	1.16	0.383517	1.45	0.148523	1.25	0.186127	-1.61	0.130437	-1.4	0.406972
Apc	-1.06	0.190163	-1.16	0.0694708	-1.25	0.00330102	-1.25	0.00012709	-1.09	0.0219519	-1.13	0.00431454	-1.13	0.0135871	-1.11	0.0270706	-1.33	0.00130214	-1.33	0.0033046	-1.13	0.0956142	-1.26	0.00015921	-1.27	0.00039778	-1.15	0.00213265	-1.14	0.00620569	-1.14	0.015194	-1.19	0.00071851	-1.25	0.0069532	-1.19	0.00175632
Apoe	1.02	0.708989	1.95	0.0997453	3.4	0.00035596	2.19	2.508e-05	2.5	0.01472	5.41	0.00499833	5.07	0.00190213	5.36	0.00058399	5.14	0.0015371	5.44	0.0136096	1.07	0.408875	8.18	1.133e-05	6.25	0.00116609	4.69	0.00137689	5.74	3.005e-05	7.06	0.00314747	6.21	0.00521247	7.06	0.00045712	5.31	0.00850086
Appl2	1.03	0.632152	-1.02	0.800822	1.2	0.0274419	1.11	0.130544	1.06	0.258619	1.09	0.113816	1.14	0.0245871	1.19	0.0248377	1.22	0.049482	1.27	0.0280986	-1.01	0.848525	1.41	0.00023853	1.26	0.0231225	1.2	0.0997647	1.16	0.0264237	1.33	0.00081826	1.36	0.00539679	1.22	0.141717	1.15	0.0626262
Aqp4	-1.09	0.315989	2.69	0.0163994	3.53	4e-08	3.28	0.00017134	3.36	0.00100072	4.67	0.00077198	3.84	1e-08	6.73	0.00106511	6.1	0.00622529	6.03	0.00266897	-1.04	0.646078	6	3e-08	5.05	0.00353856	5.34	0.00426609	5.8	2.1e-07	5.31	2.3e-07	4.67	0.0029269	6.72	0.00024225	6.14	0.00049943
Aqp9	-1.18	0.529509	1.09	0.601706	1.33	0.0617175	1.19	0.67215	1.02	0.939306	1.62	0.0444347	1.45	0.150473	-1.08	0.818748	1.38	0.213125	1.38	0.0670008	1.05	0.714865	1.42	0.121447	1.69	0.0550357	1.35	0.0852896	1.29	0.172867	1.4	0.0925537	1.14	0.344855	1.45	0.0213316	1.4	0.243009
Arc	-1.21	0.062455	-1.39	0.209899	-1.33	0.166367	-2.52	0.0116542	-1.42	0.00850661	-1.87	0.00405904	-2.16	0.0219719	-1.92	0.0006139	-1.93	0.00021204	-1.92	0.00034152	-1.37	0.150946	-1.51	0.0209939	-1.35	0.127174	-1.41	0.0626225	-1.51	0.00262633	-1.5	0.00301062	-1.27	0.136466	-1.64	0.034092	-2.46	3.726e-05
Arntl	-1.08	0.295997	-1.11	0.524149	-1.15	0.0676638	-1.52	0.00054332	-1.38	0.00050482	-1.16	0.10473	-1.29	0.0330457	-1.35	0.0312627	-1.51	0.0178807	-1.61	0.0014065	1.04	0.725174	-1.37	0.0716852	-1.54	0.00039117	-1.01	0.889094	-1.21	0.100038	-1.13	0.308304	-1.29	0.00411475	-1.59	0.0127178	-1.37	0.0260539
Asrgl1	-1.06	0.158697	1.22	0.0428283	1.25	0.00693804	1.17	0.0518495	1.04	0.29838	1.26	0.00055633	1.2	0.00224876	1.29	0.00147963	1.42	0.00013148	1.38	0.00338074	-1.1	0.274306	1.4	0.00014172	1.41	7.074e-05	1.19	0.0599976	1.27	0.00074222	1.32	0.00043998	1.33	0.00020512	1.33	0.00024427	1.22	0.0337913
Atp13A4	1.23	0.0840042	1.71	0.00039574	1.98	4.002e-05	1.91	0.00019694	1.66	0.00336573	2.06	4.916e-05	2.12	2.344e-05	1.81	0.00126862	1.79	0.00014371	1.76	0.00018063	1.15	0.16697	2.09	0.00037777	1.87	0.0007275	1.89	0.00058869	1.99	4.372e-05	2.05	0.00227084	2.13	5.836e-05	1.88	8.396e-05	1.98	0.00010604
Atp1A2	1	0.968526	1.49	0.00324502	1.78	0.00037269	1.79	0.00117292	1.77	0.00048279	1.73	0.00155096	1.68	0.00071854	2.09	0.00037434	1.97	0.00242894	1.83	0.00035751	1.14	0.15885	2.15	0.00010798	1.64	0.00093835	1.86	0.0008157	2.18	6.022e-05	1.77	0.00042877	1.47	0.00378766	2.22	7.32e-05	2.05	0.00061549
Atp1B2	-1.07	0.091038	1.52	0.00963481	1.86	3.08e-06	1.81	1.8e-06	1.8	0.0015569	1.91	1.223e-05	1.78	0.00019577	2.5	0.00377829	2.33	0.0104952	2.32	0.00753377	-1.02	0.664361	2.29	4.7e-07	1.85	0.00013094	2.33	0.00695212	2.34	8e-08	1.93	1.87e-05	1.69	0.00015093	2.47	9.33e-06	2.63	0.0004058
Bcan	-1.1	0.0354372	-1.09	0.100989	1.05	0.101069	-1.05	0.134222	-1.14	0.0444301	-1.04	0.0106421	-1.1	0.00151007	1.12	0.233689	1.23	0.145817	1.15	0.0941269	-1.15	0.039924	1.05	0.251077	1.03	0.492373	-1	0.94281	-1.04	0.180896	-1.01	0.891085	1	0.909818	1.14	0.0359333	1.22	0.0388438
Bdnf	-1.27	0.359211	-1	0.985959	-1.35	0.202157	-1.12	0.582824	-1.46	0.0890928	-1.18	0.422238	-1.2	0.368679	-1.46	0.0936667	-1.57	0.0731841	-1.31	0.262792	1.15	0.544383	-1.06	0.759965	-1.44	0.189416	-1.34	0.165304	-1.28	0.245052	-1.13	0.671922	-1.23	0.402261	-1.47	0.0881955	-1.84	0.129265
Bmpr1a	-1.05	0.539719	1.16	0.00739524	1.2	0.00902683	1.25	0.00058694	1.21	0.00146712	1.31	0.00023114	1.32	0.00021894	1.5	2.1e-05	1.34	0.0694005	1.49	0.0306671	-1.01	0.942758	1.41	0.00215063	1.42	4.349e-05	1.48	0.00036195	1.49	5.429e-05	1.39	0.00031347	1.3	0.00030602	1.39	0.00013214	1.39	0.00010745
Bmpr1b	-1.01	0.785213	1.36	0.00657253	1.52	4.102e-05	1.48	0.0426967	1.45	0.0171941	1.75	4.6e-07	1.61	1.017e-05	1.77	7.49e-06	1.75	0.00050186	1.79	0.0142705	1.02	0.777853	1.86	0.00377433	1.68	4.8e-06	1.89	4.945e-05	1.85	7.4e-07	1.9	1.9e-07	1.79	0.00235522	1.74	0.00045368	1.73	2.13e-06
C3	1.03	0.817059	3.6	0.0536837	6.38	5.267e-05	3.9	2.559e-05	5.05	0.00295372	10.77	0.00032668	11.86	0.00149262	16.39	0.00034528	14.13	0.000264	12.66	0.00383142	-1.03	0.892405	33.98	3.646e-05	20.12	5e-08	10.67	1.09e-06	12.01	4.9e-06	25.85	9.44e-06	20.65	6.023e-05	17.47	1.7e-07	12.5	0.00287585
C4a	-1.43	0.0216215	10.78	0.00429032	15.41	6e-08	17.14	3e-08	17.75	1.2e-07	16.22	3e-08	16.3	2.4e-07	21.71	6.78e-06	24.04	2e-08	21.62	6e-08	-1.81	0.112725	22.12	4e-08	21.05	4.88e-06	19.79	3e-07	22.24	2.1e-07	21.32	3e-08	20.08	5.85e-06	24.79	1e-08	20.62	5e-08
CD44	-1.06	0.701139	1.05	0.740756	1.44	0.017568	1.35	0.248653	1.21	0.454856	1.93	0.00058052	1.65	0.0291871	2	0.0138964	2.08	0.0003289	1.91	0.00516085	1.05	0.770175	2.34	0.00022114	1.87	0.00312007	1.92	0.0384875	2.29	0.00022214	2.16	0.0284623	1.95	0.00048287	2.46	0.01267	1.88	0.00198336
CD68	-1.25	0.173329	6.18	0.0318194	12.45	8.9e-07	8.6	4e-08	10.14	0.00089136	19.19	0.00108642	16.54	6.52e-06	22.14	1.372e-05	24.05	4e-08	19.2	0.00018167	-1.13	0.245923	24.62	1e-08	19.42	5.272e-05	18.9	0.00024706	21.94	3e-08	20.8	9.279e-05	17.7	0.00095958	29.89	1e-08	20.64	0.00112387
Cbs	1.01	0.799713	1.06	0.470781	1.25	0.00149499	1.22	0.0162337	-1.04	0.456043	-1.02	0.748469	1.09	0.153501	-1.04	0.387354	1.01	0.928057	1.12	0.338418	1.04	0.311477	1.15	0.0823711	1.06	0.401708	1.11	0.0446153	-1.01	0.899666	1.07	0.490583	1.02	0.802403	-1.19	0.118604	1.04	0.552524
Ccl2	-1.79	0.0207981	8.17	0.0140011	11.46	6.65e-06	6.83	3.112e-05	7.09	4.056e-05	11.58	0.00250494	12.37	0.00011725	9	2.619e-05	9.68	0.00015524	13.03	0.0203409	1.24	0.312592	15.23	0.00066902	13.14	0.00017085	6.93	3.364e-05	11.35	6.87e-06	6.4	4.636e-05	8.89	0.00133662	9.96	1.914e-05	6.91	0.00729595
Cd109	-1.22	0.150692	2.34	0.0376172	3.69	0.00010444	3.92	2.024e-05	4.3	0.0132936	7.78	3.738e-05	8	0.00032808	17.72	4.174e-05	13.68	4.94e-06	14.24	0.00197863	-1.05	0.738645	9.6	9.49e-06	7.69	3.34e-06	10.89	5.42e-06	12.29	2.45e-06	10.73	5.17e-06	8.63	0.00705864	18.03	2.5e-07	16.1	0.00053953
Cd14	-1.1	0.553219	4.53	0.0124689	6.82	9.52e-06	6.51	4.43e-06	6.29	8.19e-06	8.82	4.302e-05	8.63	4.73e-06	11.73	6.5e-07	10.99	2.04e-06	11.53	3.532e-05	-1.3	0.1004	11.58	1.61e-06	10.88	6.1e-07	8.44	3.17e-06	10.25	4.63e-06	9.49	9.76e-06	9.74	8.4e-07	14.94	2.7e-07	12.84	0.00043013
Cdh10	-1.03	0.683206	1.01	0.827737	-1.12	0.0855759	-1.02	0.542888	-1.16	0.0101835	-1.21	0.00264	-1.2	0.00753394	-1.23	0.00189435	-1.06	0.185144	-1.14	0.0440612	1	0.956764	-1.23	0.00532383	-1.1	0.0499787	-1.13	0.0227979	-1.13	0.050667	-1.17	0.0156054	-1.05	0.352928	-1.23	0.0379237	-1.29	0.0653407
Cdh20	-1.11	0.346445	1.06	0.560618	1.06	0.589186	1.17	0.176212	1.02	0.875261	1.15	0.336521	1.16	0.176882	1.39	0.0266896	1.46	0.0371634	1.53	0.00503835	1.07	0.569613	1.24	0.0788191	1.18	0.201739	1.39	0.0146354	1.44	0.0316344	1.36	0.0229982	1.42	0.0120282	1.41	0.0214155	1.41	0.0121361
Cdkn2a	-2.25	0.0163175	1.15	0.506245	-1.52	0.40456	1.1	0.8121	1.31	0.293597	2.17	0.0141974	1.82	0.0497267	1.85	0.00984906	1.95	0.00544271	2.21	0.0142776	1.15	0.521823	2.16	0.00273682	1.99	0.0507974	1.66	0.0228634	1.94	0.00676152	1.97	0.0296507	2	0.0132645	2.28	0.00184825	1.43	0.13249
Celsr1	-1.07	0.648706	-1.19	0.519471	1.02	0.912603	-1.27	0.211125	-1.05	0.844307	1.02	0.884468	1.12	0.499908	-1.08	0.681728	-1.46	0.164618	-1.03	0.872134	-1.21	0.365228	1.5	0.0814236	1.29	0.341277	-1.04	0.782263	1.05	0.851005	1.3	0.165173	1.22	0.212751	-1.4	0.164607	-1.65	0.166266
Chi3L1	1.06	0.366227	3.57	0.00711312	4.7	7.5e-07	3.49	3.6e-06	3.15	1.75e-06	4.71	0.00023969	4.51	2.6e-07	3.03	0.0106817	3.24	3.82e-06	2.99	0.0104201	-1.17	0.225769	10	1e-08	7.63	0.00027282	2.21	0.00589303	3.03	8.08e-06	7.2	2e-08	7.83	3.51e-06	3.36	0.00341558	3.24	0.00224445
Chrdl1	-1.67	0.04192	-4.7	0.227656	-1.62	0.11272	1.19	0.240468	-4.2	0.158448	1.22	0.0169067	1.02	0.904419	1.18	0.25827	1.31	0.179477	1.49	0.113255	-1.11	0.342993	-1.26	0.473827	1.16	0.41566	1.28	0.555189	1.01	0.895221	1.02	0.885338	1	0.996176	1.44	0.118917	-1.15	0.411559
Cldn10	-1.04	0.403855	-1.25	0.0129921	-1.21	0.0121144	-1.32	0.0703626	-1.55	0.00012233	-1.35	0.00104374	-1.31	0.0233216	-1.36	0.0114071	-1.26	0.0119532	-1.26	0.111945	-1.06	0.526047	-1.11	0.114252	-1.06	0.367773	-1.35	0.00198386	-1.31	0.00148565	-1.12	0.0987626	-1.04	0.576611	-1.41	0.047261	-1.32	0.0160245
Cldn11	-1.12	0.320512	1.29	0.131561	1.4	0.00506001	1.66	6.742e-05	1.67	0.00625705	1.85	0.0065289	1.63	0.0798572	2.46	0.00643505	2.56	0.00261331	2.41	0.0107948	-1.29	0.241193	1.93	8.04e-06	2.11	0.0148244	2.1	3.06e-06	2.29	2.673e-05	1.99	0.0525629	1.74	0.113432	2.93	0.00094189	2.56	0.016238
Cldn12	1.03	0.666361	-1.13	0.332107	-1.13	0.126847	-1.13	0.139957	-1.1	0.138171	-1.35	0.00642652	-1.28	0.00564046	-1.58	0.0133949	-1.53	0.00784525	-1.62	0.00022734	-1.02	0.802587	-1.35	0.00264934	-1.39	0.00351738	-1.32	0.010633	-1.35	0.00273123	-1.47	0.0103204	-1.37	0.0246554	-1.49	0.00069112	-1.63	0.0002058
Cldn2	2	0.577286	-1.93	0.621249	-1.14	0.928305	1	0.998453	8.77	0.0061143	-2.96	0.0814239	-1.17	0.8914	1.04	0.959586	-1.33	0.658259	-2.1	0.365277	1.06	0.964328	1.38	0.776246	3.3	0.386194	-2.19	0.193803	2.56	0.411843	-2.2	0.184866	-1.89	0.263377	1.3	0.833763	-2.02	0.221438
Clu	-1.01	0.903071	1.86	0.0415621	2.51	3.478e-05	1.96	2.088e-05	2.3	4.962e-05	2.87	1.447e-05	2.82	9.76e-06	3.07	9.9e-07	2.98	5.159e-05	2.85	0.00024978	-1.04	0.727729	3.71	2.3e-07	3.32	5.5e-07	2.95	2.034e-05	3.25	4.9e-07	3.38	1.1e-06	3.15	0.00103716	3.12	3.95e-06	3.05	9.603e-05
Cp	-1.2	0.034837	1.42	0.17865	1.61	0.0204991	1.46	0.0205333	1.47	0.01241	1.91	0.00144243	1.81	0.0219409	2.86	0.00485184	2.73	0.0726345	2.91	0.0926275	-1.14	0.4399	2.97	0.0169557	2.22	2.66e-05	2.19	0.00735364	2.47	2.287e-05	2.13	3.78e-05	2.02	0.00955489	3.07	0.00085583	2.75	0.00171674
Crot	-1.07	0.168818	1.13	0.140359	1.19	0.00400065	1.27	0.0116734	1.24	0.00241065	1.19	0.00462912	1.12	0.146414	1.41	0.00011987	1.48	3.835e-05	1.38	0.010745	-1.12	0.0621103	1.33	0.00568985	1.39	0.00076546	1.37	0.00014677	1.34	0.00032096	1.13	0.0200549	1.24	0.00153836	1.48	0.00028103	1.42	0.00559427
Csf1	-1.1	0.440057	2.54	0.0286066	3.56	1.042e-05	3.06	1.05e-06	3.37	0.00036739	4.11	0.00047412	3.68	6e-05	5.52	0.00016852	5.85	2.5e-07	4.72	0.00041805	-1.28	0.144239	5.17	1.3e-07	4.7	0.00204638	4.49	1.6e-06	5.03	2e-08	3.97	0.00056473	4.08	0.00013496	6.66	2.3e-07	5.66	0.0020239
Cspg5	-1.03	0.322027	1.17	0.00148083	1.25	0.0118316	1.27	0.00079684	1.3	0.00011074	1.01	0.704569	1.05	0.285483	1.31	0.00047791	1.34	7.628e-05	1.32	7.562e-05	-1.02	0.687634	1.04	0.361277	1.1	0.0402109	1.19	0.130524	1.33	4.072e-05	-1.03	0.52961	1.02	0.777142	1.28	0.00010028	1.26	0.00836669
Cth	-1.14	0.136175	1.07	0.483033	1.06	0.581106	-1.09	0.343885	-1.01	0.944773	-1.23	0.246753	-1.44	0.00371639	-1.54	0.029993	-1.33	0.00061403	-1.58	0.00223601	-1.09	0.343245	-1.1	0.231573	-1.05	0.624887	-1.19	0.0174824	-1.29	0.211547	-1.32	0.070602	-1.3	0.0933028	-1.44	0.0131634	-1.37	0.0835117
Cxcl10	-1.9	0.00234677	33.45	0.00241624	47.44	1.472e-05	41.45	6.88e-06	44.19	8e-08	15.86	2.61e-06	20.21	4.93e-06	24.07	2.65e-06	29.83	6.2e-07	34.25	0.00067684	-1.23	0.523957	22.2	0.0151263	30.61	0.00019406	27.72	0.00075373	39.08	0.00013744	10.25	0.0051399	14.16	2.28e-05	24.77	1.2e-07	18.38	0.00301221
Cyp19a1	-2.8	0.0376815	-1.24	0.526742	-1.29	0.366425	-1.13	0.676717	-1.68	0.0161564	1.09	0.682444	1.11	0.665684	-1.75	0.134343	-4.17	0.0347935	-1.89	0.019565	-1.59	0.215832	-1.26	0.433432	-1.12	0.49719	-1.51	0.0387467	-2.72	0.20963	-2.25	0.00575231	-1.36	0.380846	-1.55	0.117903	-1.51	0.237941
Cyp4F14	-1.01	0.953776	1.5	0.0147086	1.93	0.00052111	1.6	0.00099514	1.55	0.00051825	1.67	0.00010239	1.58	0.00022188	1.78	4.904e-05	1.98	1.961e-05	1.71	0.00010692	-1.12	0.103755	2.05	1.42e-05	1.91	2.877e-05	1.68	0.00021901	1.93	0.00034299	1.96	1.795e-05	1.76	0.00125704	1.97	1.865e-05	1.89	0.00546617
Cyp4f15	-1.18	0.0217766	-1.42	0.103711	-1.49	0.0412332	-2.09	0.0316705	-2.55	0.0133014	-1.77	0.0369523	-1.53	0.00080307	-3.34	0.0187475	-4.18	0.0476807	-4.16	0.0367587	-1.19	0.271223	-1.79	0.0260156	-2.13	0.0329173	-2.7	0.00627828	-2.96	0.0207591	-1.78	0.00328953	-2.03	0.028384	-3.91	0.0109283	-3.38	0.0166113
Cyp7B1	-1.13	0.242437	1.7	0.0172916	1.85	1.44e-06	1.89	0.00086539	1.99	9.4e-07	1.86	2.219e-05	1.8	7.51e-06	2.26	1.7e-07	2.17	6.712e-05	2.06	0.00214358	-1.2	0.0646433	2.39	5.5e-07	2.17	4.8e-07	2.14	3.3e-07	2.27	2.5e-07	2.14	9.7e-07	1.87	0.0115451	2.31	1.4e-07	2.4	0.00422073
DMD	-1.05	0.35566	1	0.989823	1.17	0.0256356	1.31	0.00306733	1.03	0.569715	1.27	0.00550303	1.25	0.00506194	1.39	0.0186024	1.32	0.0394202	1.42	0.00854086	-1	0.958356	1.49	0.00029448	1.28	0.0186066	1.34	0.0802223	1.32	0.00283998	1.5	0.0002524	1.41	0.00043499	1.39	0.00080011	1.34	0.0264061
Daam2	-1.24	0.0251462	-1.03	0.749806	1.18	0.00972451	1.18	0.0727363	1.18	0.075117	1.31	0.0322979	1.18	0.131023	1.65	0.0169805	1.61	0.0176268	1.48	0.0539479	-1.34	0.0798158	1.52	1.49e-06	1.36	0.0633229	1.29	0.0292783	1.39	0.0124565	1.46	0.0430668	1.35	0.0995017	1.72	0.0192947	1.76	0.0509225
Dag1	1.06	0.358341	1.11	0.105651	1.34	0.00181386	1.45	0.00133937	1.32	0.0029864	1.3	0.0116996	1.36	0.00813062	1.57	0.0112903	1.69	0.00038903	1.55	0.0008588	1.05	0.391819	1.58	0.00024571	1.4	0.00269709	1.33	0.0309254	1.46	0.00058063	1.5	0.00540222	1.61	0.00027349	1.77	8.035e-05	1.47	0.00035071
Ddo	-1.03	0.433111	1.17	0.154128	-1.01	0.934998	-1.08	0.117334	-1.01	0.895695	1.06	0.294576	1.17	0.00472179	-1.17	0.00783713	1.03	0.772621	-1.22	0.0945948	1.05	0.536667	1.24	0.00058833	1.26	0.0108454	1.04	0.571572	-1.02	0.865211	1.23	0.0969571	1.12	0.336941	-1.11	0.27064	-1.14	0.200697
Dio2	-1.24	0.0889297	1.41	0.0161592	1.36	0.0276616	1.38	0.0202698	1.38	0.0581503	1.07	0.631871	-1.03	0.780434	1.73	0.0253541	-1.01	0.950966	1.47	0.144828	-1.13	0.296234	1.14	0.257917	-1.06	0.608454	1.43	0.19794	1.58	0.111975	-1.21	0.330816	-1.26	0.065205	1.68	0.00257379	2.21	0.0473184
Dmp1	-1.49	0.00056281	1.12	0.51174	1.24	0.0247503	1.16	0.423433	1.19	0.350157	-1.12	0.307333	1.18	0.040739	1.19	0.29094	1.16	0.483204	1.44	0.329035	-1.36	0.0522504	1.43	0.0172514	1	0.990072	1.11	0.487867	1.45	0.0167405	1.07	0.404122	-1.07	0.7502	1.24	0.210378	1.42	0.359177
Dtna	-1.05	0.16035	-1	0.936951	-1.01	0.658413	-1.04	0.180042	-1.12	0.00645569	1	0.876796	-1.01	0.751037	-1.03	0.409674	1.03	0.46031	-1	0.997123	-1.02	0.547244	1	0.867714	1	0.907975	1.02	0.45166	1.01	0.802448	1.06	0.0527583	1.04	0.346667	-1.01	0.653492	-1.04	0.187955
Ednrb	-1.05	0.519002	1.79	0.0125321	1.81	0.0230773	1.72	0.00042233	1.89	3.73e-06	2.03	0.00010312	2.05	0.00043699	1.95	0.00024129	2.06	0.00302661	1.82	0.00702766	1.01	0.858099	2.13	6.07e-06	2.26	0.00015629	2.29	1.15e-06	2.3	1.18e-06	2.08	1.87e-06	2.29	0.0164974	1.77	2.133e-05	1.76	6.21e-06
Efna4	-1.01	0.978682	-1.14	0.603945	-1.22	0.366223	-1.03	0.946621	-1.11	0.602588	1.35	0.14773	1.21	0.326157	1.27	0.256819	1.03	0.924623	1.4	0.088476	1.09	0.628798	1.33	0.164398	1.33	0.148862	1.11	0.588107	1.34	0.190972	1.34	0.134894	1.2	0.462148	1.29	0.175447	1.04	0.808108
Egfr	1.01	0.924212	1.15	0.105929	1.37	0.0158293	1.27	0.0206369	1.16	0.144464	1.35	0.0491346	1.39	0.00502666	1.69	0.0266999	1.9	0.00258359	1.77	0.00598745	1.14	0.155324	1.53	0.00187523	1.35	0.00847109	1.48	0.00187355	1.43	0.00354631	1.51	0.00190744	1.49	0.00210163	1.79	0.00022609	1.55	0.00165762
Elovl2	1.01	0.883193	1.03	0.709283	1.04	0.544889	1.01	0.812333	-1.11	0.187117	1.04	0.721561	1.03	0.693977	1.02	0.806243	1.11	0.0645491	-1.02	0.868902	1.11	0.317488	1.06	0.228139	-1.03	0.591788	1.01	0.96104	1.09	0.105656	1.01	0.910852	1.1	0.610935	1.14	0.359942	1.1	0.306178
Emp1	-1.09	0.261312	1.62	0.123045	2.77	0.00930646	3.76	0.00580493	4.81	0.0059192	3.66	0.020342	3.81	0.00827004	8.68	0.00511043	7.02	0.0106823	7.79	0.0160298	-1.13	0.608083	4.32	0.0100867	3.96	0.00117663	6.14	2.8e-07	7	2.37e-06	3.77	0.0168584	3.9	0.00294578	9.32	2.998e-05	7.25	0.00732939
Entpd2	1.12	0.217408	1.26	0.00938566	1.7	0.00134899	1.8	7.345e-05	1.41	0.0407231	1.62	0.00191862	1.66	4.115e-05	1.69	0.00011639	2.09	0.0101714	1.88	8.75e-06	1.05	0.773491	2.11	6.27e-06	1.74	0.0100213	1.61	0.00555778	1.87	6.56e-06	1.95	7.538e-05	1.89	0.0575384	1.73	0.00035106	1.7	0.0217879
Ephb3	-1.12	0.333811	-1.46	0.0276132	-1.23	0.0749361	-1.39	0.00148019	-1.29	0.00515438	-1.34	0.00381171	-1.26	0.00812719	-1.45	0.0488455	-1.28	0.0869806	-1.39	0.0472452	1.1	0.30581	-1.4	0.0506311	-1.36	0.0146222	-1.29	0.0323754	-1.28	0.00548031	-1.19	0.100614	-1.24	0.0182686	-1.41	0.0211304	-1.64	0.0969515
Ephx2	-1.23	0.0254801	-1.01	0.868341	1.05	0.546925	-1.13	0.166025	-1.03	0.743188	-1.21	0.0479745	-1.19	0.199419	-1.21	0.0413286	1.24	0.0214589	-1.11	0.463127	-1.21	0.168999	1.14	0.307624	1.26	0.0161555	-1.16	0.12962	-1.11	0.479445	-1.12	0.195121	-1.03	0.747158	-1.02	0.816762	-1.29	0.00948836
Ezr	1.16	0.594866	1.38	0.117419	1.76	0.201561	1.39	0.294881	2.32	0.00236017	1.47	0.057004	1.59	0.121763	1.94	0.00727966	1.57	0.0338177	1.7	0.0508999	1.08	0.829244	2.24	0.0324438	2.36	0.0314809	1.7	0.0193957	2.03	0.0730591	1.78	0.0130452	1.51	0.0456606	2.1	0.0271107	1.55	0.0501597
F3	-1.04	0.507959	1.49	0.0739653	1.83	9.52e-06	1.55	0.00010163	1.48	0.00725044	2.09	0.00038901	1.91	0.00027394	2.26	0.00034214	1.89	0.00095346	2.25	3.517e-05	-1.09	0.284999	2.42	8.1e-07	1.99	4.96e-06	1.85	1.326e-05	2.1	4.08e-06	2.09	0.00040737	1.87	0.00022569	2.08	0.00068761	2.51	0.00983116
Fabp7	1.23	0.0861666	2.1	0.00012599	2.73	0.00017814	1.86	0.00066248	2.24	0.00157745	2.66	0.00031343	2.72	2.582e-05	4.12	4.64e-06	3.46	0.00905	3.62	4.98e-06	1.43	0.00860708	2.74	3.909e-05	2.62	0.00118709	3.76	0.00061053	3.61	9.82e-06	2.67	0.0245334	2.69	0.00771789	3.86	4.72e-06	2.84	0.00070815
Fads2	1.12	0.0184231	1.28	0.0472009	1.61	2.095e-05	1.56	0.00024923	1.47	3.543e-05	1.45	3.754e-05	1.38	2.045e-05	1.74	0.00048008	1.64	0.00703115	1.67	5.432e-05	-1.04	0.633839	1.82	1.11e-06	1.54	3.55e-06	1.49	0.00088043	1.64	1.61e-06	1.84	0.00062659	1.63	2.31e-06	1.66	2.6e-06	1.49	0.0187176
Fbln5	-1.09	0.235684	-1.3	0.0631386	-1.22	0.244602	-1.36	0.0696877	-1.55	0.00121951	-1.07	0.649246	1	0.940239	-1.38	0.0035414	-1.32	0.454269	-1.26	0.137947	1	0.984873	1.02	0.944562	-1.18	0.543463	1.03	0.804972	-1.15	0.142818	-1.12	0.498253	-1.28	0.257705	-1.36	0.0679986	-1.63	0.00396847
Fdft1	1.11	0.219769	1.1	0.440358	1.11	0.364257	1.43	0.00048573	1.15	0.148883	-1.28	0.0514626	-1.18	0.220582	-1.12	0.284306	1.11	0.0936972	-1.04	0.84275	1.17	0.0933574	-1.06	0.595907	1.03	0.880708	1.06	0.605303	1.06	0.526577	-1.26	0.144112	-1.14	0.264255	-1.29	0.0952902	-1.38	0.22806
Fgf1	-1.01	0.840489	1.28	0.0302474	1.39	0.00071867	1.37	0.00445289	1.21	0.0111944	1.27	0.00351846	1.14	0.0502068	1.24	0.00681287	1.45	0.0237745	1.33	0.0079189	-1.05	0.51772	1.47	0.00023679	1.44	0.0123925	1.15	0.035799	1.25	0.00512373	1.4	0.00063606	1.45	0.00081231	1.49	0.00091132	1.21	0.042199
Fgf2	-1.58	0.0146339	-1	0.978718	1.75	0.0267471	1.41	0.11038	1.5	0.166868	2.07	0.0163992	1.8	0.0576477	2.71	0.00854853	2.73	0.00023797	2.93	0.00092436	-1.57	0.396321	3.49	6.811e-05	2.26	0.00101637	1.99	0.00222175	2.18	0.00104779	2.56	0.00395692	2.24	0.00085586	3.6	0.00010567	2.69	0.00494524
Fgfr1	-1.03	0.471436	1.45	0.044759	1.68	0.00280699	1.73	7.795e-05	1.54	0.00037217	1.77	0.00936111	1.88	0.0001429	2.08	0.0136883	2.26	0.0108177	2.55	0.00011139	1.02	0.883027	2.32	5.14e-06	1.98	4.392e-05	1.84	0.00379204	1.97	5e-08	2	8.4e-07	1.85	0.0148939	2.37	0.00154198	2.3	0.00134763
Fgfr3	1.02	0.636352	1.12	0.149851	1.13	0.0404199	1.23	0.0165012	1.01	0.878099	1.16	0.0422566	1.04	0.596145	1.21	0.0191082	1.11	0.33939	1.28	0.0035157	-1.04	0.594206	1.21	0.0150501	-1.01	0.843319	1.14	0.148636	1.11	0.105961	1.21	0.00408618	1.04	0.75717	1.16	0.0989386	1.36	0.0413862
Fkbp5	-1.1	0.249255	1.25	0.0609385	1.46	0.0290738	1.53	0.123161	1.5	0.00266914	1.39	0.0599286	1.47	0.061379	1.68	0.00032391	1.39	0.00681255	1.66	0.101883	-1.23	0.0252551	1.61	0.00730966	1.43	0.00175842	1.37	0.00433984	1.49	0.0123661	1.38	0.0139379	1.3	0.219204	1.85	0.00232436	2.43	0.0874645
Fmo1	-1.07	0.563989	1.01	0.968545	-1.04	0.717625	-1.17	0.144668	-1.13	0.332337	1.07	0.545673	1.07	0.572502	1.07	0.521683	1.32	0.206749	1.17	0.410601	-1.31	0.0708131	1.29	0.0373505	1.29	0.078481	1.11	0.527267	1.06	0.750502	1.2	0.10616	1.17	0.148642	-1.03	0.822569	1.12	0.41349
Foxj1	-1	0.989104	1.14	0.453106	1.62	0.0143587	1.58	0.0109069	1.56	0.0137702	1.53	0.0153285	1.53	0.016863	1.74	0.00526835	1.7	0.00563386	1.84	0.0754832	1.05	0.860698	2.3	0.00064862	2.3	0.00049462	1.53	0.0153053	1.77	0.0345084	2.07	0.00107303	2.23	0.00065093	2.03	0.00149631	1.52	0.0335818
Frem2	-1.04	0.821502	1.27	0.180139	1.62	0.0691392	1.28	0.190436	1.66	0.0258409	1.78	0.0124028	1.74	0.0221256	2.15	0.00635028	1.86	0.00858229	2	0.00519535	-1.03	0.898242	2.17	0.0033336	1.72	0.0149361	1.98	0.0115977	2.1	0.00403126	2.26	0.00225863	1.86	0.00855191	2.1	0.0043821	1.61	0.0375436
Fstl1	-1.11	0.219869	-1.06	0.280382	-1.09	0.326418	-1.15	0.00091058	1.02	0.505343	-1.04	0.254251	-1.05	0.187548	-1.1	0.0996579	-1.04	0.478116	-1.09	0.413362	-1.07	0.378315	-1.08	0.0408741	-1.07	0.351403	-1.08	0.183347	-1.13	0.0670406	-1.07	0.0619473	-1.06	0.458865	-1.12	0.103894	-1.07	0.415125
Fzd1	1.07	0.395518	1.14	0.0610092	1.02	0.870414	1.06	0.333576	1.01	0.87695	1.15	0.231873	1.14	0.31354	1.06	0.588407	-1.11	0.540042	1.28	0.0274053	1.21	0.127984	1.15	0.11072	-1.06	0.608485	1.29	0.00450645	1.19	0.0521096	1.12	0.455686	1.08	0.398251	-1.07	0.312288	-1.02	0.934833
Fzd10	1.13	0.221191	-1.42	0.0896209	-1.52	0.0236678	-1.54	0.130969	-1.28	0.0309001	-1.23	0.142538	-1.17	0.171597	-1.27	0.217774	-2.17	0.0173252	-1.83	0.193584	1.02	0.897799	-1.29	0.0306791	-1.86	0.00050319	-1.01	0.890505	-1.13	0.309877	-1.15	0.278642	-1.18	0.397188	-1.32	0.185767	-1.73	0.00064474
Fzd2	-1.04	0.583826	-1.28	0.242196	-1.38	0.119881	-1.29	0.0083389	-1.54	0.0565903	-1.52	0.00127076	-1.45	0.0207165	-1.81	0.00017454	-1.01	0.985004	1.03	0.945214	-1.29	0.488247	-1.14	0.160892	-1.1	0.563179	-1.97	0.0197246	-1.52	0.0695777	-1.61	0.107162	-1.39	0.245129	-1.28	0.444317	-2.02	0.0301265
GFAP	-1.29	0.145727	18.08	0.00448158	26.41	8e-08	22.96	3.4e-07	22.25	2.3e-07	36.96	4e-08	31.73	4e-08	37.77	3.89e-06	43.53	3.6e-07	40.21	1.4e-07	-1.16	0.607184	45.17	5e-08	42.23	2.1e-07	36.9	6.5e-07	43.09	1.2e-07	40.46	3e-08	36.89	4.419e-05	42.91	1e-07	38.76	4e-08
Gabbr1	1.1	0.0431378	-1.07	0.32773	-1.12	0.0502322	-1.23	0.0938314	-1.11	0.033028	-1.18	0.0674114	-1.2	0.0207222	-1.4	0.0552822	-1.68	0.0102095	-1.53	0.056171	-1	0.989883	-1.27	0.00046057	-1.41	0.0015481	-1.16	0.00965753	-1.23	0.0090763	-1.2	0.160914	-1.32	0.0112926	-1.66	0.00681969	-1.54	0.0195102
Gabbr2	1.18	0.154467	-1.33	0.0319996	-1.28	0.0454625	-1.24	0.0987212	-1.16	0.193643	-1.45	0.0164873	-1.47	0.0165654	-1.69	0.0358034	-2.08	0.0032007	-2.11	0.00181785	1.03	0.812532	-1.64	0.00251708	-1.92	0.00053426	-1.44	0.011394	-1.44	0.0116542	-1.56	0.0301243	-1.59	0.010917	-1.78	0.00187031	-1.64	0.00248258
Gabra4	-1.09	0.32254	-1.52	0.0913626	-1.98	0.00701446	-2.24	0.0122309	-1.53	0.00067745	-2.01	6.403e-05	-1.89	7.229e-05	-3.05	0.0563501	-5.04	0.0354419	-6.12	0.00124604	-1.15	0.492295	-2.98	0.00025124	-2.76	1.803e-05	-1.98	0.0164432	-2.26	1.34e-05	-2.5	0.00333871	-2.44	0.0353292	-3.04	0.0014675	-3.03	0.0103289
Gabrb1	-1.07	0.266405	1.07	0.399708	-1.01	0.942368	-1.03	0.548261	-1.06	0.276935	1.11	0.193944	1.19	0.0184808	1	0.948797	1.01	0.843015	-1.11	0.0626938	1.06	0.649463	1.22	0.02882	1.11	0.0658195	1.16	0.0160437	1.12	0.0603352	1.28	0.114537	1.18	0.0314817	-1.03	0.604635	-1.07	0.318403
Gabrg1	-1.04	0.762096	-1.15	0.26152	-1.06	0.677258	1.05	0.735158	-1.23	0.100182	-1.05	0.691089	1.01	0.920259	-1.07	0.520285	1.01	0.919451	-1.16	0.250702	-1.01	0.949718	1.08	0.486713	1.09	0.594289	-1.21	0.165181	-1.09	0.444745	1.02	0.888478	1.04	0.754646	-1.19	0.168079	-1.19	0.324553
Gad1	-1.41	0.194015	-1.72	0.140867	-1.53	0.00994608	-1.42	0.0121789	-1.2	0.150224	-2.14	0.00018547	-2.5	0.0979762	-1.54	0.17143	-1.17	0.353915	-1.23	0.195256	-1.42	0.307136	-3.21	0.00526702	-1.73	0.0922373	-1.83	0.042553	-1.84	0.0923426	-2.42	0.159203	-1.88	0.0155305	-1.52	0.00195384	-1.37	0.033195
Gas1	1.02	0.675741	-1.12	0.130056	1.06	0.22066	-1.04	0.672137	-1.1	0.297307	1.03	0.71731	-1.02	0.72759	1.43	0.0759499	1.49	0.261673	1.68	0.159948	-1.05	0.750724	1.42	0.0683529	1.2	0.0372231	1.22	0.00566881	1.39	0.00033061	1.4	0.00015187	1.27	0.115662	1.43	0.0146857	1.15	0.0157793
Gbp2	-1.25	0.0200996	3.98	0.0329871	5.37	0.00172906	5.59	0.00135266	5.9	0.00011666	3.5	9e-07	3.81	1.127e-05	5	4.648e-05	6.08	0.00012691	5.99	0.00770853	-1.08	0.520063	5.89	0.0290866	5.29	0.00105602	6.38	9.34e-06	7.26	4.3e-05	2.88	0.00242772	3.3	0.00030289	5.16	1.59e-06	4.26	0.00011923
Gdpd2	1.14	0.392851	1.52	0.00249352	1.76	0.00014379	1.69	0.0085613	1.52	0.00042022	2	1.933e-05	2.09	5.86e-06	2.01	0.00647575	2.91	4.4e-07	2.56	1.706e-05	1.33	0.00978637	2.52	2.88e-06	2.24	6.24e-06	2.06	0.00774117	2.06	0.00039657	2.47	2.36e-06	2.5	1.69e-05	2.61	0.00205132	2.34	0.00012933
Ggta1	-1.1	0.296603	1.7	0.00224943	2.45	0.00153128	2.25	2.54e-05	2.28	0.0142412	3.31	0.00053477	3.53	0.00028433	4.84	1.63e-06	4.6	2.19e-06	4	0.00635714	-1.19	0.0423737	5.33	8.9e-07	4.02	3.3e-07	3.85	7.314e-05	4.03	6.4e-07	4.28	0.00035803	3.81	0.00880923	4.86	7.904e-05	4.09	1.6e-05
Gja1	1	0.985508	1.09	0.268146	1.11	0.0438508	1.14	0.0618111	1.02	0.732618	1.41	0.00043585	1.32	0.00110408	1.61	0.0003998	1.57	0.0283929	1.81	0.0356532	-1.03	0.59668	1.6	0.00069583	1.38	4.242e-05	1.63	0.0385792	1.49	1.661e-05	1.81	0.00095956	1.57	3.468e-05	1.49	0.0725608	1.52	0.00086202
Gjb2	-1.08	0.39941	1.51	0.0600451	1.83	0.00046574	1.83	0.0305911	1.78	0.00392943	1.7	0.00129747	1.78	0.00309038	2.25	5.82e-05	3.44	0.0986675	2.84	0.132351	-1.1	0.609246	2.4	2.278e-05	2.05	8.229e-05	2.12	0.0117969	2.34	0.0001701	1.95	0.00029084	1.85	0.00618158	2.28	0.0072987	2.03	0.000113
Gjb6	-1.05	0.24979	1.45	0.0141688	1.43	0.0106236	1.41	0.0565838	1.42	0.00021622	1.51	2.653e-05	1.46	0.00043893	1.68	0.00010046	1.53	0.0560895	1.66	0.0908257	-1.15	0.0389831	1.74	0.00523251	1.46	2.262e-05	1.77	1.46e-06	1.76	2.25e-06	1.59	0.00038727	1.31	0.101982	1.53	0.0041805	1.75	0.0300298
Glb1	1.03	0.73492	1.25	0.0885061	1.61	0.00085433	1.24	0.011975	1.68	0.00044913	1.72	0.00139402	1.62	0.00243129	2.17	4.1e-06	1.85	0.00472275	1.73	0.00050753	-1.03	0.682055	2.09	5.56e-06	1.98	0.00032428	1.78	0.0036895	1.99	9.69e-06	1.63	0.0110757	1.57	0.00792588	2.14	0.00108525	1.87	0.00089958
Gldc	-1.52	0.0743447	-1.2	0.302049	1.08	0.82297	-1.08	0.695264	1.21	0.165186	-1.02	0.889041	1.04	0.736375	1.3	0.0757737	1.21	0.164663	1.13	0.405163	-1.15	0.539863	1.41	0.046685	1.54	0.126669	1.23	0.148205	1.26	0.287237	-1	0.999142	1.04	0.786999	1.5	0.0698649	-1.06	0.739024
Gli1	1.03	0.871645	-1.95	0.00522466	-1.78	0.0234162	-1.39	0.150601	-1.68	0.0317327	-1.09	0.635031	-1.11	0.498243	-2.73	0.00075195	-1.97	0.00407258	-1.77	0.0081962	1.38	0.097423	-1.27	0.15133	-1.4	0.274294	-2.23	0.0380215	-1.64	0.0503387	-1.59	0.0448371	-1.39	0.138582	-1.53	0.0787845	-2.11	0.0190056
Gli2	1.06	0.503643	1.07	0.675094	1.13	0.176282	1.05	0.525929	-1.13	0.222246	1.32	0.00471078	1.12	0.506176	1.23	0.0350045	1.13	0.390976	1.22	0.36792	-1.04	0.650567	1.4	0.0840666	-1.02	0.891483	1.02	0.791804	1.06	0.68956	1.25	0.00954088	1.18	0.0817981	1.15	0.18967	1.41	0.173341
Gli3	-1.16	0.12755	-1.07	0.303206	1.05	0.314249	-1.08	0.356084	-1.07	0.547791	-1.07	0.0793974	1.01	0.842834	1.19	0.0386062	1.17	0.187905	1.18	0.262245	-1.17	0.0184711	1.19	0.00099215	1.06	0.64432	1.08	0.0293819	1.07	0.380126	1.07	0.0515622	1.06	0.5227	1.22	0.194963	1.09	0.451875
Glis3	-1.11	0.690744	1.35	0.194892	1.66	0.145188	1.45	0.104552	1.81	0.0242739	1.68	0.0387281	1.99	0.0162996	1.82	0.0228805	1.66	0.0489453	1.8	0.0364595	-1.14	0.670686	2.56	0.00882889	2.02	0.0744312	1.58	0.0937163	1.84	0.0875878	2.3	0.00674682	1.82	0.0238027	1.87	0.0618531	1.52	0.0777911
Glud1	-1.04	0.117021	1	0.886167	1.01	0.615634	1.08	0.0186934	1.01	0.793905	1.15	0.00581842	1.14	3.04e-06	1.2	0.00714239	1.14	0.0493515	1.18	0.0748678	-1.02	0.710401	1.16	0.0646708	1.09	0.0936521	1.12	0.0311921	1.17	8e-08	1.28	0.00091522	1.12	0.189183	1.15	0.00924291	1.12	0.0778197
Glul	-1.13	0.0586579	-1.01	0.825775	1.06	0.0875724	1	0.906065	-1.07	0.103823	1.06	0.416602	1.05	0.402873	1.19	0.080403	1.02	0.688268	1.15	0.388856	-1.04	0.618562	1.17	0.0184147	1.15	0.118902	1.12	0.00469499	1.14	0.147385	1.12	0.302222	1.04	0.660089	1.22	0.0916754	1.31	0.221183
Gpam	-1.05	0.181366	1.7	0.0321796	2.05	1e-08	1.77	0.00031994	1.69	0.00011756	2.21	0.00147812	2.19	0.00254572	2.38	7.37e-06	2.7	0.00194573	2.44	5.15e-06	1.02	0.714075	2.66	0.00078023	2.31	0.00261555	2.08	0.0170508	2.12	0.00017688	2.44	0.0063975	2.42	5.739e-05	2.59	0.00148121	2.4	0.00238799
Gpc4	-1.35	0.395018	-1.12	0.682226	1.11	0.750178	-1.09	0.749887	1.39	0.25341	-1.02	0.952282	1.03	0.917833	1.27	0.346221	1.02	0.931349	1.17	0.560913	-1.26	0.586235	1.37	0.312951	1.34	0.365504	-1.12	0.635064	1.22	0.465156	1.07	0.790038	-1.1	0.699362	1.2	0.588653	1.11	0.667818
Gpc5	-1.03	0.479699	1.12	0.0368185	1.09	0.0895098	1.17	0.120671	-1.1	0.226855	1.04	0.327635	-1.01	0.811869	-1.32	0.00273077	-1.04	0.65394	-1.11	0.315163	1.05	0.537508	1.1	0.0581762	1.17	0.0303442	-1.13	0.273921	-1.08	0.105269	1	0.968639	-1.03	0.796024	-1.18	0.049516	-1.15	0.0353255
Gpc6	1.06	0.460852	1.04	0.763809	1.04	0.708058	1.13	0.0542785	1.07	0.354053	1.2	0.0123505	1.18	0.110515	1.21	0.146881	1.29	0.23971	1.47	0.0326734	1.06	0.673559	1.2	0.0196803	1.13	0.180594	1.17	0.144747	1.15	0.0520145	1.23	0.0648391	1.14	0.366673	1.15	0.177583	1.13	0.491532
Gpr37L1	-1.05	0.312634	1.35	0.0156165	1.57	4.971e-05	1.65	0.00010905	1.44	0.00039532	1.42	7.704e-05	1.33	0.0001197	1.96	0.00098737	1.88	7.364e-05	1.8	1.81e-05	-1.17	0.0677853	1.91	1.22e-06	1.67	0.00386028	1.64	0.00017829	1.76	1.243e-05	1.67	7.46e-06	1.51	0.00095388	1.85	5.731e-05	1.93	0.00533896
Gpt	-1.12	0.120048	-1.08	0.610108	1.03	0.634467	1.11	0.215018	-1.16	0.0422343	-1.07	0.543029	-1.02	0.75821	1.26	0.121346	1.44	0.0717902	1.41	0.00027248	-1.17	0.0319869	1.07	0.369119	1.02	0.825586	1.08	0.337428	1.08	0.274764	1.23	0.161822	1.21	0.0156298	1.42	0.0334254	1.18	0.0176348
Grhl1	-1.17	0.22903	1.09	0.450275	1.16	0.1781	1.27	0.0554439	-1.07	0.544934	1.22	0.106063	1.31	0.0415907	1.16	0.290592	1.38	0.0202736	1.32	0.0356969	-1.06	0.573737	1.29	0.0662724	1.12	0.408616	1.18	0.187528	1.07	0.539345	1.32	0.0676621	1.44	0.0195093	1.03	0.807999	1.1	0.573989
Gria2	-1.19	0.160149	-1.07	0.652405	-1.19	0.155621	-1.14	0.267162	-1.22	0.179007	-1.19	0.171271	-1.16	0.211742	-1.18	0.171284	-1.14	0.286168	-1.18	0.199416	-1.19	0.203464	-1.25	0.0835115	-1.2	0.239458	-1.07	0.540882	-1.32	0.0446809	-1.23	0.133721	-1.25	0.0958548	-1.48	0.0124972	-1.18	0.321112
Grin1	1.01	0.870813	-1.27	0.0366807	-1.09	0.277653	1.04	0.656874	-1.15	0.161962	-1.52	0.0058907	-1.54	0.00129746	-1.58	0.00122022	-1.25	0.186859	-1.5	0.00216512	-1.1	0.230476	-1.63	0.00134104	-1.59	0.00099112	-1.63	0.00069118	-1.53	0.00152445	-1.58	0.00086062	-1.46	0.00220658	-1.3	0.0224442	-1.42	0.00327452
Grin2b	1.1	0.298349	-1.23	0.177714	-1.43	0.00243098	-1.43	0.0184815	-1.22	0.0352933	-1.55	0.0126739	-1.52	0.00094942	-2.18	0.012562	-2.36	0.0600374	-3.03	5.78e-06	-1.03	0.866417	-2.19	0.00043356	-2.04	4.528e-05	-1.64	0.0115116	-1.78	0.00036606	-2.1	0.00017874	-1.93	0.00406864	-2.11	4.125e-05	-1.97	0.0163616
Grin2c	1.12	0.222011	-1.4	0.00406182	-1.28	0.0351775	-1.36	0.0086969	-1.19	0.114979	-1.5	0.00159067	-1.5	0.00150316	-1.55	0.0171162	-1.76	0.0002762	-1.98	0.0106586	-1.05	0.606254	-1.88	0.0007664	-1.9	0.00321982	-1.65	0.00299045	-1.72	0.00035789	-1.92	0.0139856	-1.88	0.00010437	-1.42	0.0156899	-1.45	0.0138244
Grm2	-1.01	0.909039	-1.04	0.779436	1.02	0.928457	-1.52	0.0108815	-1.12	0.558441	-1.1	0.433418	1.04	0.808087	-1.61	0.158056	-2.11	0.0127993	-2.15	0.0172244	1.1	0.675034	1.1	0.65522	-1.17	0.502165	1.04	0.715557	-1.05	0.794305	1.06	0.833702	-1.01	0.957279	-1.91	0.114007	-2.3	0.0981512
Grm3	-1.17	0.184717	-1.19	0.21824	-1.21	0.0576262	-1.37	0.00062594	-1.15	0.0290302	-1.32	0.00173288	-1.4	0.0388804	-1.35	0.00070387	-1.42	0.00052481	-1.4	0.00043468	-1.2	0.228045	-1.41	0.00041267	-1.17	0.0333116	-1.11	0.364491	-1.14	0.10941	-1.35	0.0101151	-1.3	0.00171514	-1.36	0.00082577	-1.43	0.0016199
Grm5	-1.1	0.353817	-1.13	0.474567	-1.16	0.197273	-1.15	0.221721	-1.27	0.0633733	-1.44	0.00872204	-1.3	0.0323955	-1.34	0.0290189	-1.17	0.172413	-1.34	0.0903709	-1.05	0.643486	-1.28	0.0432312	-1.17	0.271556	-1.26	0.0868802	-1.29	0.0369409	-1.23	0.0848223	-1.21	0.0877507	-1.46	0.00830598	-1.44	0.083946
Gstm1	-1.27	0.0030864	1.38	0.00434303	1.38	0.00405796	1.33	0.0109293	1.12	0.296763	1.51	5.051e-05	1.34	0.0263881	1.38	0.00561395	1.65	2.742e-05	1.52	0.0175244	-1.16	0.307215	1.53	0.00020341	1.65	1.495e-05	1.46	0.00011244	1.49	0.00071476	1.43	0.00012638	1.38	0.00024904	1.61	2.005e-05	1.5	9.875e-05
Gys1	-1.01	0.7348	-1.05	0.331255	1.05	0.480355	-1.1	0.0764935	1.16	0.137972	-1.08	0.156795	-1.02	0.772011	1.08	0.0831237	1.06	0.494337	1.03	0.571093	-1.04	0.244786	1.09	0.147888	1.05	0.280716	-1.08	0.291714	1.01	0.848711	-1.08	0.538236	1.03	0.471336	1.11	0.420189	-1.06	0.556166
H2-D1	1.02	0.676709	6.2	0.0216433	11.03	4.945e-05	11.61	1e-08	11.76	0.00037194	9.7	5.676e-05	8.83	1.14e-06	13.6	1.71e-06	15.48	1e-08	15.28	0.00148914	-1.12	0.483772	16.42	0.00500713	12.51	0.00013872	15.57	6.11e-06	17.08	3e-08	8.66	0.00016561	8.68	0.0002751	17.69	5.8e-06	15.87	0.00107003
H2-T23	-1.34	0.0915943	2.22	0.0852624	4.41	3.046e-05	3.92	6.76e-06	4.3	8.95e-06	2.8	8.903e-05	2.8	0.00035825	3.85	7.42e-06	4.38	4.13e-06	4.57	0.00075426	1.08	0.705691	5.08	0.00351887	4.1	0.00011614	4.22	6.94e-06	4.88	5.69e-06	2.38	0.00076362	2.88	9.061e-05	4.59	1.161e-05	3.61	0.00043945
Hacd2	-1.02	0.567779	1.22	0.0983538	1.44	0.0119464	1.33	4.39e-05	1.31	0.00013703	1.61	0.00861653	1.68	4.01e-06	1.72	8.879e-05	1.4	0.00769088	1.43	0.0935792	-1.05	0.196231	1.99	3.3e-07	1.7	0.00358489	1.48	5.13e-06	1.61	2.35e-06	1.89	0.0001104	1.69	0.0063731	1.62	0.00250252	1.76	0.0425291
Hapln1	-1.2	0.212148	-1.16	0.32463	-1.23	0.0514235	1.03	0.73877	-1.31	0.0735666	-1.4	0.00659604	-1.68	0.0229009	-1.21	0.447377	1.05	0.610848	-1.09	0.646936	-1.37	0.388551	-1.69	0.0239291	-1.16	0.441732	-1.37	0.0152079	-1.42	0.226828	-1.43	0.0986901	-1.23	0.105513	-1.13	0.201753	-1.01	0.955675
Hepacam	-1.08	0.238446	1.08	0.33721	1.27	0.0003303	1.4	0.00049091	1.31	2.555e-05	1.29	0.00021061	1.22	0.0282443	1.59	0.0125995	1.56	0.0106007	1.54	0.0164375	-1.16	0.225612	1.53	0.00349295	1.33	0.0249689	1.43	0.00112348	1.49	0.00088283	1.49	0.0101121	1.45	0.00132566	1.71	0.00628754	1.58	0.026301
Hes5	-1.06	0.686377	-1.97	0.0335369	-2.51	0.0158443	-3.22	0.0211411	-3.66	6.965e-05	-2.7	0.00387172	-2.75	0.0059196	-3.28	0.00022799	-2.67	0.0086385	-2.27	9.452e-05	1.17	0.358892	-2.85	0.00432309	-2.76	0.00817129	-3.74	0.00542891	-4.12	3.61e-06	-2.77	3.16e-05	-2.66	5.435e-05	-3.48	1.062e-05	-3	0.0052015
Hmgcr	1.05	0.542264	1.02	0.881066	-1.04	0.687241	1.08	0.183737	1.07	0.393344	-1.25	0.0343072	-1.15	0.146448	-1.22	0.0169169	-1.13	0.0698568	-1.29	0.0996652	1.09	0.225685	-1.17	0.128577	-1.12	0.315054	-1.11	0.142333	-1.16	0.270774	-1.36	0.0728617	-1.3	0.0229303	-1.33	0.051595	-1.37	0.0834431
Hmgcs1	1.06	0.288836	1.02	0.863182	-1.1	0.389849	1.11	0.0498202	1.02	0.804329	-1.21	0.0696916	-1.17	0.0313162	-1.17	0.0812596	-1.1	0.0804428	-1.07	0.298985	1.15	0.0715485	-1.2	0.0637503	-1.09	0.400794	-1.04	0.637579	-1.04	0.697678	-1.32	0.0275455	-1.24	0.124618	-1.34	0.0119005	-1.31	0.0974928
Hsd11B1	1.18	0.157666	-1.1	0.285428	-1.11	0.280394	1	0.953936	-1.23	0.241899	-1.65	0.00087799	-1.56	0.00195921	-1.69	0.00041299	-2.16	4.803e-05	-1.51	0.015323	-1.09	0.309425	-1.58	0.00091206	-1.37	0.00601999	-1.85	0.0580045	-1.44	0.00604048	-1.73	0.00036854	-1.9	0.00460993	-1.91	0.00018403	-1.45	0.0373227
Hspb1	-1.11	0.340782	1.75	0.045559	2.56	0.00544467	3.16	0.0684791	2.65	0.00519009	3.61	0.00233469	3.26	0.00391033	5.16	0.00349095	3.8	0.00816873	4.08	0.0605942	-1.1	0.35992	6.17	0.00010517	3.38	9.18e-06	4.06	0.00018335	4.72	7.44e-06	4.63	0.00198401	3.41	0.0175295	5.96	1.405e-05	6.06	0.0237851
Htra1	-1.07	0.111309	1.52	0.0109212	1.59	8.47e-06	1.51	5.161e-05	1.43	0.0160884	1.58	0.00546145	1.51	0.00376756	1.87	0.0086003	1.63	0.0397682	1.92	0.0572895	-1.08	0.250068	1.55	0.00065443	1.45	0.00091061	1.75	0.00021316	1.74	0.00968048	1.48	0.00784342	1.3	0.165263	1.86	0.017202	2.33	0.0539969
IL1a	-1.78	0.0111871	2.65	0.0174781	3.54	0.0001656	2.71	0.00075836	2.87	0.00048028	4.86	0.00012482	4.49	0.00101837	5.45	6.515e-05	6.14	6.136e-05	6.07	0.00031713	1.25	0.212753	6.17	1.515e-05	4.28	0.00025465	5.05	6.915e-05	5.81	5.463e-05	5.29	0.00070182	3.56	0.00107793	6.69	1.203e-05	5.53	0.00012301
Iba1	-1.76	0.238448	-2.46	0.0799808	-1.33	0.500909	1.79	0.199869	-1.52	0.648974	1.49	0.356192	1.46	0.37802	1.22	0.657627	1.3	0.581656	1.85	0.174407	1.25	0.603991	1.42	0.403952	1.13	0.812268	1.15	0.727227	1.66	0.252912	1.09	0.842189	1.09	0.886708	1.49	0.365599	-1.02	0.964664
Id3	1.07	0.593393	1.69	0.118479	2.46	0.0212276	2.45	0.00026344	2.42	2.1e-07	2.72	0.00084842	2.65	0.00019749	3.32	0.00342367	3.15	0.0218872	3.14	0.0311313	1.07	0.644686	4.09	0.00088621	3.49	1.232e-05	3.18	0.015252	3.39	0.001811	3.04	0.00924659	2.92	0.00267114	3.96	0.00500567	3.37	0.0135405
Id4	-1.04	0.763767	1.06	0.699523	1.1	0.591738	-1.26	0.207338	1.14	0.290442	1.05	0.648456	1.19	0.148411	-1.06	0.715034	-1.2	0.22186	-1.29	0.166241	-1.03	0.884406	1.13	0.536624	1.15	0.29696	1.31	0.0462205	1.15	0.347503	1.24	0.140051	1.09	0.596262	-1.19	0.191601	-1.13	0.319789
Idi1	-1.01	0.942976	-1.24	0.125249	-1.42	0.013886	-1.02	0.777518	-1.07	0.478544	-1.85	0.00181591	-1.8	0.00309284	-1.48	0.00220111	-1.4	0.00523143	-1.54	0.0868133	1.03	0.799967	-1.72	0.00036719	-1.51	0.036133	-1.32	0.0128252	-1.38	0.0166043	-2.06	0.0028555	-1.92	0.0146872	-1.95	0.00195214	-1.86	0.0374036
Igf2r	-1.04	0.640733	-1.21	0.151312	1	0.985571	-1.01	0.75746	1.16	0.0242821	-1.05	0.186333	-1.04	0.687193	1.08	0.339165	1.06	0.581962	1.01	0.788362	-1.07	0.204062	1.06	0.421047	1	0.984175	-1.06	0.148099	1.11	0.129612	-1.01	0.893609	1.03	0.541735	1.06	0.182058	1.01	0.749037
Igfbp2	1.26	0.531922	1.77	0.125867	2.45	0.0326488	1.72	0.122244	3.29	0.00169986	1.88	0.0351678	1.6	0.124322	3.46	0.00150235	3.41	0.0438499	3.87	0.0031668	1.06	0.900843	2.52	0.0119592	2.76	0.00422999	2.6	0.0258884	3.18	0.00366598	1.14	0.616674	1.22	0.449802	4.05	0.00269987	3.67	0.00397232
Il33	-1.11	0.34799	1.16	0.393735	1.38	0.00010044	1.49	9.341e-05	1.41	0.0405918	1.7	0.0352508	1.54	0.0443433	2.16	0.00316997	2.49	0.00022163	2.12	3.5e-07	-1.19	0.388003	1.8	1.87e-06	1.97	0.0273376	1.7	1.316e-05	1.99	3.973e-05	1.91	0.0261064	2.13	0.00082011	2.98	0.00067288	2.02	0.0032755
Itga6	-1.06	0.198763	1.46	0.0670408	1.69	1.122e-05	1.54	0.00235095	1.86	0.00097103	1.97	0.0031413	1.92	0.00083437	2.64	0.00119643	2.15	0.00264388	2.12	0.010549	-1.01	0.865671	2.37	1.9e-07	2.1	0.002953	2.27	0.00565216	2.37	1.7e-07	1.99	0.0097461	1.9	0.00421002	2.68	0.00030917	2.37	0.00096804
Itga7	1.19	0.118869	1.2	0.264445	1.49	0.00603094	1.71	0.00843262	1.42	0.0126244	1.83	0.029724	1.67	0.00671401	2.23	0.00307936	1.92	0.0328611	1.88	0.0516536	1.14	0.279174	2.01	0.00023972	1.3	0.0468208	1.82	0.00083295	1.67	0.0013901	1.83	0.0331339	1.63	0.00315123	2.34	0.00012054	1.99	0.00262192
Itih3	1.04	0.671793	-1	0.982622	-1.13	0.0741772	-1.09	0.389764	-1.54	0.00024538	1.03	0.80465	1.03	0.722316	-1.7	0.0463895	-1.63	0.0710379	-1.87	0.0457275	1.12	0.386892	1.13	0.511261	-1.19	0.615076	-1.2	0.450889	-1.23	0.213477	1.41	0.124236	-1.27	0.324163	-2.52	0.00684008	-2.61	0.0629049
Kcna2	1.03	0.724792	-1.21	0.0759169	-1.29	0.0230546	-1.23	0.047584	-1.25	0.0347922	-1.48	0.00458603	-1.55	0.00254258	-1.61	0.00109285	-1.47	0.00375239	-1.69	0.00301111	-1.03	0.738594	-1.86	0.00246013	-1.9	0.00091036	-1.56	0.00214084	-1.57	0.00317071	-1.53	0.00248925	-1.49	0.00294808	-1.62	0.00124481	-1.64	0.00202923
Kcne5	-1.08	0.195311	1.39	0.040727	1.67	0.00063553	1.32	0.100206	1.03	0.73837	2.1	0.0220326	1.76	1.69e-05	1.93	0.0308679	2.35	0.0591926	2.12	0.00528021	-1.05	0.690748	2.42	1.419e-05	2.43	0.00100048	1.55	0.00010715	1.62	0.00070744	2.28	0.0130857	2.17	0.0371588	2.22	0.0118049	1.91	0.0552085
Kcnj10	-1.06	0.480088	1.21	0.055032	1.3	0.0329519	1.16	0.132369	1.15	0.125395	1.07	0.429988	1.05	0.599236	1.17	0.14834	1.06	0.684475	1.09	0.391002	-1.01	0.898263	1.32	0.0156282	1.07	0.467865	1.3	0.0195892	1.23	0.0476576	1.19	0.226309	1.04	0.81032	1.08	0.453441	-1.06	0.501524
Kcnj16	-1	0.962129	1.15	0.10295	1.12	0.0986491	1.35	0.0145248	1.11	0.127251	-1.01	0.900243	-1	0.978174	1.22	0.0136004	1.22	0.0335564	1.46	0.00114484	-1.05	0.590942	1.13	0.0787655	1.03	0.711508	1.28	0.00599127	1.22	0.0129483	1.08	0.334096	-1.03	0.673606	1.12	0.486881	1.22	0.0327988
Kcnk1	-1.13	0.377196	-1.14	0.0251788	-1.04	0.703923	-1.21	0.033348	-1.12	0.115971	-1.43	0.0001657	-1.35	0.0220803	-1.32	0.0498058	-1.48	0.00557121	-1.42	0.00602978	-1.09	0.256813	-1.1	0.0783473	-1.16	0.0313727	-1.27	0.00923266	-1.18	0.0849066	-1.38	0.0123273	-1.42	0.0001896	-1.29	0.0227826	-1.27	0.214551
Kcnn2	-1.11	0.135182	1.14	0.0637023	1.25	0.008323	1.14	0.0105382	1.11	0.212105	1.08	0.213671	1.15	0.142977	1.1	0.0467421	-1.05	0.595865	1.19	0.284135	-1.16	0.0586881	1.29	0.0358588	-1.05	0.194399	1.1	0.202095	1.07	0.264522	1.33	0.02141	1.05	0.749844	1.01	0.784915	1.11	0.42717
Kcnn3	1.1	0.272297	-1.16	0.205131	-1.22	0.0744902	-1.12	0.140207	-1.13	0.264546	-1.37	0.0139359	-1.18	0.0306517	-1.44	0.0504935	-1.62	0.0112037	-2.05	0.00040349	-1.07	0.670805	-1.38	0.00081388	-1.52	0.00179918	-1.37	0.00124917	-1.42	0.0372222	-1.5	0.0498769	-1.37	0.00098047	-1.61	0.00125017	-1.55	0.00784222
Kctd14	-1.22	0.307122	-1.04	0.824844	1.08	0.561728	1.2	0.341289	1.29	0.0914984	1.17	0.264222	1.31	0.115468	-1.09	0.674727	1.02	0.872492	1.21	0.289861	1.08	0.624434	1.51	0.0134416	1.24	0.176111	-1.14	0.419889	1.03	0.84504	1.15	0.3126	1.2	0.158825	1.16	0.393221	-1.07	0.763623
Klf15	-1.21	0.0479489	-1.14	0.242004	1.19	0.111675	1.42	0.00080837	1.24	0.146033	1.35	0.0260066	1.32	0.062537	1.17	0.0825239	1.32	0.00277865	1.48	0.166861	-1.07	0.681988	1.48	0.00456842	1.32	0.00512664	-1.07	0.306947	1.13	0.183173	1.17	0.122944	1.22	0.205786	1.62	1.059e-05	1.53	0.0603994
Lama2	-1.21	0.0181291	-1.03	0.603079	1.02	0.71059	-1.01	0.895451	-1.07	0.353449	1.16	0.0224897	1.11	0.363235	1.33	0.0577336	1.34	0.0976005	1.31	0.278845	-1.17	0.0441226	1.28	0.00418267	1.14	0.157812	1.19	0.1502	1.19	0.0488068	1.19	0.0478623	1.21	0.0585265	1.26	0.0362079	1.27	0.00275691
Lcat	-1.01	0.942609	1.28	0.0603555	1.61	0.00069429	1.33	0.00716315	1.47	0.0015479	1.57	0.00098681	1.37	0.00451497	2.09	3.188e-05	2.43	0.0360732	2	0.00103654	-1.12	0.394265	1.85	0.00016546	1.69	0.00346675	1.71	0.0425385	1.78	0.00025511	1.69	0.0013771	1.74	0.00021673	1.96	8.773e-05	2.11	0.00024202
Lcn2	-3.06	0.0671873	13.44	0.0107453	28.67	0.00013091	7.52	0.0038333	7.79	0.00145553	39.52	5.105e-05	47.24	4.745e-05	34.2	7.274e-05	16.74	0.00023907	12.67	0.00746313	-1.96	0.13571	82.08	5.532e-05	43.55	6.13e-05	16.99	0.0002957	21.47	0.00017239	57.1	2.438e-05	49.65	8.049e-05	45.57	3.891e-05	36.87	0.0180894
Lgals4	-1.92	0.0725054	-1.39	0.299714	-1	0.997378	1.25	0.351867	-1.08	0.711751	1.76	0.0123245	1.52	0.256761	1.71	0.0286852	1.25	0.574592	1.42	0.411048	1.92	0.010046	1.36	0.245354	1.29	0.307449	-1.15	0.743312	1.05	0.764223	1.14	0.708216	1.33	0.314205	2.14	0.00344709	1.5	0.0571589
Lgi4	1.02	0.360514	1.87	0.0451937	2.51	1.01e-06	2.76	9.02e-06	2.64	8e-08	2.38	1.26e-06	2.36	1e-08	3.23	0.00025806	2.99	0.00345568	3.08	0.00417042	-1.11	0.331487	3.06	1e-08	2.56	3.363e-05	2.76	2e-08	3.04	1e-08	2.93	1e-08	2.61	1.4e-07	2.88	7.305e-05	2.95	3.9e-07
Lgr6	1.03	0.796601	-1.86	0.179854	-2.47	0.0138394	-3.43	0.0129342	-3.84	0.00019654	-4.24	0.0199015	-2.88	0.00360637	-9.76	1.298e-05	-11.3	0.00139085	-10.35	0.0390058	1.07	0.677274	-4.17	0.0174753	-4.59	0.00171467	-4.75	0.0170113	-7.43	0.0141257	-4.48	0.0055539	-5.22	0.0502374	-8.02	0.0137687	-9.37	0.0109362
Lif	-1.04	0.643997	3.03	0.00113186	3.16	0.00183801	2.78	0.00049626	2.56	0.0230822	2.02	0.00019619	2.32	0.00281217	2.71	0.00020561	3.36	2.38e-06	2.5	1.334e-05	1.07	0.539129	3.08	0.00027453	2.48	4.62e-05	2.74	0.00217759	2.86	0.00785855	2.18	3.704e-05	2.47	0.00399937	2.2	0.00011369	2.24	3.039e-05
Lrig1	1.09	0.282345	1.74	0.00937694	2.27	3.151e-05	2.18	4.072e-05	2.1	8.213e-05	2.24	0.00013384	2.14	4.016e-05	2.92	0.00025061	2.7	0.00175974	2.73	5.587e-05	1.19	0.196494	2.7	1.249e-05	2.22	3.13e-05	2.5	1.621e-05	2.87	4.94e-06	2.42	4.502e-05	2.35	4.214e-05	3	3.74e-06	2.94	8.61e-06
Lrp4	-1.32	0.212125	-1.33	0.0442597	1.08	0.614311	-1.19	0.473837	-1.33	0.207693	-1.01	0.959183	1.07	0.493243	-1.13	0.291209	1.16	0.130783	1.06	0.489282	1.12	0.336444	1.16	0.169213	1.11	0.417725	-1.42	0.00312449	-1.15	0.227358	-1.04	0.844377	-1	0.950973	1.34	0.00690008	-1.16	0.128301
Lrrk2	-1.25	0.141591	-1.15	0.591624	-1.23	0.279057	-1.43	0.0567886	-1.1	0.493911	-1.33	0.0877157	-1.32	0.089307	-1.32	0.0913815	-1.35	0.0670043	-1.58	0.0152388	-1.12	0.494555	-1.3	0.10636	-1.16	0.373897	-1.14	0.364517	-1.3	0.197067	-1.47	0.0309984	-1.53	0.0216156	-1.42	0.057607	-1.66	0.0116388
Ltbp1	-1.03	0.877038	1.01	0.947525	1.08	0.732905	1.55	0.156197	1.21	0.243232	1.75	0.0107068	1.49	0.0739535	2.19	0.00225114	2.22	0.0680704	1.91	0.0437016	1.03	0.908152	1.49	0.0421782	1.47	0.0452187	1.64	0.0562258	1.57	0.0448935	1.53	0.0303227	1.42	0.222797	1.65	0.0166184	1.67	0.0144892
Maob	1.11	0.508807	1.17	0.267723	1.29	0.281164	-1.15	0.419546	1.2	0.226914	1.19	0.273034	1.54	0.0208701	-1.05	0.841815	-1.35	0.0636702	-1.5	0.0302841	1.16	0.466474	1.44	0.145565	1.31	0.286344	1.32	0.0899868	1.33	0.197221	1.44	0.106236	1.34	0.185812	-1.2	0.374447	-1.44	0.0854167
Megf10	-1.11	0.0820192	1.12	0.210145	1.14	0.00985793	1.01	0.741825	1.04	0.322085	1.26	0.00707831	1.19	0.101546	1.16	0.152	1.31	0.0220478	1.19	0.0242714	-1.01	0.844857	1.37	0.00012362	1.36	0.0464067	1.21	0.00082472	1.22	0.00283052	1.3	0.0209714	1.37	0.00010311	1.3	0.00015231	1.14	0.144737
Mertk	-1.24	0.0470993	1.77	0.0355196	2.17	0.0013367	1.94	8.358e-05	2.11	0.00207994	2.62	0.00029557	2.47	0.00050264	3.32	2.212e-05	2.54	1.03e-05	2.73	0.0169454	-1.33	0.00927929	3.22	9.77e-06	2.54	0.00014964	2.83	0.00191614	2.81	1.385e-05	2.27	3.96e-05	2.31	0.00048531	3.3	3.67e-06	3.61	0.0006743
Mfge8	-1.16	0.280289	-1.18	0.192625	-1.06	0.600476	-1.21	0.0651763	-1.07	0.450638	-1.1	0.314594	-1.21	0.181775	1.13	0.263576	1.31	0.0641848	1.06	0.553795	-1.18	0.321518	-1.02	0.845955	-1.02	0.885183	-1.05	0.595254	1	0.996293	-1.1	0.322654	-1.19	0.114025	1.11	0.328632	1.02	0.828312
Mgst1	1.08	0.262762	1.7	0.00843971	1.95	9.254e-05	1.64	0.00016863	1.5	0.00061551	1.92	2.839e-05	1.87	7.156e-05	1.71	8.487e-05	2.1	0.00285654	1.96	0.00019217	1.16	0.378219	2.64	2.49e-06	2.6	9.73e-06	1.9	3.206e-05	1.91	2.561e-05	2.41	3.83e-06	2.57	0.00078334	1.85	3.762e-05	1.69	0.00043373
Mlc1	-1.01	0.661411	1.29	0.120673	1.71	0.00066425	1.43	8.48e-06	1.48	0.00563003	1.68	0.00085936	1.65	1.11e-06	1.99	3e-08	2.08	0.00176136	1.96	0.00883899	-1.03	0.632915	2.3	0.00119393	2.08	7.7e-06	1.84	6e-08	2.04	4.66e-06	2.04	0.00055099	2.01	0.00088885	2.17	1.74e-06	1.96	0.007279
Mmp14	1.13	0.348031	1.36	0.0346274	2.14	0.00137398	1.83	0.00127807	1.72	0.0258334	1.98	0.0004239	1.8	0.00087506	3.01	0.018842	2.66	0.00459742	2.74	0.00155068	1.39	0.0468846	2.4	0.00112818	1.57	0.00277364	2.27	0.0003274	2.8	2.036e-05	2.49	0.00015291	2.13	0.0148894	3.31	2.466e-05	2.23	0.00011803
Mmp1a	-1.45	0.241179	-1.12	0.780625	-1.19	0.682108	-1.07	0.812366	-1.4	0.431843	1.67	0.122909	1.29	0.411648	-1.1	0.815121	-1.46	0.413334	1.68	0.130393	-1.12	0.714129	1.34	0.362103	1.1	0.760934	1.38	0.331447	1.02	0.95491	1.77	0.124157	-1	0.990023	1.49	0.239667	-1.02	0.949031
Msmo1	1.04	0.517345	1.13	0.332949	-1.03	0.715336	1.44	0.00806309	1.06	0.528697	-1.37	0.0100524	-1.41	0.0237568	-1.24	0.00883438	1	0.919641	-1.04	0.809911	1.11	0.212172	-1.27	0.00828738	-1.13	0.324946	-1.11	0.313375	-1.12	0.112941	-1.43	0.0335306	-1.29	0.112451	-1.34	0.00552656	-1.45	0.108642
Msx2	-1.71	0.0627735	-1.28	0.386519	-1.27	0.583631	1.08	0.7673	-1.43	0.242194	1.15	0.576815	-1.15	0.562217	1.04	0.88648	1.47	0.328304	1.76	0.0746498	-1.53	0.221747	1.16	0.588322	1.19	0.576916	-1.99	0.0546115	-1.27	0.583603	-1.27	0.364915	-1.21	0.442872	1.17	0.581325	-1.02	0.931556
Nat8	-1.32	0.055405	-1.32	0.296188	-1.21	0.0633633	-1.04	0.819633	-1.48	0.0097967	-1.18	0.0945756	-1.21	0.0713333	-1.93	0.00020838	-1.21	0.316102	-1.49	0.00852207	1.22	0.0588749	-1.21	0.17905	-1.24	0.352381	-1.56	0.015984	-1.62	0.0149556	-1.19	0.0931707	-1.26	0.207356	-1.52	0.0230938	-1.46	0.0620784
Ncan	-1.04	0.390032	1.6	0.00093832	1.91	0.00588	1.82	0.00531296	2.17	0.00087839	1.88	0.0005181	1.6	4.011e-05	3.08	0.0102311	3.04	0.0133499	2.76	0.0297931	-1.06	0.363267	1.8	0.00145517	1.62	0.0193498	2.7	0.00078757	2.87	2.311e-05	1.26	0.331209	1.25	0.00157573	3.25	0.0116553	2.95	4.05e-06
Nlgn1	-1.11	0.139512	-1.03	0.841617	-1.2	0.0202625	1.01	0.871995	-1.18	0.0295738	-1.14	0.0710106	-1.19	0.0340844	-1.26	0.107537	-1.12	0.0990683	-1.13	0.142285	-1.03	0.626252	-1.3	0.0045837	-1.18	0.0682363	-1.14	0.0634004	-1.32	0.00326077	-1.18	0.0362231	-1.22	0.0653957	-1.27	0.00613566	-1.26	0.0896477
Nos1	-1.42	0.0689716	-1.14	0.479427	1.07	0.776203	1.46	0.0716287	-1.48	0.0606343	-1.33	0.138324	-1.14	0.531344	1.2	0.510726	1.78	0.0305091	1.71	0.0532357	-1.38	0.461619	-1.05	0.782049	1.19	0.486809	-1.65	0.02158	-1.28	0.335894	1.13	0.598247	1.17	0.493339	1.15	0.429954	-1.01	0.965303
Notch1	-1.01	0.766608	1.02	0.755717	1.17	0.00247367	1.13	0.0199207	1.16	0.0344657	1.37	0.00573196	1.43	0.0381097	1.57	0.0247514	1.41	0.0182657	1.37	0.0374364	1.04	0.585795	1.64	0.00063382	1.22	0.0049835	1.36	0.0582158	1.36	0.00219882	1.52	0.0001949	1.54	2.89e-06	1.58	0.0115923	1.46	0.00106139
Notch3	-1.21	0.00557415	1.06	0.66815	1.44	0.0678558	1.68	1.094e-05	1.45	0.00354247	1.83	0.00100459	1.98	0.00836313	1.86	0.0169374	1.47	0.00183141	1.57	2.78e-05	-1.01	0.963024	2.13	1.089e-05	1.47	0.00811315	1.38	8.742e-05	1.81	8.71e-06	1.89	0.0266445	2.07	2.429e-05	2.15	0.0034852	1.7	0.0732016
Npas3	1.01	0.911552	1.1	0.0892209	1.33	0.00460505	1.47	9.935e-05	1.15	0.0266513	1.39	0.0110841	1.37	0.00017765	1.81	0.0290452	1.76	0.00376895	1.75	1.565e-05	-1.04	0.785473	1.47	3.261e-05	1.37	0.0223398	1.37	0.0490185	1.56	0.0132529	1.69	0.00248376	1.63	0.00654014	1.79	0.00025433	1.87	0.00120927
Nr4a1	-1.39	0.0180763	-1.06	0.683873	-1.1	0.447473	1.02	0.82017	1.07	0.516444	1.02	0.836163	-1.06	0.680952	1.36	0.0318177	1.24	0.129784	1.3	0.354271	-1.35	0.0246653	-1.03	0.780768	-1.09	0.420164	1.06	0.601615	1.11	0.314338	-1.02	0.858853	-1.03	0.865435	1.56	0.00438248	1.51	0.0436914
Nr4a2	1.55	0.163218	1.59	0.184247	1.7	0.103887	1.4	0.295919	1.33	0.434931	1.59	0.19483	1.44	0.230637	1.17	0.692751	-1.5	0.239077	1.17	0.775393	1.46	0.216238	2	0.0485336	1.2	0.547635	1.61	0.137634	1.26	0.48733	1.95	0.0742776	1.71	0.102897	-1.98	0.199279	-2.22	0.389749
Nrcam	-1.03	0.235615	1.01	0.837116	-1.02	0.632848	-1	0.997659	1.04	0.154813	1.01	0.502559	-1.01	0.750367	1.05	0.320611	-1.06	0.111441	-1.13	0.0385908	-1.13	0.199735	1.12	0.0641025	1.01	0.849208	1.04	0.438885	1.06	0.0719752	1.06	0.206464	1.03	0.448196	-1.02	0.37861	-1	0.865173
Nrxn1	1.06	0.281718	-1.14	0.116384	-1.35	0.00634771	-1.32	0.0148976	-1.15	0.0461419	-1.27	0.00373643	-1.29	0.0153495	-1.36	0.0376116	-1.76	0.00076435	-1.71	0.00256956	-1.04	0.678948	-1.48	0.00011112	-1.53	0.00010703	-1.16	0.028538	-1.28	0.0018503	-1.38	0.0272994	-1.44	0.0192445	-1.62	0.00215949	-1.4	0.00089592
Ntrk2	1.02	0.290982	1.1	0.017839	1.19	0.0469809	1.1	0.0277565	1.16	0.00289758	1.19	0.00014216	1.25	0.00052799	1.34	0.00014807	1.2	4.179e-05	1.21	0.0536163	-1.09	0.108226	1.43	0.00844662	1.31	0.00091322	1.24	0.00109317	1.3	0.00012578	1.44	4.8e-07	1.28	0.0397644	1.28	5.02e-06	1.27	0.00178979
Ntrk3	-1.19	0.161155	1.02	0.891912	-1.01	0.962266	1.08	0.629699	-1.17	0.289732	-1.25	0.0869571	-1.16	0.22038	1.05	0.789905	1.3	0.0604623	1.26	0.139017	-1.09	0.482863	-1.17	0.179685	-1.11	0.456786	-1.07	0.519954	-1.15	0.251381	-1.03	0.82108	-1.06	0.66129	-1.06	0.624558	1.04	0.804493
Ntsr2	-1.03	0.429717	1.15	0.0474079	1.27	0.00795484	1.27	0.0529193	1.14	0.00071987	1.3	5.13e-06	1.19	0.010496	1.29	0.00300146	1.43	0.00717747	1.33	0.0245925	-1.03	0.696631	1.51	4.758e-05	1.47	3.2e-07	1.23	0.0149446	1.39	0.00011491	1.35	1.67e-06	1.27	0.148182	1.3	0.00189386	1.3	0.0359634
Nwd1	1.04	0.458814	1.06	0.461457	1.26	0.0972947	1.05	0.423829	1.09	0.243003	-1.05	0.355106	1.08	0.12892	1.08	0.115033	-1.04	0.612239	1.04	0.452612	1.04	0.498333	1.25	0.0253247	1.14	0.261648	-1.07	0.444654	1.09	0.326315	1.08	0.411928	1.14	0.162292	1.05	0.723233	1.02	0.86287
Nxpe4	-1.01	0.859911	1.01	0.86927	1.21	0.0450852	1.44	0.0742954	1.44	0.0123957	1.17	0.172882	1.27	0.00335083	1.83	0.0002067	1.44	0.00092774	1.6	0.00076584	-1.04	0.438833	1.49	0.00019969	1.24	0.147663	1.47	0.0205452	1.63	5.893e-05	1.48	0.00021799	1.33	0.0015879	1.64	0.0438591	1.59	0.0143911
Osmr	-1.28	0.218413	3.09	0.038858	4.22	2.229e-05	3.72	8.17e-06	4.41	0.00036281	6.66	7.886e-05	6.26	7.624e-05	7.64	0.00086827	6.7	7e-07	6.67	0.0001049	-1.08	0.680412	7.74	8.3e-07	6.67	4.303e-05	5.57	1.16e-06	7.1	1.55e-06	6.16	4.56e-06	6.06	0.00231419	8.82	5.2e-07	7.49	0.00150439
P2RY12	-1.14	0.0614937	1.72	0.0416595	1.92	0.00079084	1.96	9.019e-05	2.06	0.00024513	1.58	6.309e-05	1.51	0.00012023	2.47	0.00371039	1.96	2.75e-06	1.92	0.0165906	-1.17	0.172463	2.15	2.68e-06	2.11	4.38e-06	3.06	6.648e-05	2.72	4.88e-06	1.47	0.0110467	1.45	0.0266173	2.19	0.00426176	2.3	7.5e-07
P2rx6	-1.18	0.542606	-1.03	0.937692	1.16	0.546985	1.21	0.388991	1.1	0.669711	1.01	0.967859	1.5	0.0968025	1.5	0.106428	1.48	0.109019	1.55	0.210307	1.02	0.95285	1.73	0.0437433	1.46	0.113126	1.19	0.443398	1.33	0.276933	1.38	0.326454	1.41	0.155687	1.57	0.238551	1.39	0.19743
P4ha3	1.05	0.685055	1.99	0.0916708	2.82	4.7e-07	2.89	3.2e-07	2.51	0.00021282	4.56	0.00045002	3.84	0.00019576	4.51	0.00050319	5.43	7.427e-05	4.75	0.00016386	1.28	0.307996	5.78	0.00040115	4.82	0.00172609	4.07	0.00187495	4.52	7e-08	4.85	2.918e-05	4.7	0.00215212	5.59	0.0007698	4.03	0.00038118
Padi2	-1.17	0.0564652	1.56	0.0306116	1.87	6.402e-05	1.89	0.029983	1.88	7.533e-05	1.95	2.477e-05	1.75	0.00173889	2.13	0.0191358	2.93	0.0225266	2.46	0.0104347	-1.24	0.349312	2.75	1.62e-06	2.51	0.00443113	2.2	0.00036769	2.4	4.19e-06	2.99	5.54e-06	2.45	0.0367364	2.52	4.41e-05	1.85	0.0242666
Palld	-1.17	0.31843	1.53	0.0170316	1.67	0.00837634	1.51	0.0750271	1.7	0.00630079	2.29	0.00059325	2.15	0.00096188	2.53	0.00030799	2.28	0.00136663	2.3	0.0357941	1.04	0.774822	2.83	0.00019934	2.05	0.00191833	2.12	0.00120477	2.52	0.00030723	2.52	0.00033475	2.13	0.00583641	2.87	0.00084586	2.24	0.0009798
Papss2	-1.24	0.0484114	-1.16	0.185439	-1.27	0.00921454	-1.1	0.602123	-1.87	0.00647113	-1.12	0.121567	-1.38	0.117538	1.02	0.955548	1.27	0.495865	1.24	0.491947	-1.21	0.266728	1.17	0.0642858	1.2	0.218454	-1.43	0.0127124	-1.58	0.0493839	1.23	0.509756	1.25	0.354121	-1.01	0.937417	-1.29	0.179048
Paqr6	-1.11	0.219573	-1.28	0.268045	-1.01	0.929093	1.05	0.75148	-1.55	0.00202247	1.08	0.460004	1.02	0.84743	-1.27	0.0213852	1.18	0.230744	-1.18	0.381285	-1.03	0.895186	1.39	0.0114882	1.03	0.817592	-1.34	0.100058	-1.22	0.0407325	1.31	0.0857102	1.27	0.154917	-1.5	0.0855592	-1.29	0.312436
Paqr8	-1.06	0.21984	1.15	0.0248361	1.18	0.00915416	1.11	0.0368969	1.12	0.0730004	1.15	0.0122403	1.15	0.0140579	1.28	0.00101537	1.05	0.421963	1.16	0.322074	-1.13	0.0248253	1.32	0.00040264	1.11	0.0447529	1.25	0.0113581	1.31	0.00107085	1.2	0.0191446	1.09	0.386989	1.19	0.126567	1.33	0.06136
Par6	-1.21	0.18716	1.06	0.756567	1.13	0.327901	1.16	0.235274	-1.01	0.9056	1.45	0.032874	1.3	0.0743755	1.49	0.057838	1.42	0.0294427	1.54	0.0111004	-1.05	0.867609	1.39	0.0581725	1.45	0.0812051	1.13	0.411883	1.31	0.0746486	1.73	0.0262753	1.55	0.0391871	1.58	0.00856947	1.62	0.0274659
Pcdhgc5	-1.2	0.25215	1.15	0.356265	1.37	0.0397169	-1.15	0.629679	1.11	0.563155	1.4	0.0254475	1.4	0.0464499	1.24	0.261974	1.28	0.179218	1.06	0.732823	1.31	0.104618	1.37	0.0802491	1.44	0.020683	1.12	0.415752	1.35	0.0582047	1.34	0.127643	1.21	0.418541	1.3	0.0622436	1.3	0.0592085
Pdgfc	1.01	0.929317	1.1	0.511675	1.27	0.183474	1.03	0.851286	1.41	0.0510398	1.47	0.0354536	1.44	0.0495085	1.36	0.073366	1.16	0.342654	1.31	0.143443	1.02	0.907071	1.39	0.0674925	1.49	0.0308252	1.4	0.052943	1.5	0.035965	1.48	0.0331565	1.29	0.144673	1.3	0.255943	1.2	0.250288
Pdk4	-1.39	0.0513909	1.21	0.0964846	1.43	0.0154213	1.41	0.00834824	1.43	0.00640557	1.64	0.00136275	1.41	0.0145277	1.54	0.00178577	1.7	0.00071524	1.63	0.0150384	-1.26	0.0942174	1.79	0.00090356	1.9	0.00022106	1.58	0.00314176	1.68	0.00096477	1.72	0.00089185	1.43	0.0350392	1.73	0.0071012	2.36	0.038212
Pdpn	1.06	0.707885	2.29	0.0345089	3.37	0.00041895	2.36	0.00037756	3.23	1.479e-05	4.28	0.00015536	4.09	6.845e-05	4.31	3.54e-06	4.13	6.86e-06	3.99	0.00177767	-1.03	0.91544	6.23	7.5e-07	5.43	1.27e-06	3.96	6.42e-06	4.9	2.08e-06	4.55	1.241e-05	4.31	2.542e-05	5.03	1.166e-05	4.23	0.00124114
Pfkfb3	-1.41	0.00118823	1.22	0.154506	1.53	0.00036684	1.62	0.00259729	1.28	0.00764904	1.64	0.00360356	1.51	0.0100249	2.33	0.00411374	2.27	0.00010598	2.32	4.52e-06	-1.3	0.336883	2.03	2.019e-05	1.95	0.00253508	1.78	0.00044682	1.93	8.078e-05	1.79	0.010096	1.76	0.0108236	2.3	7.61e-06	2.27	0.0109072
Phgdh	-1.06	0.405628	1.02	0.620055	1.17	0.0198444	1.1	0.16395	1.04	0.416242	1.02	0.417137	-1.05	0.515617	-1.01	0.79682	1.25	0.0435204	1.05	0.538174	-1.22	0.251443	1.34	0.00215739	1.32	0.00889355	1.04	0.273025	1.03	0.635636	1.28	0.0343007	1.23	0.101433	1.15	0.018112	1.01	0.820028
Phka1	-1.01	0.75198	1.16	0.293828	1.33	0.014089	1.52	0.00329539	1.31	0.00076875	1.27	0.00149165	1.26	0.0017031	1.4	0.00173597	1.46	0.0067082	1.51	0.00153847	-1.15	0.135477	1.45	0.00010873	1.26	0.00219222	1.33	0.00875219	1.32	0.0348099	1.41	0.00039286	1.27	0.099127	1.44	0.0659886	1.5	0.00215476
Phkb	-1	0.923684	1.22	0.0010664	1.32	5.7e-07	1.34	0.00232019	1.39	0.00167744	1.3	0.00063798	1.27	0.00731865	1.51	0.0057586	1.55	0.00261474	1.55	0.00048067	-1	0.974797	1.45	0.00075273	1.45	4e-07	1.52	1.09e-06	1.62	2.16e-05	1.35	0.00027017	1.33	0.0133459	1.49	3.791e-05	1.46	0.00012979
Phkg1	1.03	0.420844	1.54	0.0147136	1.78	8e-08	1.86	0.00318712	1.66	8.43e-06	1.67	3.941e-05	1.55	0.00034059	1.95	0.0013395	2.28	0.00038009	2.18	9.1e-06	-1.13	0.233232	2.1	3.33e-06	1.99	0.00042317	1.72	3.655e-05	1.89	0.00083099	2.17	0.00044839	1.86	0.00560245	2.01	2e-08	1.94	0.00136611
Pla2g3	-3.01	0.0703551	-1.41	0.10747	-1.46	0.280073	1.1	0.745044	-1.43	0.124206	1.11	0.25686	-1.12	0.645062	1.02	0.866888	-1.22	0.431354	-1.33	0.304784	-1.47	0.22469	1.02	0.931697	1.01	0.882578	-1.21	0.20098	-1.3	0.129031	-1.55	0.156076	-1.25	0.481009	-1.17	0.100234	-1.08	0.424317
Pla2g7	-1.04	0.43154	1.14	0.090228	1.23	0.00101883	-1.14	0.058104	-1.22	0.00105852	1.32	0.0163518	1.26	0.00033516	1.4	0.00223319	1.25	0.0154318	1.26	0.0593997	1.01	0.889163	1.82	4.96e-06	1.62	0.0105029	1.14	0.127579	1.27	0.00029021	1.69	5.57e-06	1.73	0.00455614	1.46	3.67e-05	1.44	0.00865108
Plcd4	-1.23	0.0666057	1.3	0.023015	1.47	0.00059434	1.42	0.00213092	1.36	0.00148244	1.59	0.00016327	1.42	0.00392412	1.63	0.00089026	1.79	3.345e-05	1.71	0.00010988	-1.22	0.0266736	1.83	5.238e-05	1.62	0.0231267	1.48	0.00253599	1.55	0.00038317	1.61	0.00011021	1.43	0.023578	1.75	0.0011184	1.81	0.00233066
Pld2	-1.05	0.40817	1.21	0.160609	1.68	2.497e-05	1.79	0.00034408	1.7	0.00133235	1.71	0.00814124	1.65	0.00010192	2.01	0.00353888	2.36	0.0022328	2.14	4.408e-05	-1.09	0.195194	2.07	1.23e-06	1.72	1.018e-05	1.7	0.00182196	1.9	3.68e-06	1.97	3.809e-05	1.83	0.00621106	2.27	9.6e-07	1.83	0.0042739
Plxnb1	-1.02	0.383105	1.13	0.157802	1.43	0.00334106	1.22	0.00177119	1.35	0.00322436	1.46	1.18e-06	1.45	0.0259558	1.73	0.00831459	1.81	0.00492005	1.66	0.00256939	-1.12	0.208055	1.75	0.00093592	1.5	0.0009788	1.43	0.0109958	1.46	2.509e-05	1.69	3.426e-05	1.68	0.0291128	1.86	0.00202854	1.68	4.12e-06
Pm20d1	-1.4	0.145327	1.2	0.3122	1.21	0.361965	-1.01	0.899185	-1.11	0.507526	1.55	0.00264425	1.43	0.119705	1.27	0.0352391	1.69	0.00051579	1.26	0.0296579	1.02	0.927608	1.59	0.00150934	1.64	0.00676693	1.27	0.232424	1.23	0.03927	1.43	0.00518082	1.33	0.0188878	1.48	0.00276102	1.4	0.0454131
Ppap2B	-1.07	0.0857437	1.17	0.0270662	1.21	0.00759723	1.14	0.191657	1.14	0.132081	1.15	0.0403651	1.21	0.00365657	1.29	0.00195701	1.26	0.00082157	1.18	0.218769	-1.08	0.202651	1.46	0.00036145	1.35	0.0208434	1.23	0.00100538	1.26	0.00733105	1.47	0.00500546	1.4	0.00094444	1.09	0.0494338	1.17	0.206632
Ppil6	-1.09	0.30678	1.04	0.834111	1.02	0.866953	-1.13	0.115869	-1.14	0.198178	1.14	0.366249	1.39	0.00297589	-1.03	0.774835	-1.08	0.633192	-1.04	0.883472	1.23	0.195583	1.24	0.18208	1.05	0.703855	1.17	0.217542	1.01	0.924765	1.19	0.484449	1.16	0.151825	-1.31	0.00756636	-1.09	0.581331
Ppp1R3C	-1.04	0.562048	1.41	1.6e-05	1.58	2.974e-05	1.78	0.00039725	1.51	0.00172053	1.5	0.0203234	1.39	0.00021795	1.97	0.0116254	1.95	0.0479267	2.29	0.0058275	-1.04	0.708367	1.71	6.8e-07	1.65	0.00424019	1.81	3e-07	1.84	0.00300794	1.63	0.0214701	1.55	0.00176197	2.09	0.00024373	1.9	0.00016903
Prdm16	1.19	0.455978	1.35	0.110985	1.41	0.178285	-1.1	0.559631	1.65	0.113116	1.4	0.0829784	1.64	0.0192901	1.56	0.0514223	1.77	0.111841	1.44	0.0571578	1.16	0.50789	2.01	0.0124591	1.38	0.108292	1.23	0.348795	1.57	0.0667626	1.4	0.201847	1.57	0.0687582	1.67	0.0167332	1.31	0.17276
Prdx6	-1.28	0.0902679	1.33	0.0736221	1.56	0.00556652	1.37	0.00689341	1.53	0.0751333	2.06	6.104e-05	1.99	0.00316786	2.35	0.00067372	1.9	0.00029402	1.91	0.00395304	-1.04	0.700863	2.55	1.561e-05	2.04	0.00186514	1.69	0.0688706	1.83	0.00019169	2.36	3.026e-05	1.89	0.0539789	2.16	0.0106462	2.18	0.00010824
PrnP	1.03	0.454197	1.09	0.00041417	1.09	0.203714	1.03	0.478428	1.07	0.00170346	1.07	0.0206538	1.07	0.0805719	-1.06	0.061227	-1.06	0.107965	-1.05	0.526671	-1.03	0.50103	1.14	0.159965	1.09	0.00166398	1.06	0.0236761	1.06	0.125353	1.12	0.034937	1.06	0.178068	-1.05	0.0453116	-1.08	0.156873
Prodh	-1.05	0.193187	1.24	0.171922	1.46	0.0625576	1.2	0.00196986	1.05	0.267659	1.25	0.00056817	1.22	0.0789479	1.12	0.193467	1.41	0.00432962	1.3	0.0002174	-1.08	0.357326	1.78	0.0115909	1.53	2.394e-05	1.11	0.234232	1.12	0.266582	1.57	0.0228248	1.25	0.337228	1.34	0.0369399	1.28	0.184299
Psmb8	-1.25	0.0250819	4.31	0.0297008	6.89	0.00024426	6.22	3.193e-05	6.42	4.623e-05	5.43	1e-08	5.3	1.4e-07	7.45	2.2e-07	8.42	3e-08	9.05	0.00180272	-1.15	0.140096	9.2	0.0070334	7.86	0.00080591	8.9	8e-08	9.51	1.269e-05	5.18	1.769e-05	5.73	5.418e-05	9.39	0.00052728	7.99	0.00022795
Ptch1	1.05	0.480817	-1.5	0.0076977	-1.38	0.00662307	-1.24	0.0248845	-1.47	0.00061087	-1.66	0.00070652	-1.61	0.00018631	-1.56	0.00033188	-1.46	0.00082912	-1.54	0.00550177	1	0.988532	-1.41	0.00339543	-1.51	0.0473765	-1.68	0.00015263	-1.56	0.00023728	-1.38	0.0319882	-1.45	0.00055776	-1.56	0.00044953	-1.71	0.00019607
Ptgs2	-1.41	0.058596	-1.01	0.955164	-1.22	0.299366	1.11	0.593142	-1.12	0.660578	-1.23	0.390619	-1.35	0.168848	1.02	0.892543	1.45	0.205538	1.11	0.832406	-2.09	0.00808709	1.38	0.213897	1.07	0.664733	1.16	0.36773	1.05	0.750184	-1.72	0.00919528	1.01	0.945551	1.48	0.0723892	-1.35	0.470848
Ptprz1	1.01	0.574804	1.39	0.00052736	1.45	7.865e-05	1.4	8.675e-05	1.38	0.00182252	1.48	0.0001575	1.49	2.5e-07	1.73	0.00736001	1.62	0.00365872	1.66	1.94e-06	-1.05	0.285225	1.66	1.381e-05	1.49	0.00124713	1.6	0.00072638	1.69	3.316e-05	1.59	0.00144762	1.55	8.88e-06	1.66	0.00282978	1.71	7.183e-05
Ptx3	-1.27	0.561565	2.36	0.00209651	3.44	0.00065677	2.69	0.0447057	2.45	0.0135375	3.64	0.0171342	4.59	0.00110777	5.32	0.0316417	3.39	0.00012738	6.43	0.0340867	1.09	0.775082	4.39	0.00039254	4.61	4.077e-05	4.21	5.496e-05	5.18	2.83e-05	4.33	0.00176419	3.13	0.00310256	5.96	1.468e-05	4.01	4.646e-05
Pygb	-1.03	0.507559	1.2	0.0745365	1.38	7.095e-05	1.25	0.0692602	1.11	0.0665902	1.25	0.00065407	1.21	0.00174726	1.33	0.00047325	1.57	7.85e-06	1.52	0.00020153	-1.11	0.358767	1.6	3.125e-05	1.51	2.522e-05	1.33	0.00689484	1.34	0.00019059	1.58	1.12e-05	1.43	0.0209892	1.35	0.00012389	1.32	0.02477
Pygl	1.04	0.461321	1.11	0.41871	1.36	0.00327119	1.16	0.178442	1.36	0.0244092	1.7	0.0001822	1.57	0.00219309	2.04	0.0116316	1.7	0.00094871	1.67	0.0296957	1.03	0.622211	1.86	0.00017576	1.58	9.63e-06	2.1	0.00500764	2.05	7.96e-06	1.62	0.00058865	1.46	2.889e-05	2.08	0.00012184	1.99	0.0172439
Rfx4	-1	0.962815	1.17	0.00213097	1.42	0.00480905	1.34	0.0207372	1.19	0.038803	1.43	0.00751306	1.48	0.00656616	1.72	0.00863997	1.67	0.0334858	1.72	0.013296	1.16	0.00255973	1.83	1.667e-05	1.54	0.00081995	1.66	0.0128571	1.72	0.00013738	2.14	8.4e-07	1.91	8e-08	1.66	0.00096584	1.46	0.0158826
Rgma	1.03	0.726998	1.18	0.080492	1.46	0.00268752	1.52	0.00122292	1.37	0.00558932	1.26	0.0211737	1.31	0.0109344	1.61	0.00054428	1.64	0.0215729	1.68	0.00073992	1.04	0.595072	1.62	0.00060825	1.44	0.00281505	1.5	0.0032775	1.61	0.00059805	1.67	0.00066974	1.64	0.00057463	1.61	0.00086893	1.58	0.00236419
Rgs10	-1.47	0.141382	1.59	0.0397333	2.54	0.00108986	2.48	0.00180456	2.42	0.00328229	2.18	0.00239191	2.33	0.00191578	3.29	0.00117526	2.99	0.00049895	2.92	0.00043249	-1.16	0.55257	2.96	0.00068357	2.66	0.00065988	2.74	0.00054119	3.01	0.00031213	2.45	0.00112122	2.45	0.00158083	3.4	0.00202191	3	0.00044081
Rgs20	-1.27	0.070732	1.4	0.047243	1.57	0.00674063	1.41	0.0181425	1.56	0.00561136	1.42	0.0150154	1.44	0.0129949	1.93	0.00084786	1.86	0.00132783	1.79	0.00145099	-1.12	0.396965	1.72	0.00222621	1.78	0.00202623	1.73	0.00199104	1.92	0.00099842	1.64	0.00349407	1.57	0.00497341	2.01	0.00054338	1.77	0.00163561
Rhcg	-1.59	0.0328576	-1.53	0.0555515	-2	0.0144438	-1.92	0.0396057	-1.62	0.0315755	-1.65	0.0394901	-1.35	0.123156	-1.47	0.0739531	-1.58	0.0394449	-1.86	0.0965178	-1.29	0.209801	-1.49	0.0558726	-1.44	0.230164	-1.65	0.146007	-1.9	0.116895	-1.98	0.0686336	-2.22	0.00324854	-1.68	0.0708167	-2.37	0.00974077
Rorb	-1	0.99976	-1.04	0.768769	-1.2	0.183251	-1.06	0.638785	1.01	0.905485	-1.2	0.269128	-1.2	0.17927	-1.49	0.0372022	-1.5	0.0468581	-1.8	0.00263522	-1.01	0.974433	-1.43	0.0398676	-1.45	0.019766	-1.1	0.483357	-1.24	0.143089	-1.29	0.165216	-1.27	0.159882	-1.22	0.233692	-1.32	0.0627288
S100B	-1.18	0.0547804	1.38	0.0533982	1.5	0.00090715	1.4	0.00516515	1.29	0.00306829	1.64	0.00464039	1.48	0.00037085	1.6	4.415e-05	1.81	0.00230719	1.75	1.454e-05	-1.06	0.704742	2.1	7.89e-06	2.14	0.00295596	1.6	3.812e-05	1.82	9.72e-06	1.85	0.00011983	1.83	0.00441926	1.97	0.00015424	1.7	0.00623434
S100a1	-1.02	0.829704	2.07	0.0499805	2.68	4.9e-07	2.65	1.3e-06	2.29	0.00030841	3	0.00068657	2.59	0.00032495	3.06	1.66e-06	3.73	0.00024701	3.78	0.00054275	1.04	0.794694	3.68	5.8e-07	3.6	1.569e-05	3.27	1.5e-07	3.4	3.6e-07	3.07	0.00133048	2.94	0.00081	4.09	1.6e-07	3.3	0.00391896
S100a10	-1.07	0.507235	2.07	0.0455591	3	1.063e-05	4.17	0.00011807	3.74	2.163e-05	3.83	8.985e-05	3.3	6.62e-06	5.86	1.54e-06	6.64	7.316e-05	6.6	1.331e-05	1.05	0.693738	4.3	1.035e-05	4.27	3.041e-05	5.24	5.45e-06	5.87	5.7e-07	4.28	2.58e-06	4.07	1.043e-05	7.02	3.2e-07	5.59	1.122e-05
S1pr3	1.04	0.633418	2.87	0.0616152	6.09	0.00154479	4.37	0.0191207	5.99	0.00504423	9.44	0.00764689	9.9	0.00107531	12.89	0.00876231	9.5	0.00123714	10.27	0.0156525	-1.04	0.805118	13.27	1e-08	9.68	0.0007708	9.25	1e-07	12.56	1e-08	10.5	0.00097194	10.15	0.00323713	14.13	0.0002443	9.16	0.0039883
Sema4a	1.1	0.151539	-1	0.964102	1.18	0.0487741	1.43	0.0820254	-1.18	0.0412204	1	0.989973	1.08	0.464324	1.17	0.314153	1.54	0.002063	1.39	0.12912	1.15	0.367421	1.22	0.015263	1.11	0.469817	-1.03	0.772195	1.06	0.366224	1.27	0.0348823	1.3	0.00626713	1.19	0.122808	-1.03	0.887888
Sema5b	-1.15	0.292004	-1.21	0.393015	-1.02	0.766851	1.03	0.937111	-1.1	0.288357	1.12	0.569298	1.05	0.784784	1.37	0.0299556	1.47	0.0883972	1.23	0.153481	1.11	0.287637	1.23	0.103733	1.02	0.875136	1.13	0.431894	1.34	0.00206602	1.26	0.178179	1.22	0.0231168	1.46	0.0301212	1.11	0.484959
Sema6b	1.1	0.0939713	-1.29	0.00458821	-1.13	0.0784002	-1.08	0.176232	-1.09	0.195282	-1.24	0.00589561	-1.23	0.0155442	-1.17	0.08166	-1.34	0.00381921	-1.38	0.00122784	1.08	0.213399	-1.32	0.00255606	-1.32	0.00857454	-1.12	0.0708029	-1.16	0.0275981	-1.2	0.0246099	-1.27	0.0051329	-1.25	0.00808873	-1.19	0.0156491
Serpina3n	-1.03	0.716756	27.88	0.0150401	60.69	1e-08	64.79	7.21e-06	58.01	0.00015688	83.98	0.00010523	80.2	2e-07	121.18	1.878e-05	107.63	6.7e-07	100.79	5.209e-05	-1.38	0.111589	125.49	1e-08	87.5	8.89e-06	89.5	1e-08	107.84	1e-08	103.93	1.82e-06	92.04	3.009e-05	138.18	1e-08	121.69	0.00037796
Serping1	1.22	0.328611	1.9	0.162433	3.55	0.00083889	2.49	0.00057435	2.72	0.00055849	3.63	0.0001167	3.43	0.00198928	4.65	3.382e-05	6.44	0.0231178	5.75	0.0337943	-1.09	0.768721	6.24	0.00025587	5.34	1.713e-05	3.91	8.752e-05	4.59	0.00024309	4.29	3.231e-05	4.36	0.0004041	6.45	8.03e-06	4.37	3.505e-05
Sh3Pxd2B	1.01	0.907978	1.86	0.00030234	2.4	0.00263959	2.06	4.34e-06	2.24	5.32e-06	2.53	6.314e-05	2.36	2.55e-06	3.27	0.00149011	2.8	0.0006832	2.73	4.59e-05	1.04	0.519742	3.28	4.5e-07	2.53	4.51e-06	2.75	3.1e-07	3.09	3.3e-07	2.83	4.9e-07	2.54	3.62e-06	2.9	2.6e-07	2.98	1.15e-06
Sirt2	-1.06	0.229862	1.2	0.198258	1.48	0.00087748	1.35	0.00414457	1.35	0.0128349	1.66	0.00806457	1.5	0.00084949	1.98	0.00113847	2.2	0.0495437	1.96	0.0125573	-1.06	0.305267	1.92	3e-08	1.88	0.00890404	1.95	0.0207684	1.9	7e-08	1.91	0.00355101	1.82	0.00528173	2.23	0.00456982	1.99	0.0137055
Slc13a3	-1.02	0.598017	1.64	4.461e-05	1.79	0.00048743	1.97	8.97e-06	1.83	5.88e-06	1.51	3.074e-05	1.4	0.00014156	2.23	0.023673	3.33	0.0318623	2.85	0.0758932	-1.08	0.266329	1.76	5.57e-06	1.63	1.173e-05	1.71	1.529e-05	2.08	1.445e-05	1.51	0.0639679	1.43	0.0243591	2.84	2.12e-06	2.03	0.00451561
Slc13a5	-1.04	0.590203	-1.63	0.00040061	-1.69	0.0136916	-1.58	0.0183727	-1.74	0.00104774	-1.62	0.00228059	-1.57	0.00643933	-2.17	0.00819537	-2.39	0.0280349	-2.07	0.00183209	1.05	0.46295	-1.65	0.0359985	-1.93	1.49e-06	-2.18	0.00785359	-2.21	0.00589325	-1.67	0.0473099	-2.21	0.0034118	-2.31	0.0104792	-3.01	0.0198442
Slc14a1	-1.03	0.580952	2.14	0.0203937	2.34	7.3e-07	2.43	1.011e-05	2.23	7.967e-05	2.95	4.36e-06	2.84	1.1e-07	3.27	0.00147736	3.2	0.00030256	3.27	0.000375	-1.11	0.336028	3.51	3.245e-05	3.19	0.00087932	2.77	1.2e-07	3.05	3e-08	3.2	2e-08	2.95	0.00170879	3.32	6.1e-07	3.07	4.8e-07
Slc14a2	1.17	0.542292	1.32	0.309182	1.59	0.110728	1.6	0.121227	-1.02	0.948204	1.6	0.130074	1.57	0.131381	1.17	0.555808	1.12	0.796243	2.3	0.0277158	1.5	0.181662	2.23	0.0340608	1.44	0.245225	1.53	0.154541	1.52	0.227716	2.36	0.021644	1.74	0.0873668	-1.08	0.778557	-1.28	0.543628
Slc15A2	-1.03	0.818043	1.09	0.601793	1.22	0.285551	1.16	0.320316	-1.09	0.541994	1.25	0.0818551	1.28	0.0589981	1.35	0.111545	-1.25	0.149503	1.49	0.0398129	-1.1	0.604924	1.58	0.00551937	1.06	0.623398	1.05	0.767976	1.22	0.120581	1.54	0.0154034	1.2	0.530629	1.36	0.301497	1.28	0.349437
Slc16a1	-1.09	0.356984	1.06	0.452944	1.27	0.00139129	1.22	0.0168845	1.18	0.0962762	1.35	0.0459409	1.27	0.0204461	1.71	0.017822	1.67	0.0273337	1.57	0.0523565	-1.06	0.591891	1.61	6.7e-07	1.5	0.0368655	1.49	0.0157838	1.73	1.8e-07	1.54	0.00733311	1.49	0.00500756	1.92	0.00375825	1.5	0.0201075
Slc1a2	-1.03	0.479385	1.22	0.00534171	1.24	0.00115436	1.24	0.00021152	1.19	0.00057233	1.12	0.00670362	1.15	0.0037055	1.26	0.0005083	1.23	0.00021411	1.19	0.00063106	-1.07	0.0565068	1.22	0.00509942	1.17	0.00147695	1.12	0.0691033	1.21	0.00041861	1.15	0.00221361	1.11	0.00848264	1.27	0.00010384	1.24	0.00481788
Slc1a3	-1.04	0.690184	1.28	0.0278855	1.33	0.0701244	1.05	0.563957	1.22	0.0579834	1.55	0.00192942	1.7	0.00060169	1.39	0.00801986	1.44	0.0328882	1.32	0.0408768	1.11	0.290557	1.7	0.0181291	1.83	0.00031332	1.66	0.00099973	1.59	0.00262921	1.74	0.00074429	1.77	0.00058615	1.41	0.0062444	1.37	0.00949254
Slc1a4	-1.08	0.163578	1.36	0.00030034	1.49	3.67e-05	1.57	1.868e-05	1.25	0.0019206	1.39	0.00076803	1.26	0.00144136	1.31	0.0375108	1.53	0.00226723	1.59	0.00018174	1.02	0.817626	1.56	2.494e-05	1.32	0.00097757	1.23	0.00196563	1.23	0.00288512	1.53	0.00241557	1.39	0.00016442	1.42	0.00187975	1.28	0.0604482
Slc20a1	1.02	0.771806	-1.03	0.599135	1.08	0.244155	1.23	0.011787	1.06	0.423039	-1.05	0.407962	-1.07	0.305509	1.13	0.283417	1.21	0.0873847	1.11	0.184591	-1.07	0.294623	1.03	0.595468	-1.11	0.182377	1.15	0.0511505	1.1	0.18388	1.04	0.492371	-1.06	0.470371	1.1	0.157796	1.15	0.049853
Slc22a4	1.28	0.0479643	1.64	0.012796	2.04	0.00046273	2.09	0.00058618	1.88	0.00086858	2.7	7.513e-05	2.33	0.00029041	2.74	4.094e-05	2.86	2.862e-05	2.83	7.381e-05	1.19	0.156671	3.22	1.436e-05	2.58	7.526e-05	2.33	0.00059968	2.72	6.185e-05	3.17	2.174e-05	2.94	0.00548441	2.88	6.708e-05	2.59	0.00014478
Slc24a6	-1.15	0.115497	1.09	0.33867	1.75	0.00034383	1.33	0.194704	1.45	0.011412	1.68	0.00717965	1.6	0.00899113	2.29	2.572e-05	2.06	0.00203397	1.93	0.00483512	-1.16	0.236446	2.2	3.731e-05	1.77	0.00020511	1.61	0.0599974	1.58	0.00119833	2.36	2.895e-05	2.08	0.00080989	2.29	2.549e-05	2.16	0.0131606
Slc25a18	1.11	0.201057	1.89	0.00967358	2.39	5.59e-06	2.89	1.11e-06	2.12	4.34e-05	1.87	5.749e-05	1.97	0.00056278	2.27	5.87e-06	2.44	0.00040052	3.03	0.00220312	1.09	0.332194	2.41	0.00822243	1.94	0.00254623	2.34	4.77e-06	2.43	1.556e-05	2.54	0.00828071	2.01	0.00014216	2.35	5.99e-06	2.11	0.00205155
Slc25a34	-1.61	0.00213007	-1.22	0.0600516	-1.58	0.00198137	-2.26	0.014617	-3.76	1.608e-05	-1.83	0.00700942	-1.81	0.00435016	-2.48	0.00058586	-2.3	5.21e-05	-3.22	0.0370665	1.03	0.768361	-1.78	0.00084723	-1.81	0.00085582	-2.75	2.743e-05	-3.28	0.00950738	-2.57	0.0387938	-2.09	0.00649938	-2.06	0.00012788	-2.11	0.141794
Slc25a42	-1.06	0.134399	-1.15	0.115333	-1.2	0.00015017	-1.13	0.0220201	-1.08	0.0928113	-1.3	0.00053749	-1.26	2.464e-05	-1.22	5.464e-05	-1.16	0.0525359	-1.3	0.00310502	-1.16	0.0181661	-1.23	0.0289523	-1.19	0.0373279	-1.18	0.00561504	-1.27	0.0134198	-1.26	0.024463	-1.19	0.00723683	-1.34	0.00148407	-1.28	0.101736
Slc26a6	-1.01	0.789896	1.26	0.00115284	1.28	0.00019508	1.34	0.0222489	1.4	0.0743609	1.49	0.0426846	1.36	2.06e-05	1.75	0.00469052	2.04	0.00532105	1.94	0.00570302	1.07	0.396088	1.87	0.00064741	1.66	0.0174861	1.79	0.00464966	1.56	5.23e-06	1.55	0.114042	1.66	0.0800157	2.08	0.0324513	1.98	0.00168215
Slc27a1	-1	0.968581	-1.09	0.245093	1.07	0.398395	1.02	0.709647	-1.03	0.582016	-1.04	0.339033	-1.03	0.681573	1.17	0.0106237	1.25	0.0206028	1.16	0.0320385	1.03	0.693977	1.06	0.25274	1.01	0.887338	1.06	0.504999	1.06	0.286674	1.13	0.0449815	1.07	0.192216	1.22	0.006816	1.14	0.0741778
Slc2A12	1.48	0.434765	1.18	0.712533	1.46	0.625029	1.24	0.656642	3.95	0.00336323	-1.15	0.621625	1.25	0.604805	1.17	0.680274	1.25	0.452309	1.15	0.658643	1.16	0.797222	1.59	0.410304	2.35	0.224018	-1.1	0.746645	2.07	0.24802	-1.08	0.773886	-1.16	0.599752	1.55	0.532442	-1.22	0.477392
Slc2a10	-1.32	0.105035	1.35	0.247567	1.6	0.0404125	1.91	9.45e-06	1.9	0.00964753	1.99	2.74e-05	2.12	0.00341614	2.41	2.773e-05	2.47	0.00632155	2.79	5.273e-05	1.02	0.872952	2.73	5.6e-07	2.1	0.0001719	1.87	0.00139812	1.94	0.00469577	2.4	0.00019259	2.13	3.49e-06	2.97	4.36e-06	2.87	0.011073
Slc2a4	-1.88	0.0640121	-1.14	0.573842	1.97	0.00513647	2.24	0.00212205	1.62	0.0823687	2.66	0.00062775	2.56	0.0118441	3.13	0.00144541	3.21	0.00151912	3.51	0.0002713	1.08	0.750513	3.01	0.00043808	2.38	0.00618646	1.91	0.00479834	2.36	0.00151651	2.89	0.00245738	2.68	0.0570947	4.13	5.825e-05	4.26	0.0098278
Slc30a10	-1.12	0.0566656	1.06	0.557449	1	0.966265	-1.1	0.138089	1.02	0.818967	1.06	0.353103	1.14	0.0478524	-1.16	0.249209	-1.19	0.0832746	-1.21	0.115437	-1.02	0.728754	1.1	0.135377	1.05	0.556653	-1.01	0.827214	-1.02	0.910848	1.08	0.529669	1.04	0.438653	-1.32	0.00124264	-1.28	0.216506
Slc32a1	-1.58	0.0498959	-1.42	0.135243	-1.34	0.0683216	1.05	0.737266	-1.5	0.0145451	-1.84	0.0169819	-2.14	0.173815	-1.25	0.420284	1.44	0.063947	1.43	0.189241	-1.43	0.473069	-2.32	0.0185394	-1.11	0.678384	-1.85	0.0532741	-1.71	0.142654	-1.84	0.381064	-1.38	0.32365	1.06	0.617472	1.07	0.664438
Slc38a3	1.02	0.904134	1.27	0.00658747	1.6	0.0311472	1.1	0.13863	1.35	0.00213497	1.52	0.00060842	1.39	0.00732233	1.6	0.00027354	1.84	0.00315844	1.42	0.00166062	1.02	0.874373	2.22	1.495e-05	1.96	2.697e-05	1.42	0.0999556	1.61	0.00931038	1.78	4.261e-05	1.52	0.00772632	2.05	0.00097312	1.58	0.0170735
Slc39a12	1.02	0.750191	1.15	0.163577	1.35	0.00670472	1.27	0.00063656	1.18	0.0935591	1.37	0.00016457	1.35	0.00022148	1.34	0.00013647	1.35	0.00261368	1.34	0.0183741	-1.02	0.836573	1.78	0.00797309	1.63	1.56e-06	1.24	0.00086571	1.41	3.851e-05	1.62	1.184e-05	1.52	0.0159881	1.51	1.545e-05	1.34	0.0542192
Slc41a1	-1.04	0.405019	1.2	0.187401	1.52	5.868e-05	1.29	0.0153249	1.24	0.00080417	1.62	0.00095644	1.55	0.00209759	1.71	0.0240688	1.82	0.00010258	1.62	0.0133595	-1.08	0.196765	2.29	1.7e-07	1.86	0.00035719	1.51	0.0032446	1.67	1.091e-05	1.74	0.00223718	1.57	0.0286558	1.83	1.25e-06	1.83	0.026626
Slc4a4	1.1	0.242288	1.08	0.317711	1.4	0.00416942	1.34	0.0443234	1.22	0.0390715	1.35	0.00674245	1.31	0.0103257	1.66	0.00092417	1.62	0.0051156	1.52	0.00290447	1.01	0.903753	1.68	0.00061987	1.29	0.0138209	1.36	0.0132681	1.49	0.002254	1.55	0.00100325	1.47	0.00188382	1.58	0.00150691	1.58	0.00340916
Slc56a1	1.03	0.506821	1.13	0.00597043	1.16	0.0153262	1.15	0.0110313	1.14	0.00449278	1.21	0.00716922	1.22	0.0422734	1.02	0.589517	1.02	0.699845	-1.01	0.768326	1.11	0.0307485	1.2	0.018977	1.17	0.0845684	1.23	0.00039535	1.21	0.00124113	1.21	0.151682	1.15	0.0965401	-1.08	0.286628	-1.01	0.805625
Slc56a5	1.03	0.300459	1.11	0.0101999	1.22	0.00358027	1.06	0.0971905	1.04	0.230567	1.07	0.0542098	1.06	0.345535	1.07	0.120243	1.05	0.172211	-1.12	0.165717	-1.07	0.0928265	1.33	4.484e-05	1.21	0.00052418	-1.05	0.116647	1.07	0.114622	1.21	0.157285	1.25	0.0621963	-1.01	0.854177	-1.07	0.424576
Slc6a1	-1.01	0.765117	-1.05	0.469397	1.13	0.0155548	1.2	0.0380724	-1.07	0.181079	-1.12	0.0433183	-1.14	0.00463266	1.1	0.21521	1.17	0.195617	1.16	0.0541786	-1.11	0.430753	1.02	0.579873	-1.09	0.167483	-1.19	0.00107393	-1.06	0.475568	1.02	0.736776	-1	0.93982	-1.01	0.762728	1.25	0.0376593
Slc6a11	1.15	0.0938271	-1.19	0.203702	-1.05	0.570399	1.05	0.620347	-1.2	0.0339158	-1.25	0.0196975	-1.24	0.111968	-1.11	0.152218	-1.03	0.702467	-1.07	0.611664	1.11	0.404633	-1.02	0.812496	-1.25	0.0934512	-1.4	0.0080295	-1.16	0.0787456	-1.02	0.866315	-1.08	0.355383	-1.17	0.0765482	-1.16	0.31359
Slc6a9	-1.04	0.600903	-1.13	0.131714	1.03	0.675858	1.13	0.163464	-1.05	0.54926	-1.17	0.0742301	-1.2	0.0451372	-1.04	0.791198	1.1	0.519908	1.11	0.281225	-1.09	0.43661	1.01	0.843851	-1.08	0.411376	-1.13	0.167042	-1.04	0.680177	-1	0.956696	-1.05	0.508027	1.01	0.941676	1	0.968983
Slc7A10	1.04	0.637301	-1.33	0.0785808	-1.19	0.290418	-1.16	0.0978964	-1.16	0.427307	-1.93	0.00011287	-1.67	0.00082709	-1.8	0.0247607	-1.73	0.00077038	-2	0.0737001	1.02	0.91404	-1.47	0.0208128	-1.41	0.160673	-2.36	8.877e-05	-1.72	0.0180068	-1.79	0.00180012	-1.64	0.0184053	-1.78	0.0665672	-2.09	0.0118746
Slc7a11	1.06	0.505132	1.41	0.011669	1.36	0.00372813	1.26	0.00361682	1.19	0.0194049	1.49	0.0102669	1.41	0.00456441	1.34	0.00122791	2.15	0.0911979	1.76	0.197251	-1.02	0.852468	1.92	3.051e-05	1.8	0.00351118	1.33	0.0418237	1.52	0.0688547	1.97	0.00204162	2.25	0.00232386	1.48	0.0402404	1.05	0.83154
Slc7a2	-1.1	0.052375	1.59	0.0593916	1.91	3.858e-05	1.62	0.0173764	1.42	5.61e-06	2.75	0.00762626	2.36	0.0297061	2.65	0.0308023	2.85	0.0467948	3.07	0.0381305	-1.21	0.283601	4.02	3.35e-06	3.07	0.00567478	2.18	0.020102	2.17	2.1e-07	3.44	0.0139182	2.6	0.0814256	3.09	0.0213219	2.74	0.0595012
Slc9a3r1	1.04	0.623362	1.19	0.044011	1.31	0.0078796	1.23	0.0221192	1.17	0.0629941	1.12	0.200369	1.07	0.327207	1.1	0.287335	1.26	0.0159624	1.19	0.0474083	1.12	0.144835	1.23	0.0243011	1.19	0.0457896	1.12	0.136916	1.22	0.0276436	1.1	0.424683	1.09	0.253581	1.33	0.00709187	1.22	0.0320503
Snap25	-1.03	0.660462	-1.4	0.00200362	-1.38	0.00304489	-1.26	0.0126242	-1.37	0.00280921	-1.65	0.0001998	-1.59	0.00065825	-1.96	0.00024114	-1.85	0.00081334	-2.09	0.0215524	-1.02	0.78827	-1.93	5.413e-05	-1.88	0.000132	-1.95	0.0194684	-1.81	7.807e-05	-1.71	0.00013087	-1.6	0.00301531	-1.89	7.529e-05	-2	2.678e-05
Soat1	-1.02	0.794609	1.12	0.276292	1.38	0.0205362	1.32	0.00214189	1.43	2.67e-06	1.29	6.982e-05	1.33	0.0267623	1.62	0.00073386	1.57	0.0163029	1.49	0.0109808	-1.15	0.0607149	1.77	5e-08	1.48	7.2e-07	1.42	0.0230886	1.49	9.48e-06	1.59	0.00013073	1.52	0.00031617	1.71	2.1e-07	1.46	2.43e-06
Socs3	1.1	0.476351	3.21	0.00554169	4.12	0.0011438	4.22	1.17e-06	4.41	0.00351193	5.12	0.0076239	5.24	0.00202187	9.56	0.00429052	6.53	0.00203129	8.53	0.00761413	-1.2	0.331115	7.01	1.23e-06	5.52	1.426e-05	7.26	1.25e-05	8.17	0.00363886	7.33	0.00622861	6.12	0.002406	9.01	2e-08	7.77	0.00058744
Sorcs2	-1.02	0.66348	1.03	0.442618	1.12	0.0573465	-1	0.971867	1.05	0.315911	1.1	0.0656973	1.18	0.0148055	1.13	0.10267	1.07	0.363249	1.02	0.751011	1.07	0.412367	1.13	0.0400187	-1.08	0.297607	1.1	0.102895	1.12	0.211531	1.07	0.507988	-1.03	0.450159	1.05	0.279683	1.04	0.504628
Sorl1	-1.11	0.00945448	1.25	0.0265368	1.42	8.8e-06	1.46	0.014924	1.34	0.00050814	1.45	0.00126917	1.4	0.00143571	1.61	0.0664775	1.65	0.0240157	1.69	1.58e-06	-1.08	0.400232	1.72	1.104e-05	1.49	0.00339851	1.43	0.0040501	1.52	0.00668601	1.67	2.3e-06	1.55	0.0193118	1.63	7.09e-06	1.58	2.306e-05
Sox2	-1	0.933238	-1	0.951348	1.11	0.240664	-1.03	0.579939	1.1	0.125314	1.19	0.00070156	1.24	0.00043983	1.23	0.00407391	1.17	0.257383	1.18	0.132728	1.17	0.00141084	1.3	0.105731	1.2	0.00086485	1.53	0.00276453	1.4	1.407e-05	1.44	0.0172697	1.38	4.81e-05	1.1	0.122463	1.12	0.0752164
Sox21	-1.06	0.545689	-1.13	0.551551	1.3	0.0848993	1.42	0.10958	-1.01	0.927178	1.14	0.309208	1.28	0.0385365	1.33	0.0198749	1.45	0.253066	1.57	0.0177699	1.01	0.971327	1.5	0.0026724	1.25	0.0800284	1.33	0.0280549	1.25	0.0835508	1.45	0.110063	1.48	0.0243376	1.5	0.0263716	1.3	0.0927599
Sox9	1.05	0.442891	1.63	0.00602584	2.12	0.00423533	2.03	4.8e-07	2.04	6.4e-07	2.38	1.26e-06	2.2	9.678e-05	2.92	0.0108558	2.47	5.349e-05	2.68	0.00330638	1.15	0.34276	2.97	0.00088967	2.28	8.3e-07	2.49	1.4e-07	2.68	5.34e-06	2.82	3.46e-06	2.51	0.00019103	2.98	0.0041193	2.63	2.17e-06
Sparc	1.07	0.338315	1.16	0.316065	1.57	3.605e-05	1.7	0.00113191	1.41	0.00059081	1.47	0.00431843	1.41	0.00016023	2.02	0.00027432	2.02	0.017457	2.04	0.00028361	1.06	0.707749	1.95	8.77e-06	1.64	1.74e-05	1.65	1.584e-05	1.9	4.93e-06	1.78	0.00142888	1.64	0.044037	2	1.86e-06	1.89	0.0049804
Sparcl1	1.01	0.697811	1.09	0.122004	1.16	0.00056987	1.27	0.00886207	1.08	0.0413586	1.21	0.00372959	1.2	0.00448455	1.28	0.00108017	1.34	0.0221177	1.41	0.00075266	1.04	0.52788	1.46	0.00201508	1.29	2.438e-05	1.21	0.0218439	1.39	3.84e-06	1.5	9.2e-07	1.33	0.0503058	1.33	0.00017027	1.26	0.0313655
Srebf1	1.05	0.434578	1.24	0.0669664	1.64	0.0130594	1.34	0.0414002	1.57	6.92e-06	1.69	0.00155309	1.75	0.00576328	1.96	0.0131221	1.65	0.0360665	1.8	0.0153144	-1.04	0.56398	2.2	1.5e-07	1.83	0.00010112	1.76	1.068e-05	1.84	2.1e-06	2.22	9e-08	2.02	0.00135493	1.84	1.16e-06	1.88	0.00093934
Srgn	-1.12	0.109143	2.09	0.0845744	3.23	2.576e-05	3.43	1.9e-07	3.23	0.00031658	3.83	0.00330351	3.42	8.37e-06	5.09	1.1e-07	5.28	0.00269805	5.46	0.00129926	-1.11	0.570404	4.88	3e-08	4.29	0.00090907	4.54	2e-08	5.17	1e-08	3.84	2.325e-05	3.56	0.00265355	6.06	6.673e-05	5.38	0.00146907
St6Galnac5	1.07	0.648969	1.01	0.967547	1.01	0.91471	-1.38	0.124953	-1.06	0.766778	-1.03	0.831744	1.07	0.630553	-1.45	0.181259	-1.97	0.0226603	-1.63	0.16999	1.09	0.689518	1.02	0.899878	-1.15	0.415998	1.02	0.880298	-1.14	0.416164	1.01	0.967047	-1.08	0.67289	-1.95	0.0107465	-2.11	0.107332
Stat2	-1.05	0.313455	1.59	0.0275186	1.8	0.0251964	1.89	6.42e-06	2.08	1.551e-05	1.17	0.0310682	1.29	0.00505442	1.66	0.00521692	1.63	0.00303468	1.66	0.0481014	-1.13	0.149868	1.52	0.107133	1.41	0.116658	1.78	8.9e-07	1.7	0.0096467	-1.16	0.475527	1.13	0.191194	1.46	0.0032025	1.41	0.00586958
Stat3	-1.03	0.610546	2.04	0.00774367	2.47	1.675e-05	2.34	5.24e-06	2.38	3.212e-05	2.63	0.00019233	2.64	2.383e-05	3.02	0.00054866	3.19	2e-07	3.05	0.00155739	1.03	0.692174	3.05	2.2e-07	2.69	1.543e-05	2.93	4.2e-07	3.14	1.1e-06	2.84	2.14e-06	2.72	3.7e-07	3.43	1.1e-07	2.82	2.09e-06
Steap4	-1.48	0.488866	-1.2	0.712499	1.06	0.920786	-1	0.991925	1.81	0.0194069	1.82	0.0185588	2.05	0.0464466	1.96	0.0279254	1.73	0.0252623	1.57	0.0534657	-1.6	0.0718709	2.59	0.0105216	2.33	0.00381094	1.31	0.294997	2.15	0.0096867	3.04	0.00084827	2.5	0.00530572	2	0.0603166	1.52	0.069475
Syn2	-1	0.97771	1.03	0.840756	1.07	0.639585	-1.09	0.319915	1.09	0.459754	-1.03	0.792694	1.16	0.258587	-1.19	0.0763544	-1.18	0.0892355	-1.21	0.183468	1.13	0.397936	1.16	0.351642	1.1	0.609137	1.13	0.218068	1.12	0.255359	1.27	0.231665	1.16	0.255776	-1.32	0.0474489	-1.41	0.078748
Syp	-1.03	0.539848	-1.31	0.00198725	-1.23	0.00657134	-1.03	0.713767	-1.19	0.0167556	-1.45	0.0003039	-1.44	0.00532744	-1.44	0.00801161	-1.4	0.00512858	-1.39	0.0005665	-1.11	0.123614	-1.57	9.593e-05	-1.55	0.00014891	-1.36	0.00097644	-1.47	0.00028207	-1.33	0.0122411	-1.39	0.00346574	-1.44	0.00630216	-1.4	0.00706223
Sypl2	-1.34	0.0819251	-1.18	0.223405	-1.01	0.94533	-1.43	0.0288406	-1.37	0.275478	1	0.99899	-1.09	0.620227	1.04	0.752325	1.13	0.536862	1.06	0.623928	-1.11	0.356326	1.13	0.345542	-1	0.974675	-1.03	0.762954	1.18	0.181214	1.19	0.144633	-1.03	0.809039	-1.07	0.712197	-1.1	0.668264
TLR2	-1.78	0.00571034	5.68	0.0235157	10.16	6.3e-07	8.57	2.19e-06	10.19	2.857e-05	10.42	5.1e-07	10.34	8.5e-07	20.94	5.59e-06	17.42	7e-08	17.12	0.00119606	1.17	0.339384	15.35	8.3e-07	13.38	3.21e-06	15.93	9e-08	17.21	2.5e-07	10.55	1.25e-06	9.68	2.8e-07	21.9	4e-08	21.31	0.00024496
TMEM119	-1.21	0.0250912	2.63	0.0186997	2.8	0.00655648	2.81	0.00162652	3.31	0.00376721	1.96	1.7e-07	2.04	2.794e-05	3.58	0.00136375	2.42	0.00100852	3.24	0.0273301	-1.31	0.0195228	2.55	0.00639876	2.83	2.77e-06	4.18	4.2e-06	3.91	0.00061079	1.65	0.0279909	1.63	0.00034301	2.94	0.00329358	3.68	0.00772932
Tgfa	-1.27	0.106737	1.01	0.955221	1.12	0.389472	-1.04	0.766137	1.21	0.120075	1.21	0.173862	1.2	0.242247	1.77	0.00391833	1.49	0.0464945	1.54	0.0179596	-1.23	0.372569	1.36	0.0299426	1.53	0.00888324	1.75	0.002592	1.59	0.00594031	1.33	0.0695132	1.29	0.101228	1.78	0.00515632	1.51	0.0114974
Tgfb2	1.13	0.231902	1.02	0.790755	1.22	0.276531	1.1	0.585923	1.5	0.0003284	1.24	0.0615549	1.26	0.015888	1.2	0.0681531	-1.01	0.912699	1.02	0.87801	1.18	0.148469	1.43	0.0700632	1.4	0.14453	1.2	0.0199033	1.52	0.048619	1.4	0.0688083	1.17	0.0646214	1.29	0.149201	-1.07	0.482522
Tgm1	-2.16	0.0833691	26.28	0.039492	64.56	1.352e-05	40.56	0.00015836	63.16	2.463e-05	104.37	1.64e-06	100.34	4.28e-06	136.12	1e-06	122.41	1.7e-06	113.2	2.88e-06	-1.32	0.567462	169.75	1.05e-06	120.16	2.24e-06	92.33	1.8e-06	130.12	1.75e-06	76.95	8.57e-06	102.07	1.49e-06	188.1	2.49e-06	151.14	1.88e-06
Thbs1	-1.21	0.464794	1.12	0.613538	1.7	0.169323	1.66	0.00178747	1.5	0.0191644	1.82	0.0544014	1.5	0.082724	2.16	0.00550194	2.57	0.0873542	2.71	0.0406448	1.18	0.571723	2.34	0.0467627	1.86	0.00021947	1.46	0.153059	2.03	0.0134624	1.89	0.00019358	1.85	0.0116605	3.11	0.00060385	1.63	0.0128159
Thbs4	-1.42	0.350477	-1.4	0.645749	-1.02	0.96691	-2.72	0.00952911	-1.19	0.620618	-1.8	0.127048	-1.56	0.33314	-1.91	0.366405	-2.26	0.0858269	-2.66	0.231336	-1.94	0.153512	-1.36	0.479485	1.68	0.104824	1.33	0.702285	-1.15	0.805878	-2.16	0.0344534	-2.44	0.0389089	-3.37	0.00799954	-2.06	0.0329565
Timp1	-1.55	0.124599	15.86	0.00458778	21.66	7.6e-07	20.76	0.00057513	20.21	8.9e-07	26.93	7.26e-06	22.41	1.03e-06	31.48	6.6e-07	32.39	3.2e-07	28.04	5.49e-06	1.18	0.36477	35.81	6.2e-07	28.06	1.55e-06	24.59	1.13e-06	29.03	1.67e-06	23.8	1.8e-06	25.19	2.83e-06	35.28	2.9e-07	33.19	2.19e-06
Timp3	1.1	0.020755	1.06	0.275472	1.11	0.45051	-1.1	0.190886	1.24	0.0035176	1.08	0.0515656	1.15	0.100326	-1.06	0.419992	-1.08	0.556739	-1.14	0.386119	-1	0.992089	1.4	0.066107	1.23	0.08203	1.04	0.335896	1.14	0.218344	1.26	0.039836	1.16	0.165205	-1.02	0.752274	-1.13	0.00949006
Tm4sf1	-1.01	0.822453	-1.02	0.71653	1.09	0.134632	1.02	0.658413	1.06	0.429533	1.13	0.0950386	1.17	0.0366403	1.68	0.0333296	1.5	0.172396	1.91	0.0351574	1.07	0.579043	1.75	0.00015268	1.43	0.00035166	1.32	0.00063608	1.4	0.0493386	1.57	0.00421156	1.64	0.00460609	1.8	0.00065257	1.27	0.129432
Tm7sf2	1.14	0.113644	-1.02	0.894747	-1.05	0.456128	1.03	0.364555	-1.1	0.0171852	-1.34	0.00550922	-1.19	0.00116182	-1.33	0.0386997	-1.04	0.722876	-1.27	0.0724679	1.11	0.375947	-1.14	0.0381852	-1.15	0.224837	-1.1	0.0170714	-1.17	0.134969	-1.43	0.0579231	-1.19	0.0906458	-1.34	0.0800557	-1.43	0.131745
Tnc	1.66	0.0431175	-1.32	0.35375	-1.65	0.10989	-1.16	0.478449	-1.2	0.489531	-1.68	0.037598	-2.03	0.0112209	-1.84	0.0215501	-2.09	0.0111573	-1.94	0.0830228	1.12	0.591132	-2.42	0.00509597	-2.79	0.004273	-1.72	0.0782368	-1.95	0.0159875	-2.45	0.00374974	-2.31	0.00623197	-2.33	0.00509381	-1.73	0.119552
Tnf	-2	0.14308	1.81	0.0251053	2.64	0.040448	3.07	1.137e-05	3.41	0.00179548	3.81	0.012093	4.32	2.71e-06	6.41	0.00278633	4.93	0.00583044	5.51	0.00169007	1.26	0.219159	4.58	0.00219623	2.84	0.0469297	4.52	2.93e-06	5.18	0.00061355	4.53	0.00496604	3.67	0.00029013	5.46	4.74e-06	4.53	0.00839529
Trpm7	-1.01	0.864498	1.11	0.0685678	1.19	0.0934532	1.24	0.00200023	1.21	0.00976965	1.35	0.0305856	1.4	0.017995	1.51	0.00195083	1.33	0.0298031	1.49	3.69e-06	1.01	0.802444	1.41	0.0143078	1.35	1.002e-05	1.34	0.0254653	1.32	0.00116776	1.46	0.00072122	1.49	0.00381569	1.53	0.0242029	1.42	0.00095846
Tst	-1.01	0.706723	1.23	0.0231983	1.35	0.00731085	1.17	0.031295	1.11	0.00369218	1.51	0.0286778	1.38	1.01e-06	1.43	6.6e-07	1.34	0.0772839	1.45	0.00108278	1.09	0.345889	1.83	0.001218	1.56	0.00929238	1.3	0.012059	1.48	2.35e-06	1.66	0.00419136	1.58	0.0370884	1.36	0.0431259	1.19	0.169388
Ttpa	-1.02	0.793918	-1.01	0.859206	1.07	0.294309	-1	0.975656	-1.28	0.00577159	-1.06	0.377439	-1.16	0.0425279	-1.01	0.906458	1.08	0.251829	1.03	0.678137	1.05	0.630694	-1.04	0.612945	1.03	0.7573	-1.15	0.0840047	-1.13	0.0882091	-1.07	0.398712	-1.08	0.38175	1.01	0.900593	-1.11	0.172062
Ttyh1	1.08	0.0329577	1.12	0.0370261	1.41	0.00231998	1.26	0.00018615	1.12	0.00763121	1.27	0.00031257	1.36	2.802e-05	1.32	4.11e-05	1.3	0.00108985	1.29	0.0617532	1.04	0.293972	1.5	2.444e-05	1.28	0.00021812	1.29	0.00097116	1.33	9.881e-05	1.48	0.00020028	1.31	0.0872906	1.33	3.644e-05	1.31	0.0641741
Ugp2	-1.08	0.280669	1.01	0.856736	-1	0.975021	1.01	0.789135	1.04	0.500266	1.05	0.475022	1.01	0.836415	1.17	0.0334402	1.14	0.121315	1.16	0.0397466	-1.02	0.799135	1.14	0.0468976	1.19	0.0186425	1.19	0.01962	1.16	0.0301273	1.12	0.0664344	1.1	0.11532	1.13	0.102537	1.16	0.114026
Ugt1a1	-2.56	0.0167205	-4.91	0.0881432	-7.4	0.00031039	-1.97	0.363523	-3.68	0.0444597	-1.35	0.383448	-1.29	0.390004	-2.09	0.0731985	-3.13	0.155153	-3.28	0.0702978	-1.56	0.238714	-5.97	0.0290965	-3.08	0.0809747	-2.95	0.232965	-2.8	0.22204	-1.67	0.228642	-4.25	0.00205519	-5.39	0.00258067	-4.78	0.0629619
Vav3	1.09	0.442493	-1.24	0.151626	-1.49	0.011806	-1.57	0.0770235	-1.22	0.114991	-1.63	0.0152873	-1.65	0.00497955	-2.46	0.0220008	-3.38	0.0252364	-3.26	0.00617952	-1.11	0.499223	-1.9	0.0011991	-2.26	0.00064297	-1.71	0.0027437	-1.77	0.00228355	-1.96	0.0260679	-1.91	0.00722772	-2.96	0.00303908	-2.61	0.00130344
Vcam1	-1.03	0.812983	1.6	0.0195384	1.88	0.00785183	1.98	0.00028283	2.2	1.874e-05	1.68	0.0135909	1.72	0.00017889	2.47	0.00319808	2.49	0.00600237	2.43	0.00045418	-1.01	0.959307	2.52	0.00197947	2.23	0.00173937	2.06	5.021e-05	2.55	0.00010082	1.87	0.00045041	1.77	0.00205844	2.74	2.595e-05	2.25	4.073e-05
Vegfa	-1.1	0.0785278	-1.39	0.0252769	-1.39	0.00013136	-1.5	2.167e-05	-1.39	0.0183973	-1.78	9.54e-06	-1.68	4.6e-06	-1.6	2.286e-05	-1.76	0.0014997	-1.72	1.9e-05	1.05	0.217385	-1.77	5.3e-06	-1.63	7.548e-05	-1.73	0.00220409	-1.74	7.665e-05	-1.76	2.36e-06	-1.63	0.0115532	-1.72	0.00041337	-1.64	0.00024637
Vim	1.06	0.382658	3.39	0.0706055	7.18	0.00040071	4.92	0.00514312	6.1	0.00929601	12.54	0.00173512	11.66	0.00159047	16.65	0.00140573	15.02	0.0013975	14.34	0.0160764	1.01	0.934996	16.88	2.12e-06	12.26	0.0001923	17.07	0.00657111	16.63	1e-08	14.02	0.00058183	12.36	0.00207659	18.99	0.00031782	13.76	0.00377557
Vipr2	1.35	0.207036	-1.53	0.110565	-1.61	0.0703691	-1.23	0.39651	1.02	0.927463	-1.51	0.0984186	-1.55	0.0813401	-1.76	0.0599807	-1.82	0.0384382	-1.92	0.281355	-1.05	0.827745	-2.63	0.00387768	-2.58	0.00422346	-1.66	0.0537295	-1.81	0.0322271	-2.7	0.00451264	-2.22	0.0101569	-1.64	0.0601298	-1.27	0.331369
Vldlr	-1.1	0.395524	-1.26	0.00012372	-1.13	0.110229	-1.14	0.00144502	1	0.937924	-1.28	6.34e-05	-1.18	0.0300255	-1.07	0.181166	-1.04	0.626855	-1.27	0.00080059	-1.06	0.0682735	-1.19	0.0658134	-1.09	0.0363168	-1.13	0.05466	-1.06	0.051186	-1.19	0.0223597	-1.14	0.112853	-1	0.98805	-1.2	0.0386882
Wnt7a	1.03	0.767497	1	0.991887	1.06	0.518786	-1.08	0.265896	-1.24	0.106248	-1.12	0.230664	-1.15	0.0630323	1.04	0.840124	-1.13	0.3379	-1.01	0.860096	-1	0.999753	1.06	0.563972	1.02	0.865119	1.18	0.100145	1.22	0.128575	-1.08	0.592335	-1.2	0.500686	1.02	0.831956	-1.02	0.799196
aass	-1.49	0.0777291	1.01	0.930341	1.3	0.152316	-1.17	0.302213	1.11	0.387735	1.31	0.0652463	1.22	0.153994	1.09	0.391676	1.19	0.237525	-1.02	0.907276	-1.13	0.475813	1.72	0.00339003	1.61	0.00158041	1.12	0.547748	1.13	0.559455	1.27	0.0458853	1.07	0.574839	1.23	0.318557	1.03	0.910071
aspg	-1.5	0.0235755	5.31	0.020595	9.08	6.7e-07	7.79	4.96e-05	9	8.9e-07	13.33	7.3e-07	11.79	4.2e-07	12.06	3.4e-07	12.73	3.005e-05	11.34	0.00162692	-1.35	0.0657228	15.16	2.4e-07	12.29	1.898e-05	11.67	5.6e-07	11.44	3.3e-07	11.81	1.78e-06	10.3	0.00048135	11.83	7.876e-05	10.95	4.1e-07
hgf	-1.43	0.256074	3.36	0.0120364	4.51	1.992e-05	4.31	0.00139043	4.06	4.837e-05	7.7	7.33e-06	6.84	5.35e-06	8.75	0.00178383	9.61	8.12e-06	8.81	4.16e-06	-1.16	0.656828	10.6	6.29e-06	8.46	3.36e-06	7.66	5.76e-06	9.22	3.95e-06	9.39	2.58e-06	7.05	0.0002355	10.07	3.2e-06	8.23	2.562e-05

## Sheet: Th p<0.05, FC>1.2
Probe Name	Norm ip M : Th vs. Norm ip F : Th	P value of: Norm ip M : Th vs. Norm ip F : Th		Probe Name	ME7 ip F : Th vs. Norm ip F : Th	P value of: ME7 ip F : Th vs. Norm ip F : Th		Probe Name	ME7 ip M : Th vs. Norm ip F : Th	P value of: ME7 ip M : Th vs. Norm ip F : Th		Probe Name	22L ip F : Th vs. Norm ip F : Th	P value of: 22L ip F : Th vs. Norm ip F : Th		Probe Name	22L ip M : Th vs. Norm ip F : Th	P value of: 22L ip M : Th vs. Norm ip F : Th		Probe Name	RML ip F : Th vs. Norm ip F : Th	P value of: RML ip F : Th vs. Norm ip F : Th		Probe Name	RML ip M : Th vs. Norm ip F : Th	P value of: RML ip M : Th vs. Norm ip F : Th		Probe Name	SSLOW ip1 F : Th vs. Norm ip F : Th	P value of: SSLOW ip1 F : Th vs. Norm ip F : Th		Probe Name	SSLOW ip F : Th vs. Norm ip F : Th	P value of: SSLOW ip F : Th vs. Norm ip F : Th		Probe Name	SSLOW ip M : Th vs. Norm ip F : Th	P value of: SSLOW ip M : Th vs. Norm ip F : Th		Probe Name	Norm ic F : Th vs. Norm ip F : Th	P value of: Norm ic F : Th vs. Norm ip F : Th		Probe Name	ME7 ic F : Th vs. Norm ip F : Th	P value of: ME7 ic F : Th vs. Norm ip F : Th		Probe Name	ME7 ic M : Th vs. Norm ip F : Th
Tnc	1.66	0.0431175		Cxcl10	33.45	0.00241624		Tgm1	64.56	1.352e-05		Serpina3n	64.79	7.21e-06		Tgm1	63.16	2.463e-05		Tgm1	104.37	1.64e-06		Tgm1	100.34	4.28e-06		Tgm1	136.12	1e-06		Tgm1	122.41	1.7e-06		Tgm1	113.2	2.88e-06		Lgals4	1.92	0.010046		Tgm1	169.75	1.05e-06		Tgm1	120.16
Slc22a4	1.28	0.0479643		Serpina3n	27.88	0.0150401		Serpina3n	60.69	1e-08		Cxcl10	41.45	6.88e-06		Serpina3n	58.01	0.00015688		Serpina3n	83.98	0.00010523		Serpina3n	80.2	2e-07		Serpina3n	121.18	1.878e-05		Serpina3n	107.63	6.7e-07		Serpina3n	100.79	5.209e-05		Fabp7	1.43	0.00860708		Serpina3n	125.49	1e-08		Serpina3n	87.5
Aifm3	1.21	0.00785244		Tgm1	26.28	0.039492		Cxcl10	47.44	1.472e-05		Tgm1	40.56	0.00015836		Cxcl10	44.19	8e-08		Lcn2	39.52	5.105e-05		Lcn2	47.24	4.745e-05		GFAP	37.77	3.89e-06		GFAP	43.53	3.6e-07		GFAP	40.21	1.4e-07		Mmp14	1.39	0.0468846		Lcn2	82.08	5.532e-05		Lcn2	43.55
Cp	-1.2	0.034837		GFAP	18.08	0.00448158		Lcn2	28.67	0.00013091		GFAP	22.96	3.4e-07		GFAP	22.25	2.3e-07		GFAP	36.96	4e-08		GFAP	31.73	4e-08		Lcn2	34.2	7.274e-05		Timp1	32.39	3.2e-07		Cxcl10	34.25	0.00067684		Gdpd2	1.33	0.00978637		GFAP	45.17	5e-08		GFAP	42.23
Notch3	-1.21	0.00557415		Timp1	15.86	0.00458778		GFAP	26.41	8e-08		Timp1	20.76	0.00057513		Timp1	20.21	8.9e-07		Timp1	26.93	7.26e-06		Timp1	22.41	1.03e-06		Timp1	31.48	6.6e-07		Cxcl10	29.83	6.2e-07		Timp1	28.04	5.49e-06		Plcd4	-1.22	0.0266736		A2m	36.06	3.6e-07		Cxcl10	30.61
Lama2	-1.21	0.0181291		Lcn2	13.44	0.0107453		Timp1	21.66	7.6e-07		C4a	17.14	3e-08		C4a	17.75	1.2e-07		A2m	22.27	3.874e-05		A2m	21.98	1.3e-06		A2m	24.45	0.00024273		CD68	24.05	4e-08		A2m	22.91	0.00271575		Fkbp5	-1.23	0.0252551		Timp1	35.81	6.2e-07		Timp1	28.06
TMEM119	-1.21	0.0250912		C4a	10.78	0.00429032		C4a	15.41	6e-08		H2-D1	11.61	1e-08		H2-D1	11.76	0.00037194		CD68	19.19	0.00108642		Cxcl10	20.21	4.93e-06		Cxcl10	24.07	2.65e-06		C4a	24.04	2e-08		C4a	21.62	6e-08		TMEM119	-1.31	0.0195228		C3	33.98	3.646e-05		A2m	21.56
[truncated: 240 more rows]
[truncated: 19 more columns]

## Sheet: HTh
Probe Name	Norm ip M : HTh vs. Norm ip F : HTh	P value of: Norm ip M : HTh vs. Norm ip F : HTh	ME7 ip F : HTh vs. Norm ip F : HTh	P value of: ME7 ip F : HTh vs. Norm ip F : HTh	ME7 ip M : HTh vs. Norm ip F : HTh	P value of: ME7 ip M : HTh vs. Norm ip F : HTh	22L ip F : HTh vs. Norm ip F : HTh	P value of: 22L ip F : HTh vs. Norm ip F : HTh	22L ip M : HTh vs. Norm ip F : HTh	P value of: 22L ip M : HTh vs. Norm ip F : HTh	RML ip F : HTh vs. Norm ip F : HTh	P value of: RML ip F : HTh vs. Norm ip F : HTh	RML ip M : HTh vs. Norm ip F : HTh	P value of: RML ip M : HTh vs. Norm ip F : HTh	SSLOW ip1 F : HTh vs. Norm ip F : HTh	P value of: SSLOW ip1 F : HTh vs. Norm ip F : HTh	SSLOW ip F : HTh vs. Norm ip F : HTh	P value of: SSLOW ip F : HTh vs. Norm ip F : HTh	SSLOW ip M : HTh vs. Norm ip F : HTh	P value of: SSLOW ip M : HTh vs. Norm ip F : HTh	Norm ic F : HTh vs. Norm ip F : HTh	P value of: Norm ic F : HTh vs. Norm ip F : HTh	ME7 ic F : HTh vs. Norm ip F : HTh	P value of: ME7 ic F : HTh vs. Norm ip F : HTh	ME7 ic M : HTh vs. Norm ip F : HTh	P value of: ME7 ic M : HTh vs. Norm ip F : HTh	22L ic F : HTh vs. Norm ip F : HTh	P value of: 22L ic F : HTh vs. Norm ip F : HTh	22L ic M : HTh vs. Norm ip F : HTh	P value of: 22L ic M : HTh vs. Norm ip F : HTh	RML ic F : HTh vs. Norm ip F : HTh	P value of: RML ic F : HTh vs. Norm ip F : HTh	RML ic M : HTh vs. Norm ip F : HTh	P value of: RML ic M : HTh vs. Norm ip F : HTh	SSLOW ic F : HTh vs. Norm ip F : HTh	P value of: SSLOW ic F : HTh vs. Norm ip F : HTh	SSLOW ic M : HTh vs. Norm ip F : HTh	P value of: SSLOW ic M : HTh vs. Norm ip F : HTh
[truncated: 342 more rows]

[truncated: 1 more sheets: HTh p<0.05, FC>1.2]
