# Supplementary material for: The degree of astrocyte activation is predictive of the incubation time to prion disease
Source: Acta Neuropathol Commun. 2021 May 12;9:87. doi: 10.1186/s40478-021-01192-9 (PMC8114720; doi:10.1186/s40478-021-01192-9)
Supplement: Supplementary file 5 — Additional file 5. Table S5: List of gene sets in Astrocyte panel. Correlations (R2, p-value) between individual gene sets and incubation time to terminal disease calculated separately for four brain regions for i.c. and i.p. groups. [file 40478_2021_1192_MOESM5_ESM.xlsx]

## Sheet: Sheet1
Gene set	Ctx ip			Ctx ic			Hp IP			Hp IC			Th IP			Th IC			HTh IP			HTh IC
	R2	p		R2	p		R2	p		R2	p		R2	p		R2	p		R2	p		R2	p
A1 astrocytes	0.638	p<0.0001	****	0.8456	p<0.0001	****	0.3192	0.0021	**	0.5127	p<0.0001	****	0.7284	p<0.0001	****	0.2763	0.0083	**	0.5578	p<0.0001	****	0.6606	p<0.0001	****
A2 astrocytes	0.5115	p<0.0001	****	0.7104	p<0.0001	****	0.3084	0.0026	**	0.4767	0.0002	***	0.7525	p<0.0001	****	0.7067	p<0.0001	****	0.7029	p<0.0001	****	0.8724	p<0.0001	****
BBB regulation	0.5673	p<0.0001	****	0.8359	p<0.0001	****	0.303	0.0029	**	0.1221	0.0942	n.s.	0.6891	p<0.0001	****	0.1153	0.1045	n.s.	0.6489	p<0.0001	****	0.7673	p<0.0001	****
Channels, K+ buffering	0.5447	p<0.0001	****	0.8783	p<0.0001	****	0.2314	0.0111	*	0.0324	0.4	n.s.	0.5946	p<0.0001	****	0.2399	0.0151	*	0.6226	p<0.0001	****	0.6255	p<0.0001	****
Energy metabolism, enzymes	0.5256	p<0.0001	****	0.754	p<0.0001	****	0.2815	0.0044	**	0.0433	0.329	n.s.	0.6529	p<0.0001	****	0.0022	0.8291	n.s.	0.5933	p<0.0001	****	0.5636	p<0.0001	****
Extracellular matrix	0.5423	p<0.0001	****	0.7849	p<0.0001	****	0.2262	0.0122	*	0.0002	0.9543	n.s.	0.4986	p<0.0001	****	0.0063	0.7122	n.s.	0.651	p<0.0001	****	0.729	p<0.0001	****
Gliotranmsitters	0.452	0.0001	***	0.2842	0.0073	**	0.3964	0.0004	***	0.1054	0.1217	n.s.	0.4092	0.0003	***	0.0001	0.9707	n.s.	0.5885	p<0.0001	****	0.4688	0.0002	***
Growth factors, receptors and signaling	0.5487	p<0.0001	****	0.7136	p<0.0001	****	0.3045	0.0028	**	0.1741	0.0425	*	0.5571	p<0.0001	****	0.0091	0.6567	n.s.	0.5343	p<0.0001	****	0.5792	p<0.0001	****
Lipid/cholesterol homeostasis	0.5549	p<0.0001	****	0.4728	0.0002	***	0.2781	0.0047	**	0.0627	0.2379	n.s.	0.5537	p<0.0001	****	0.0015	0.8576	n.s.	0.7173	p<0.0001	****	0.618	p<0.0001	****
Markers of reactive astrocyte	0.5177	p<0.0001	****	0.7288	p<0.0001	****	0.2287	0.0116	*	0.0053	0.7345	n.s.	0.5184	p<0.0001	****	0.0357	0.3765	n.s.	0.4725	p<0.0001	****	0.6513	p<0.0001	****
Microglia	0.6078	p<0.0001	****	0.779	p<0.0001	****	0.2523	0.0076	**	0.3257	0.0036	**	0.6158	p<0.0001	****	0.767	p<0.0001	****	0.6404	p<0.0001	****	0.6035	p<0.0001	****
Myelination	0.564	p<0.0001	****	0.8572	p<0.0001	****	0.1909	0.0227	*	0.0286	0.4299	n.s.	0.7428	p<0.0001	****	0.0197	0.5132	n.s.	0.353	0.0011	**	0.5272	p<0.0001	****
Neuronal Function	0.3483	0.0012	**	0.4253	0.0006	***	0.1981	0.02	*	0.0487	0.2999	n.s.	0.4715	p<0.0001	****	0.098	0.1363	n.s.	0.5461	p<0.0001	****	0.5404	p<0.0001	****
Neuroprotection, synaptogenesis	0.5591	p<0.0001	****	0.776	p<0.0001	****	0.3297	0.0017	**	0.169	0.046	*	0.6457	p<0.0001	****	0.1532	0.0586	n.s.	0.5857	p<0.0001	****	0.6382	p<0.0001	****
Glutamate-Glutamine cycle	0.6312	p<0.0001	****	0.4727	0.0002	***	0.2863	0.004	**	0.0702	0.2108	n.s.	0.5848	p<0.0001	****	0.0177	0.5352	n.s.	0.4735	p<0.0001	****	0.6685	p<0.0001	****
Pan reactive astrocytes	0.5271	p<0.0001	****	0.8254	p<0.0001	****	0.2451	0.0087	**	0.3218	0.0039	**	0.6703	p<0.0001	****	0.1885	0.034	*	0.6161	p<0.0001	****	0.8079	p<0.0001	****
Regulators of astrocyte reactivity	0.5202	p<0.0001	****	0.7758	p<0.0001	****	0.2769	0.0048	**	0.2268	0.0187	*	0.5533	p<0.0001	****	0.2099	0.0244	*	0.6658	p<0.0001	****	0.702	p<0.0001	****
Neurotoxicity, synapse elimination	0.5483	p<0.0001	****	0.7227	p<0.0001	****	0.2446	0.0087	**	0.0626	0.2383	n.s.	0.7462	p<0.0001	****	0.1166	0.1031	n.s.	0.5931	p<0.0001	****	0.7948	p<0.0001	****
Transcription factors	0.6048	p<0.0001	****	0.79	p<0.0001	****	0.32	0.0021	**	0.2319	0.0172	*	0.749	p<0.0001	****	0.0708	0.2087	n.s.	0.5694	p<0.0001	****	0.7034	p<0.0001	****
Transporters	0.6513	p<0.0001	****	0.7641	p<0.0001	****	0.2268	0.012	*	0.0049	0.7442	n.s.	0.6856	p<0.0001	****	0.0195	0.5154	n.s.	0.5607	p<0.0001	****	0.7276	p<0.0001	****
