# Supplementary material for: The degree of astrocyte activation is predictive of the incubation time to prion disease
Source: Acta Neuropathol Commun. 2021 May 12;9:87. doi: 10.1186/s40478-021-01192-9 (PMC8114720; doi:10.1186/s40478-021-01192-9)
Supplement: Supplementary file 6 — Additional file 6. Table S6: Top 40 DEGs in pathways that report on astrocyte function. Fold change along with p-values of the top 40 DEGs expressed in thalamus of all animal groups. [file 40478_2021_1192_MOESM6_ESM.xlsx]

## Sheet: by Genes
Th	Common	ME7 ip F	p value	ME7 ip M	p value	22L ip F	p value	22L ip M	p value	RML ip F	p value	RML ip M	p value	SSLOW ip1 F	p value	SSLOW ip F	p value	SSLOW ip M	p value	ME7 ic F	p value	ME7 ic M	p value	22L ic F	p value	22L ic M	p value	RML ic F	p value	RML ic M	p value	SSLOW ic F	p value	SSLOW ic M	p value	Common
Lipid /cholesterol homeostasis	Abca1	2.02	1.06e-09	2.99	1.75e-15	1.93	4.96e-09	2.12	1.63e-10	4.48	2.31e-20	4.32	6.04e-20	4.6	1.22e-20	3.8	1.8e-18	3.87	1.06e-18	5.62	1.09e-22	4.38	4.18e-20	4.06	2.99e-19	4.32	6.12e-20	5.76	6.23e-23	4.93	2.27e-21	5.32	3.82e-22	4.56	1.54e-20	Abca1
Lipid /cholesterol homeostasis	Apoe	2.05	2.8e-08	3.41	8.14e-15	2.19	3.28e-09	2.54	3.61e-11	5.5	7.78e-20	5.11	3.96e-19	5.38	1.26e-19	5.17	2.99e-19	5.68	3.82e-20	8.2	2.61e-23	6.29	4.49e-21	4.72	2.37e-18	5.75	2.99e-20	7.17	3.31e-22	6.33	4.04e-21	7.09	4.08e-22	5.45	9.56e-20	Apoe
BBB regulation	Aqp4	2.75	8.1e-14	3.54	4.7e-17	3.29	3.62e-16	3.38	1.63e-16	4.7	2.97e-20	3.84	5.09e-18	6.8	8.2e-24	6.27	4.41e-23	6.13	7.25e-23	6	1.13e-22	5.14	3.65e-21	5.45	9.52e-22	5.81	2.32e-22	5.32	1.61e-21	4.74	2.5e-20	6.77	9.01e-24	6.2	5.73e-23	Aqp4
Channels, K+ buffering	Atp13A4	1.78	1.63e-09	2.08	2.3e-12	1.98	1.52e-11	1.73	5.11e-09	2.14	7.32e-13	2.21	2.05e-13	1.88	1.34e-10	1.85	2.86e-10	1.81	7.02e-10	2.18	3.25e-13	1.94	3.88e-11	1.97	1.85e-11	2.08	2.04e-12	2.13	8.19e-13	2.22	1.7e-13	1.95	3.07e-11	2.06	3.27e-12	Atp13A4
Channels, K+ buffering	Atp1A2	1.5	3.51e-06	1.79	1.49e-09	1.8	1.3e-09	1.78	2.02e-09	1.73	6.37e-09	1.69	1.86e-08	2.11	1.8e-12	1.98	2.42e-11	1.84	4.62e-10	2.16	6.27e-13	1.65	5.22e-08	1.88	2.16e-10	2.2	3.4e-13	1.78	1.94e-09	1.48	6.68e-06	2.24	1.67e-13	2.07	3.9e-12	Atp1A2
Channels, K+ buffering	Atp1B2	1.52	1.56e-07	1.87	6.3e-12	1.81	2.85e-11	1.8	3.4e-11	1.91	2.08e-12	1.78	5.51e-11	2.5	2.5e-17	2.33	3.74e-16	2.32	4.92e-16	2.29	8.02e-16	1.85	8.56e-12	2.33	3.79e-16	2.34	3.28e-16	1.93	1.21e-12	1.69	7.8e-10	2.48	3.67e-17	2.63	3.65e-18	Atp1B2
Neurotoxicity, synapse elimination	C4a	11.5	1.76e-26	15.7	1.38e-28	17.4	3.03e-29	18.1	1.73e-29	16.5	6.64e-29	16.6	5.89e-29	22.3	9.95e-31	24.4	2.99e-31	22	1.16e-30	22.4	9e-31	21.6	1.51e-30	20.1	4.09e-30	22.5	8.43e-31	21.7	1.42e-30	20.6	2.88e-30	25.2	1.99e-31	20.9	2.32e-30	C4a
Extracellular matrix	Chi3L1	3.76	4.48e-18	4.86	5.97e-21	3.58	1.79e-17	3.25	2.97e-16	4.89	5.1e-21	4.66	1.72e-20	3.2	4.87e-16	3.33	1.46e-16	3.14	8.55e-16	10.4	1.02e-27	7.98	1.27e-25	2.3	2.22e-11	3.13	9.4e-16	7.45	4.92e-25	8.13	8.67e-26	3.51	3.26e-17	3.37	1.02e-16	Chi3L1
Neuroprotection, synaptogenesis	Clu	1.86	3.11e-09	2.51	3.98e-14	1.96	3.66e-10	2.31	8.31e-13	2.87	4.3e-16	2.82	8.23e-16	3.08	5.07e-17	2.98	1.35e-16	2.85	5.77e-16	3.71	2.03e-19	3.32	5.07e-18	2.95	1.88e-16	3.25	9.5e-18	3.38	2.83e-18	3.15	2.43e-17	3.12	3.19e-17	3.05	6.54e-17	Clu
Lipid /cholesterol homeostasis	Cyp4F14	1.59	5.24e-08	2.08	3.3e-13	1.68	4.78e-09	1.65	8.88e-09	1.76	5.16e-10	1.66	8.53e-09	1.9	1.69e-11	2.1	1.95e-13	1.8	1.94e-10	2.19	3.34e-14	2.03	8.35e-13	1.81	1.53e-10	2.08	3.3e-13	2.09	2.66e-13	1.87	2.9e-11	2.1	1.96e-13	2	1.49e-12	Cyp4F14
Lipid /cholesterol homeostasis	Cyp7B1	1.74	1.73e-11	1.9	2.33e-13	1.94	9.79e-14	2.05	6.64e-15	1.9	2.39e-13	1.84	1.32e-12	2.32	2.89e-17	2.23	1.74e-16	2.11	2.02e-15	2.45	3.1e-18	2.23	1.64e-16	2.21	2.61e-16	2.34	2.16e-17	2.2	3.21e-16	1.92	1.53e-13	2.37	1.19e-17	2.47	2.57e-18	Cyp7B1
Myelination	Ednrb	1.82	1.24e-09	1.84	6.3e-10	1.74	7.62e-09	1.92	1.15e-10	2.07	5.95e-12	2.08	4.29e-12	1.98	3.07e-11	2.09	3.53e-12	1.85	6.1e-10	2.16	9.58e-13	2.29	9.99e-14	2.33	5.03e-14	2.34	4.55e-14	2.11	2.36e-12	2.33	5.69e-14	1.79	2.1e-09	1.79	2.48e-09	Ednrb
Extracellular matrix	F3	1.5	3.33e-06	1.84	3.66e-10	1.56	6.2e-07	1.49	3.92e-06	2.1	1.54e-12	1.92	6.35e-11	2.28	6.59e-14	1.9	9.3e-11	2.27	7.58e-14	2.44	5.24e-15	2.01	1.04e-11	1.87	2.07e-10	2.12	1.22e-12	2.1	1.51e-12	1.88	1.49e-10	2.09	1.8e-12	2.53	1.31e-15	F3
Lipid /cholesterol homeostasis	Fabp7	2.08	4.71e-09	2.71	8.97e-13	1.83	3.09e-07	2.23	4.35e-10	2.64	2.09e-12	2.69	1.22e-12	4.09	9.82e-18	3.52	4.94e-16	3.58	3.11e-16	2.71	9.81e-13	2.61	2.92e-12	3.76	8.35e-17	3.56	3.63e-16	2.74	6.54e-13	2.72	8.69e-13	3.81	6.04e-17	2.83	2.4e-13	Fabp7
Lipid /cholesterol homeostasis	Fads2	1.28	8.9e-06	1.62	1.85e-12	1.56	1.75e-11	1.48	6.81e-10	1.45	2.24e-09	1.39	4.4e-08	1.75	1.69e-14	1.65	5.98e-13	1.67	2.3e-13	1.83	1.42e-15	1.55	3.26e-11	1.49	2.9e-10	1.65	6.18e-13	1.84	9.03e-16	1.64	9.5e-13	1.66	3.57e-13	1.49	2.92e-10	Fads2
Energy metabolism, enzymes	Gdpd2	1.6	1.31e-06	1.88	2.6e-09	1.77	2.5e-08	1.61	1.15e-06	2.11	2.84e-11	2.21	5.33e-12	2.13	1.86e-11	3.11	4.79e-17	2.72	3.44e-15	2.69	5.1e-15	2.38	3.62e-13	2.2	5.5e-12	2.2	6.21e-12	2.63	1e-14	2.67	6.33e-15	2.78	1.63e-15	2.49	7.13e-14	Gdpd2
Lipid /cholesterol homeostasis	Gpam	1.71	2.19e-10	2.07	2.69e-14	1.78	2.96e-11	1.7	2.71e-10	2.22	1.12e-15	2.2	1.83e-15	2.4	5.07e-17	2.72	4.31e-19	2.45	2e-17	2.68	6.94e-19	2.33	1.67e-16	2.1	1.44e-14	2.14	5.83e-15	2.45	2.04e-17	2.44	2.71e-17	2.61	1.99e-18	2.41	4.1e-17	Gpam
Glutamate-Glutamine cycle	Gpr37L1	1.35	3.58e-07	1.57	2.15e-11	1.65	1.06e-12	1.44	5.59e-09	1.42	1.36e-08	1.34	8.39e-07	1.97	6.02e-17	1.89	4.94e-16	1.8	6.31e-15	1.92	2.02e-16	1.68	3.81e-13	1.65	1.09e-12	1.77	1.8e-14	1.67	4.59e-13	1.52	1.87e-10	1.85	1.33e-15	1.94	1.22e-16	Gpr37L1
Extracellular matrix	Itga6	1.48	1.8e-05	1.72	4.24e-08	1.55	2.5e-06	1.88	9.99e-10	1.99	1.1e-10	1.94	2.71e-10	2.68	1.92e-15	2.18	3.41e-12	2.14	6.04e-12	2.4	8.82e-14	2.13	7.84e-12	2.3	4.05e-13	2.41	8.03e-14	2.01	7.16e-11	1.93	3.93e-10	2.72	1.13e-15	2.41	8.15e-14	Itga6
Myelination	Lgi4	1.9	1.46e-13	2.56	3.61e-19	2.82	1.01e-20	2.7	4.8e-20	2.43	3e-18	2.4	4.63e-18	3.3	4.57e-23	3.05	6.27e-22	3.15	2.15e-22	3.13	2.67e-22	2.61	1.74e-19	2.83	8.92e-21	3.11	3.08e-22	2.99	1.18e-21	2.67	7.79e-20	2.94	2.26e-21	3.01	9.79e-22	Lgi4
Neuroprotection, synaptogenesis	Lif	15.9	7.2e-13	17	3.41e-13	13.2	5.59e-12	13.1	6.3e-12	8.47	1.01e-09	10.2	1.09e-10	13.5	4.58e-12	16.8	3.88e-13	11.1	4.09e-11	15.5	1e-12	11.7	2.31e-11	14.4	2.2e-12	15.1	1.31e-12	9.86	1.68e-10	12	1.8e-11	9.79	1.84e-10	9.96	1.49e-10	Lif
Neuroprotection, synaptogenesis	Lrig1	1.76	1.05e-08	2.3	2.94e-13	2.2	1.54e-12	2.12	5.94e-12	2.26	5.31e-13	2.16	3.07e-12	2.96	4.61e-17	2.73	6.37e-16	2.76	4.46e-16	2.73	6.19e-16	2.24	7.57e-13	2.54	8.29e-15	2.91	7.67e-17	2.45	2.94e-14	2.38	8.28e-14	3.04	1.92e-17	2.97	3.86e-17	Lrig1
Neurotoxicity, synapse elimination	Mertk	1.82	2.81e-08	2.21	1.9e-11	1.96	1.91e-09	2.15	5.42e-11	2.67	2.74e-14	2.51	2.08e-13	3.39	1.56e-17	2.56	1.07e-13	2.84	3.69e-15	3.27	4.55e-17	2.58	8.77e-14	2.91	1.62e-15	2.85	3.19e-15	2.3	4.73e-12	2.35	2.23e-12	3.34	2.28e-17	3.7	1.23e-18	Mertk
Energy metabolism, enzymes	Mgst1	1.73	4.06e-09	1.98	9.7e-12	1.66	2.5e-08	1.52	1.42e-06	1.94	2.36e-11	1.89	8.29e-11	1.73	3.41e-09	2.13	5.51e-13	1.99	9.14e-12	2.68	9.04e-17	2.63	1.62e-16	1.93	2.99e-11	1.94	2.46e-11	2.45	2.37e-15	2.61	2.3e-16	1.87	1.2e-10	1.71	7.07e-09	Mgst1
BBB regulation	Mlc1	1.3	1.55e-05	1.72	5.87e-13	1.44	3.05e-08	1.48	3.69e-09	1.69	1.77e-12	1.65	6.09e-12	1.99	2.45e-16	2.08	2.77e-17	1.96	5.26e-16	2.3	2.79e-19	2.09	2.53e-17	1.85	1.2e-14	2.04	7.01e-17	2.05	6.12e-17	2.01	1.43e-16	2.18	3.58e-18	1.96	5.11e-16	Mlc1
Energy metabolism, enzymes	P4ha3	2.46	7.8e-10	3.38	6.86e-14	3.39	6.57e-14	3	2.05e-12	5.51	2.77e-19	4.59	2.15e-17	5.49	3.02e-19	6.6	5.15e-21	5.73	1.15e-19	7.08	1.21e-21	5.89	6.16e-20	5	2.74e-18	5.5	2.96e-19	5.88	6.41e-20	5.76	1.04e-19	6.84	2.47e-21	4.85	5.58e-18	P4ha3
Energy metabolism, enzymes	Phkb	1.23	1.49e-06	1.33	8.92e-10	1.35	2.82e-10	1.4	9.71e-12	1.31	4.44e-09	1.28	3.69e-08	1.52	1.35e-14	1.56	1.72e-15	1.55	2.28e-15	1.45	4.16e-13	1.45	4.77e-13	1.53	7.57e-15	1.63	7.42e-17	1.36	1.69e-10	1.34	4.6e-10	1.5	3.93e-14	1.47	2e-13	Phkb
Energy metabolism, enzymes	Phkg1	1.57	6.22e-12	1.83	6.65e-16	1.89	8.71e-17	1.7	4.57e-14	1.7	3.7e-14	1.58	4.55e-12	1.99	5.93e-18	2.34	2.74e-21	2.22	2.7e-20	2.15	1.24e-19	2.04	1.93e-18	1.76	4.76e-15	1.93	2.86e-17	2.22	2.86e-20	1.9	7.4e-17	2.05	1.2e-18	1.98	8.44e-18	Phkg1
Lipid /cholesterol homeostasis	Pld2	1.3	0.00108	1.84	2.19e-10	1.92	4.12e-11	1.86	1.55e-10	1.83	3.06e-10	1.76	1.51e-09	2.19	1.61e-13	2.57	3.7e-16	2.31	1.94e-14	2.25	5.51e-14	1.85	1.96e-10	1.86	1.36e-10	2.09	1.11e-12	2.14	3.84e-13	1.98	9.04e-12	2.47	1.64e-15	1.98	1.11e-11	Pld2
Extracellular matrix	Sh3Pxd2B	1.95	2.93e-13	2.53	5.48e-18	2.14	4.66e-15	2.36	8.73e-17	2.65	9.55e-19	2.47	1.32e-17	3.46	1.11e-22	2.94	2.31e-20	2.86	6e-20	3.46	1.06e-22	2.65	8.88e-19	2.91	3.24e-20	3.27	6.69e-22	2.98	1.48e-20	2.67	6.8e-19	3.05	6.15e-21	3.13	2.55e-21	Sh3Pxd2B
transporters	Slc14a1	2.19	1.03e-14	2.4	2.56e-16	2.47	7.63e-17	2.28	1.88e-15	3.02	5.97e-20	2.9	2.45e-19	3.34	2.15e-21	3.27	4.31e-21	4.21	3.65e-06	3.59	2.37e-22	3.26	4.85e-21	2.84	4.79e-19	3.13	1.85e-20	3.27	4.4e-21	3.02	5.73e-20	3.39	1.38e-21	3.14	1.68e-20	Slc14a1
transporters	Slc22a4	1.88	1.24e-06	2.38	9.91e-10	2.37	1.19e-09	2.18	1.33e-08	3.12	4.89e-13	2.67	3.75e-11	3.21	2.27e-13	3.33	8.86e-14	3.27	1.39e-13	3.78	3.31e-15	3	1.46e-12	2.73	1.89e-11	3.21	2.29e-13	3.71	5.29e-15	3.44	3.62e-14	3.35	7.33e-14	3	1.46e-12	Slc22a4
transporters	Slc25a18	1.92	3.21e-09	2.43	6.12e-13	2.93	1.22e-15	2.15	4.42e-11	1.89	5.56e-09	2	6.81e-10	2.31	3.63e-12	2.47	3.41e-13	3.07	3.01e-16	2.44	4.99e-13	1.97	1.19e-09	2.37	1.36e-12	2.47	3.55e-13	2.57	8.64e-14	2.03	3.44e-10	2.38	1.27e-12	2.14	5.69e-11	Slc25a18
transporters	Slc2a10	1.84	3.41e-05	2.33	9.48e-08	2.63	4.43e-09	2.8	9.71e-10	2.76	1.4e-09	2.97	2.18e-10	3.57	2.84e-12	3.58	2.67e-12	4.06	1.47e-13	4.05	1.59e-13	3	1.71e-10	2.77	1.28e-09	2.87	5.03e-10	3.49	4.58e-12	3.09	8.67e-11	4.41	2.42e-14	4.24	5.6e-14	Slc2a10
Lipid /cholesterol homeostasis	Srebf1	1.24	0.00268	1.65	4.13e-09	1.35	7.78e-05	1.58	3.7e-08	1.69	1.23e-09	1.76	2.18e-10	1.97	1.15e-12	1.66	3.33e-09	1.81	4.94e-11	2.21	7.04e-15	1.84	2.5e-11	1.77	1.56e-10	1.85	1.74e-11	2.24	4.79e-15	2.03	2.83e-13	1.85	1.95e-11	1.89	7.72e-12	Srebf1
BBB regulation	Vcam1	1.69	1.48e-06	2	3.27e-09	2.06	9.65e-10	2.32	1.39e-11	1.76	3.64e-07	1.78	2.04e-07	2.63	1.91e-13	2.65	1.53e-13	2.55	5.65e-13	2.67	1.23e-13	2.35	9.43e-12	2.16	1.72e-10	2.7	7.7e-14	1.95	7.83e-09	1.86	4.5e-08	2.89	9.04e-15	2.35	8.72e-12	Vcam1
Gliotranmsitters	Gabbr2	0.738	0.000606	0.763	0.00196	0.791	0.00641	0.848	0.0505	0.679	2.47e-05	0.668	1.33e-05	0.588	7.67e-08	0.474	1.48e-11	0.466	7.97e-12	0.597	1.45e-07	0.51	2.59e-10	0.678	2.4e-05	0.682	3.04e-05	0.634	1.63e-06	0.619	6.28e-07	0.55	5.21e-09	0.598	1.53e-07	Gabbr2
Gliotranmsitters	Gabra4	0.667	0.00653	0.505	1.83e-05	0.449	1.18e-06	0.647	0.00362	0.492	9.95e-06	0.524	4.18e-05	0.35	3.38e-09	0.218	9.53e-14	0.164	3.46e-16	0.334	1.13e-09	0.359	5.82e-09	0.508	2.05e-05	0.437	6.3e-07	0.399	7.35e-08	0.421	2.53e-07	0.328	7.37e-10	0.335	1.17e-09	Gabra4
Channels, K+ buffering	Kcna2	0.824	0.0115	0.773	0.00107	0.815	0.00782	0.798	0.00363	0.677	3.51e-06	0.646	4.03e-07	0.621	6.5e-08	0.68	4.08e-06	0.59	6.61e-09	0.538	1.02e-10	0.524	3.42e-11	0.64	2.72e-07	0.639	2.55e-07	0.654	7.24e-07	0.673	2.58e-06	0.617	4.86e-08	0.611	3.21e-08	Kcna2
BBB regulation	Vegfa	0.72	1.49e-07	0.723	1.94e-07	0.666	1.1e-09	0.721	1.65e-07	0.557	2.83e-14	0.593	1.02e-12	0.626	2.5e-11	0.566	6.76e-14	0.577	1.99e-13	0.563	5.23e-14	0.613	6.96e-12	0.578	2.15e-13	0.574	1.51e-13	0.565	6.15e-14	0.614	7.41e-12	0.58	2.71e-13	0.608	4.27e-12	Vegfa

## Sheet: by Gene Set
Th	Common	ME7 ip F	ME7 ip M	22L ip F	22L ip M	RML ip F	RML ip M	SSLOW ip1 F	SSLOW ip F	SSLOW ip M	ME7 ic F	ME7 ic M	22L ic F	22L ic M	RML ic F	RML ic M	SSLOW ic F	SSLOW ic M
BBB regulation	Aqp4	2.75	3.54	3.29	3.38	4.7	3.84	6.8	6.27	6.13	6	5.14	5.45	5.81	5.32	4.74	6.77	6.2
BBB regulation	Mlc1	1.3	1.72	1.44	1.48	1.69	1.65	1.99	2.08	1.96	2.3	2.09	1.85	2.04	2.05	2.01	2.18	1.96
BBB regulation	Vcam1	1.69	2	2.06	2.32	1.76	1.78	2.63	2.65	2.55	2.67	2.35	2.16	2.7	1.95	1.86	2.89	2.35
BBB regulation	Vegfa	0.72	0.723	0.666	0.721	0.557	0.593	0.626	0.566	0.577	0.563	0.613	0.578	0.574	0.565	0.614	0.58	0.608
ChannelsK.PLS. buffering	Atp13A4	1.78	2.08	1.98	1.73	2.14	2.21	1.88	1.85	1.81	2.18	1.94	1.97	2.08	2.13	2.22	1.95	2.06
ChannelsK.PLS. buffering	Atp1A2	1.5	1.79	1.8	1.78	1.73	1.69	2.11	1.98	1.84	2.16	1.65	1.88	2.2	1.78	1.48	2.24	2.07
ChannelsK.PLS. buffering	Atp1B2	1.52	1.87	1.81	1.8	1.91	1.78	2.5	2.33	2.32	2.29	1.85	2.33	2.34	1.93	1.69	2.48	2.63
ChannelsK.PLS. buffering	Kcna2	0.824	0.773	0.815	0.798	0.677	0.646	0.621	0.68	0.59	0.538	0.524	0.64	0.639	0.654	0.673	0.617	0.611
Energy metabolism enzymes	Gdpd2	1.6	1.88	1.77	1.61	2.11	2.21	2.13	3.11	2.72	2.69	2.38	2.2	2.2	2.63	2.67	2.78	2.49
Energy metabolism enzymes	Mgst1	1.73	1.98	1.66	1.52	1.94	1.89	1.73	2.13	1.99	2.68	2.63	1.93	1.94	2.45	2.61	1.87	1.71
Energy metabolism enzymes	P4ha3	2.46	3.38	3.39	3	5.51	4.59	5.49	6.6	5.73	7.08	5.89	5	5.5	5.88	5.76	6.84	4.85
Energy metabolism enzymes	Phkb	1.23	1.33	1.35	1.4	1.31	1.28	1.52	1.56	1.55	1.45	1.45	1.53	1.63	1.36	1.34	1.5	1.47
Energy metabolism enzymes	Phkg1	1.57	1.83	1.89	1.7	1.7	1.58	1.99	2.34	2.22	2.15	2.04	1.76	1.93	2.22	1.9	2.05	1.98
Extracellular matrix	Chi3L1	3.76	4.86	3.58	3.25	4.89	4.66	3.2	3.33	3.14	10.4	7.98	2.3	3.13	7.45	8.13	3.51	3.37
Extracellular matrix	F3	1.5	1.84	1.56	1.49	2.1	1.92	2.28	1.9	2.27	2.44	2.01	1.87	2.12	2.1	1.88	2.09	2.53
Extracellular matrix	Itga6	1.48	1.72	1.55	1.88	1.99	1.94	2.68	2.18	2.14	2.4	2.13	2.3	2.41	2.01	1.93	2.72	2.41
Extracellular matrix	Sh3Pxd2B	1.95	2.53	2.14	2.36	2.65	2.47	3.46	2.94	2.86	3.46	2.65	2.91	3.27	2.98	2.67	3.05	3.13
GABA d-serine and other gliotranmsitters	Gabbr2	0.738	0.763	0.791	0.848	0.679	0.668	0.588	0.474	0.466	0.597	0.51	0.678	0.682	0.634	0.619	0.55	0.598
GABA d-serine and other gliotranmsitters	Gabra4	0.667	0.505	0.449	0.647	0.492	0.524	0.35	0.218	0.164	0.334	0.359	0.508	0.437	0.399	0.421	0.328	0.335
Lipid metabolism	Abca1	2.02	2.99	1.93	2.12	4.48	4.32	4.6	3.8	3.87	5.62	4.38	4.06	4.32	5.76	4.93	5.32	4.56
Lipid metabolism	Apoe	2.05	3.41	2.19	2.54	5.5	5.11	5.38	5.17	5.68	8.2	6.29	4.72	5.75	7.17	6.33	7.09	5.45
Lipid metabolism	Cyp4F14	1.59	2.08	1.68	1.65	1.76	1.66	1.9	2.1	1.8	2.19	2.03	1.81	2.08	2.09	1.87	2.1	2
Lipid metabolism	Cyp7B1	1.74	1.9	1.94	2.05	1.9	1.84	2.32	2.23	2.11	2.45	2.23	2.21	2.34	2.2	1.92	2.37	2.47
Lipid metabolism	Fabp7	2.08	2.71	1.83	2.23	2.64	2.69	4.09	3.52	3.58	2.71	2.61	3.76	3.56	2.74	2.72	3.81	2.83
Lipid metabolism	Fads2	1.28	1.62	1.56	1.48	1.45	1.39	1.75	1.65	1.67	1.83	1.55	1.49	1.65	1.84	1.64	1.66	1.49
Lipid metabolism	Gpam	1.71	2.07	1.78	1.7	2.22	2.2	2.4	2.72	2.45	2.68	2.33	2.1	2.14	2.45	2.44	2.61	2.41
Lipid metabolism	Pld2	1.3	1.84	1.92	1.86	1.83	1.76	2.19	2.57	2.31	2.25	1.85	1.86	2.09	2.14	1.98	2.47	1.98
Lipid metabolism	Srebf1	1.24	1.65	1.35	1.58	1.69	1.76	1.97	1.66	1.81	2.21	1.84	1.77	1.85	2.24	2.03	1.85	1.89
Myelination	Ednrb	1.82	1.84	1.74	1.92	2.07	2.08	1.98	2.09	1.85	2.16	2.29	2.33	2.34	2.11	2.33	1.79	1.79
Myelination	Lgi4	1.9	2.56	2.82	2.7	2.43	2.4	3.3	3.05	3.15	3.13	2.61	2.83	3.11	2.99	2.67	2.94	3.01
Neuroprotection synaptogenesis neurodifferentiation	Clu	1.86	2.51	1.96	2.31	2.87	2.82	3.08	2.98	2.85	3.71	3.32	2.95	3.25	3.38	3.15	3.12	3.05
Neuroprotection synaptogenesis neurodifferentiation	Lif	15.9	17	13.2	13.1	8.47	10.2	13.5	16.8	11.1	15.5	11.7	14.4	15.1	9.86	12	9.79	9.96
Neuroprotection synaptogenesis neurodifferentiation	Lrig1	1.76	2.3	2.2	2.12	2.26	2.16	2.96	2.73	2.76	2.73	2.24	2.54	2.91	2.45	2.38	3.04	2.97
Neurotransmitters Glutamate-Glutamine cycle	Gpr37L1	1.35	1.57	1.65	1.44	1.42	1.34	1.97	1.89	1.8	1.92	1.68	1.65	1.77	1.67	1.52	1.85	1.94
Synapse remodeling elimination neurotoxicity	C4a	11.5	15.7	17.4	18.1	16.5	16.6	22.3	24.4	22	22.4	21.6	20.1	22.5	21.7	20.6	25.2	20.9
Synapse remodeling elimination neurotoxicity	Mertk	1.82	2.21	1.96	2.15	2.67	2.51	3.39	2.56	2.84	3.27	2.58	2.91	2.85	2.3	2.35	3.34	3.7
transporters	Slc14a1	2.19	2.4	2.47	2.28	3.02	2.9	3.34	3.27	4.21	3.59	3.26	2.84	3.13	3.27	3.02	3.39	3.14
transporters	Slc22a4	1.88	2.38	2.37	2.18	3.12	2.67	3.21	3.33	3.27	3.78	3	2.73	3.21	3.71	3.44	3.35	3
transporters	Slc25a18	1.92	2.43	2.93	2.15	1.89	2	2.31	2.47	3.07	2.44	1.97	2.37	2.47	2.57	2.03	2.38	2.14
transporters	Slc2a10	1.84	2.33	2.63	2.8	2.76	2.97	3.57	3.58	4.06	4.05	3	2.77	2.87	3.49	3.09	4.41	4.24

## Sheet: Sheet2
Th	Common	ME7 ip F	ME7 ip M	22L ip F	22L ip M	RML ip F	RML ip M	SSLOW ip1 F	SSLOW ip F	SSLOW ip M	ME7 ic F	ME7 ic M	22L ic F	22L ic M	RML ic F	RML ic M	SSLOW ic F	SSLOW ic M	ME7 ip F	ME7 ip M	22L ip F	22L ip M	RML ip F	RML ip M	SSLOW ip1 F	SSLOW ip F	SSLOW ip M	ME7 ic F	ME7 ic M	22L ic F	22L ic M	RML ic F	RML ic M	SSLOW ic F	SSLOW ic M
Lipid metabolism	Abca1	2.02	2.99	1.93	2.12	4.48	4.32	4.6	3.8	3.87	5.62	4.38	4.06	4.32	5.76	4.93	5.32	4.56	1.06e-09	1.75e-15	4.96e-09	1.63e-10	2.31e-20	6.04e-20	1.22e-20	1.8e-18	1.06e-18	1.09e-22	4.18e-20	2.99e-19	6.12e-20	6.23e-23	2.27e-21	3.82e-22	1.54e-20
Lipid metabolism	Apoe	2.05	3.41	2.19	2.54	5.5	5.11	5.38	5.17	5.68	8.2	6.29	4.72	5.75	7.17	6.33	7.09	5.45	2.8e-08	8.14e-15	3.28e-09	3.61e-11	7.78e-20	3.96e-19	1.26e-19	2.99e-19	3.82e-20	2.61e-23	4.49e-21	2.37e-18	2.99e-20	3.31e-22	4.04e-21	4.08e-22	9.56e-20
BBB regulation	Aqp4	2.75	3.54	3.29	3.38	4.7	3.84	6.8	6.27	6.13	6	5.14	5.45	5.81	5.32	4.74	6.77	6.2	8.1e-14	4.7e-17	3.62e-16	1.63e-16	2.97e-20	5.09e-18	8.2e-24	4.41e-23	7.25e-23	1.13e-22	3.65e-21	9.52e-22	2.32e-22	1.61e-21	2.5e-20	9.01e-24	5.73e-23
ChannelsK.PLS. buffering	Atp13A4	1.78	2.08	1.98	1.73	2.14	2.21	1.88	1.85	1.81	2.18	1.94	1.97	2.08	2.13	2.22	1.95	2.06	1.63e-09	2.3e-12	1.52e-11	5.11e-09	7.32e-13	2.05e-13	1.34e-10	2.86e-10	7.02e-10	3.25e-13	3.88e-11	1.85e-11	2.04e-12	8.19e-13	1.7e-13	3.07e-11	3.27e-12
ChannelsK.PLS. buffering	Atp1A2	1.5	1.79	1.8	1.78	1.73	1.69	2.11	1.98	1.84	2.16	1.65	1.88	2.2	1.78	1.48	2.24	2.07	3.51e-06	1.49e-09	1.3e-09	2.02e-09	6.37e-09	1.86e-08	1.8e-12	2.42e-11	4.62e-10	6.27e-13	5.22e-08	2.16e-10	3.4e-13	1.94e-09	6.68e-06	1.67e-13	3.9e-12
ChannelsK.PLS. buffering	Atp1B2	1.52	1.87	1.81	1.8	1.91	1.78	2.5	2.33	2.32	2.29	1.85	2.33	2.34	1.93	1.69	2.48	2.63	1.56e-07	6.3e-12	2.85e-11	3.4e-11	2.08e-12	5.51e-11	2.5e-17	3.74e-16	4.92e-16	8.02e-16	8.56e-12	3.79e-16	3.28e-16	1.21e-12	7.8e-10	3.67e-17	3.65e-18
Synapse remodeling elimination neurotoxicity	C4a	11.5	15.7	17.4	18.1	16.5	16.6	22.3	24.4	22	22.4	21.6	20.1	22.5	21.7	20.6	25.2	20.9	1.76e-26	1.38e-28	3.03e-29	1.73e-29	6.64e-29	5.89e-29	9.95e-31	2.99e-31	1.16e-30	9e-31	1.51e-30	4.09e-30	8.43e-31	1.42e-30	2.88e-30	1.99e-31	2.32e-30
Extracellular matrix	Chi3L1	3.76	4.86	3.58	3.25	4.89	4.66	3.2	3.33	3.14	10.4	7.98	2.3	3.13	7.45	8.13	3.51	3.37	4.48e-18	5.97e-21	1.79e-17	2.97e-16	5.1e-21	1.72e-20	4.87e-16	1.46e-16	8.55e-16	1.02e-27	1.27e-25	2.22e-11	9.4e-16	4.92e-25	8.67e-26	3.26e-17	1.02e-16
Neuroprotection synaptogenesis neurodifferentiation	Clu	1.86	2.51	1.96	2.31	2.87	2.82	3.08	2.98	2.85	3.71	3.32	2.95	3.25	3.38	3.15	3.12	3.05	3.11e-09	3.98e-14	3.66e-10	8.31e-13	4.3e-16	8.23e-16	5.07e-17	1.35e-16	5.77e-16	2.03e-19	5.07e-18	1.88e-16	9.5e-18	2.83e-18	2.43e-17	3.19e-17	6.54e-17
Lipid metabolism	Cyp4F14	1.59	2.08	1.68	1.65	1.76	1.66	1.9	2.1	1.8	2.19	2.03	1.81	2.08	2.09	1.87	2.1	2	5.24e-08	3.3e-13	4.78e-09	8.88e-09	5.16e-10	8.53e-09	1.69e-11	1.95e-13	1.94e-10	3.34e-14	8.35e-13	1.53e-10	3.3e-13	2.66e-13	2.9e-11	1.96e-13	1.49e-12
Lipid metabolism	Cyp7B1	1.74	1.9	1.94	2.05	1.9	1.84	2.32	2.23	2.11	2.45	2.23	2.21	2.34	2.2	1.92	2.37	2.47	1.73e-11	2.33e-13	9.79e-14	6.64e-15	2.39e-13	1.32e-12	2.89e-17	1.74e-16	2.02e-15	3.1e-18	1.64e-16	2.61e-16	2.16e-17	3.21e-16	1.53e-13	1.19e-17	2.57e-18
Myelination	Ednrb	1.82	1.84	1.74	1.92	2.07	2.08	1.98	2.09	1.85	2.16	2.29	2.33	2.34	2.11	2.33	1.79	1.79	1.24e-09	6.3e-10	7.62e-09	1.15e-10	5.95e-12	4.29e-12	3.07e-11	3.53e-12	6.1e-10	9.58e-13	9.99e-14	5.03e-14	4.55e-14	2.36e-12	5.69e-14	2.1e-09	2.48e-09
Extracellular matrix	F3	1.5	1.84	1.56	1.49	2.1	1.92	2.28	1.9	2.27	2.44	2.01	1.87	2.12	2.1	1.88	2.09	2.53	3.33e-06	3.66e-10	6.2e-07	3.92e-06	1.54e-12	6.35e-11	6.59e-14	9.3e-11	7.58e-14	5.24e-15	1.04e-11	2.07e-10	1.22e-12	1.51e-12	1.49e-10	1.8e-12	1.31e-15
Lipid metabolism	Fabp7	2.08	2.71	1.83	2.23	2.64	2.69	4.09	3.52	3.58	2.71	2.61	3.76	3.56	2.74	2.72	3.81	2.83	4.71e-09	8.97e-13	3.09e-07	4.35e-10	2.09e-12	1.22e-12	9.82e-18	4.94e-16	3.11e-16	9.81e-13	2.92e-12	8.35e-17	3.63e-16	6.54e-13	8.69e-13	6.04e-17	2.4e-13
Lipid metabolism	Fads2	1.28	1.62	1.56	1.48	1.45	1.39	1.75	1.65	1.67	1.83	1.55	1.49	1.65	1.84	1.64	1.66	1.49	8.9e-06	1.85e-12	1.75e-11	6.81e-10	2.24e-09	4.4e-08	1.69e-14	5.98e-13	2.3e-13	1.42e-15	3.26e-11	2.9e-10	6.18e-13	9.03e-16	9.5e-13	3.57e-13	2.92e-10
Energy metabolism enzymes	Gdpd2	1.6	1.88	1.77	1.61	2.11	2.21	2.13	3.11	2.72	2.69	2.38	2.2	2.2	2.63	2.67	2.78	2.49	1.31e-06	2.6e-09	2.5e-08	1.15e-06	2.84e-11	5.33e-12	1.86e-11	4.79e-17	3.44e-15	5.1e-15	3.62e-13	5.5e-12	6.21e-12	1e-14	6.33e-15	1.63e-15	7.13e-14
Lipid metabolism	Gpam	1.71	2.07	1.78	1.7	2.22	2.2	2.4	2.72	2.45	2.68	2.33	2.1	2.14	2.45	2.44	2.61	2.41	2.19e-10	2.69e-14	2.96e-11	2.71e-10	1.12e-15	1.83e-15	5.07e-17	4.31e-19	2e-17	6.94e-19	1.67e-16	1.44e-14	5.83e-15	2.04e-17	2.71e-17	1.99e-18	4.1e-17
Neurotransmitters Glutamate-Glutamine cycle	Gpr37L1	1.35	1.57	1.65	1.44	1.42	1.34	1.97	1.89	1.8	1.92	1.68	1.65	1.77	1.67	1.52	1.85	1.94	3.58e-07	2.15e-11	1.06e-12	5.59e-09	1.36e-08	8.39e-07	6.02e-17	4.94e-16	6.31e-15	2.02e-16	3.81e-13	1.09e-12	1.8e-14	4.59e-13	1.87e-10	1.33e-15	1.22e-16
Extracellular matrix	Itga6	1.48	1.72	1.55	1.88	1.99	1.94	2.68	2.18	2.14	2.4	2.13	2.3	2.41	2.01	1.93	2.72	2.41	1.8e-05	4.24e-08	2.5e-06	9.99e-10	1.1e-10	2.71e-10	1.92e-15	3.41e-12	6.04e-12	8.82e-14	7.84e-12	4.05e-13	8.03e-14	7.16e-11	3.93e-10	1.13e-15	8.15e-14
Myelination	Lgi4	1.9	2.56	2.82	2.7	2.43	2.4	3.3	3.05	3.15	3.13	2.61	2.83	3.11	2.99	2.67	2.94	3.01	1.46e-13	3.61e-19	1.01e-20	4.8e-20	3e-18	4.63e-18	4.57e-23	6.27e-22	2.15e-22	2.67e-22	1.74e-19	8.92e-21	3.08e-22	1.18e-21	7.79e-20	2.26e-21	9.79e-22
Neuroprotection synaptogenesis neurodifferentiation	Lif	15.9	17	13.2	13.1	8.47	10.2	13.5	16.8	11.1	15.5	11.7	14.4	15.1	9.86	12	9.79	9.96	7.2e-13	3.41e-13	5.59e-12	6.3e-12	1.01e-09	1.09e-10	4.58e-12	3.88e-13	4.09e-11	1e-12	2.31e-11	2.2e-12	1.31e-12	1.68e-10	1.8e-11	1.84e-10	1.49e-10
Neuroprotection synaptogenesis neurodifferentiation	Lrig1	1.76	2.3	2.2	2.12	2.26	2.16	2.96	2.73	2.76	2.73	2.24	2.54	2.91	2.45	2.38	3.04	2.97	1.05e-08	2.94e-13	1.54e-12	5.94e-12	5.31e-13	3.07e-12	4.61e-17	6.37e-16	4.46e-16	6.19e-16	7.57e-13	8.29e-15	7.67e-17	2.94e-14	8.28e-14	1.92e-17	3.86e-17
Synapse remodeling elimination neurotoxicity	Mertk	1.82	2.21	1.96	2.15	2.67	2.51	3.39	2.56	2.84	3.27	2.58	2.91	2.85	2.3	2.35	3.34	3.7	2.81e-08	1.9e-11	1.91e-09	5.42e-11	2.74e-14	2.08e-13	1.56e-17	1.07e-13	3.69e-15	4.55e-17	8.77e-14	1.62e-15	3.19e-15	4.73e-12	2.23e-12	2.28e-17	1.23e-18
Energy metabolism enzymes	Mgst1	1.73	1.98	1.66	1.52	1.94	1.89	1.73	2.13	1.99	2.68	2.63	1.93	1.94	2.45	2.61	1.87	1.71	4.06e-09	9.7e-12	2.5e-08	1.42e-06	2.36e-11	8.29e-11	3.41e-09	5.51e-13	9.14e-12	9.04e-17	1.62e-16	2.99e-11	2.46e-11	2.37e-15	2.3e-16	1.2e-10	7.07e-09
BBB regulation	Mlc1	1.3	1.72	1.44	1.48	1.69	1.65	1.99	2.08	1.96	2.3	2.09	1.85	2.04	2.05	2.01	2.18	1.96	1.55e-05	5.87e-13	3.05e-08	3.69e-09	1.77e-12	6.09e-12	2.45e-16	2.77e-17	5.26e-16	2.79e-19	2.53e-17	1.2e-14	7.01e-17	6.12e-17	1.43e-16	3.58e-18	5.11e-16
Energy metabolism enzymes	P4ha3	2.46	3.38	3.39	3	5.51	4.59	5.49	6.6	5.73	7.08	5.89	5	5.5	5.88	5.76	6.84	4.85	7.8e-10	6.86e-14	6.57e-14	2.05e-12	2.77e-19	2.15e-17	3.02e-19	5.15e-21	1.15e-19	1.21e-21	6.16e-20	2.74e-18	2.96e-19	6.41e-20	1.04e-19	2.47e-21	5.58e-18
Energy metabolism enzymes	Phkb	1.23	1.33	1.35	1.4	1.31	1.28	1.52	1.56	1.55	1.45	1.45	1.53	1.63	1.36	1.34	1.5	1.47	1.49e-06	8.92e-10	2.82e-10	9.71e-12	4.44e-09	3.69e-08	1.35e-14	1.72e-15	2.28e-15	4.16e-13	4.77e-13	7.57e-15	7.42e-17	1.69e-10	4.6e-10	3.93e-14	2e-13
Energy metabolism enzymes	Phkg1	1.57	1.83	1.89	1.7	1.7	1.58	1.99	2.34	2.22	2.15	2.04	1.76	1.93	2.22	1.9	2.05	1.98	6.22e-12	6.65e-16	8.71e-17	4.57e-14	3.7e-14	4.55e-12	5.93e-18	2.74e-21	2.7e-20	1.24e-19	1.93e-18	4.76e-15	2.86e-17	2.86e-20	7.4e-17	1.2e-18	8.44e-18
Lipid metabolism	Pld2	1.3	1.84	1.92	1.86	1.83	1.76	2.19	2.57	2.31	2.25	1.85	1.86	2.09	2.14	1.98	2.47	1.98	0.00108	2.19e-10	4.12e-11	1.55e-10	3.06e-10	1.51e-09	1.61e-13	3.7e-16	1.94e-14	5.51e-14	1.96e-10	1.36e-10	1.11e-12	3.84e-13	9.04e-12	1.64e-15	1.11e-11
Extracellular matrix	Sh3Pxd2B	1.95	2.53	2.14	2.36	2.65	2.47	3.46	2.94	2.86	3.46	2.65	2.91	3.27	2.98	2.67	3.05	3.13	2.93e-13	5.48e-18	4.66e-15	8.73e-17	9.55e-19	1.32e-17	1.11e-22	2.31e-20	6e-20	1.06e-22	8.88e-19	3.24e-20	6.69e-22	1.48e-20	6.8e-19	6.15e-21	2.55e-21
transporters	Slc14a1	2.19	2.4	2.47	2.28	3.02	2.9	3.34	3.27	4.21	3.59	3.26	2.84	3.13	3.27	3.02	3.39	3.14	1.03e-14	2.56e-16	7.63e-17	1.88e-15	5.97e-20	2.45e-19	2.15e-21	4.31e-21	3.65e-06	2.37e-22	4.85e-21	4.79e-19	1.85e-20	4.4e-21	5.73e-20	1.38e-21	1.68e-20
transporters	Slc22a4	1.88	2.38	2.37	2.18	3.12	2.67	3.21	3.33	3.27	3.78	3	2.73	3.21	3.71	3.44	3.35	3	1.24e-06	9.91e-10	1.19e-09	1.33e-08	4.89e-13	3.75e-11	2.27e-13	8.86e-14	1.39e-13	3.31e-15	1.46e-12	1.89e-11	2.29e-13	5.29e-15	3.62e-14	7.33e-14	1.46e-12
transporters	Slc25a18	1.92	2.43	2.93	2.15	1.89	2	2.31	2.47	3.07	2.44	1.97	2.37	2.47	2.57	2.03	2.38	2.14	3.21e-09	6.12e-13	1.22e-15	4.42e-11	5.56e-09	6.81e-10	3.63e-12	3.41e-13	3.01e-16	4.99e-13	1.19e-09	1.36e-12	3.55e-13	8.64e-14	3.44e-10	1.27e-12	5.69e-11
transporters	Slc2a10	1.84	2.33	2.63	2.8	2.76	2.97	3.57	3.58	4.06	4.05	3	2.77	2.87	3.49	3.09	4.41	4.24	3.41e-05	9.48e-08	4.43e-09	9.71e-10	1.4e-09	2.18e-10	2.84e-12	2.67e-12	1.47e-13	1.59e-13	1.71e-10	1.28e-09	5.03e-10	4.58e-12	8.67e-11	2.42e-14	5.6e-14
Lipid metabolism	Srebf1	1.24	1.65	1.35	1.58	1.69	1.76	1.97	1.66	1.81	2.21	1.84	1.77	1.85	2.24	2.03	1.85	1.89	0.00268	4.13e-09	7.78e-05	3.7e-08	1.23e-09	2.18e-10	1.15e-12	3.33e-09	4.94e-11	7.04e-15	2.5e-11	1.56e-10	1.74e-11	4.79e-15	2.83e-13	1.95e-11	7.72e-12
BBB regulation	Vcam1	1.69	2	2.06	2.32	1.76	1.78	2.63	2.65	2.55	2.67	2.35	2.16	2.7	1.95	1.86	2.89	2.35	1.48e-06	3.27e-09	9.65e-10	1.39e-11	3.64e-07	2.04e-07	1.91e-13	1.53e-13	5.65e-13	1.23e-13	9.43e-12	1.72e-10	7.7e-14	7.83e-09	4.5e-08	9.04e-15	8.72e-12
GABA d-serine and other gliotranmsitters	Gabbr2	0.738	0.763	0.791	0.848	0.679	0.668	0.588	0.474	0.466	0.597	0.51	0.678	0.682	0.634	0.619	0.55	0.598	0.000606	0.00196	0.00641	0.0505	2.47e-05	1.33e-05	7.67e-08	1.48e-11	7.97e-12	1.45e-07	2.59e-10	2.4e-05	3.04e-05	1.63e-06	6.28e-07	5.21e-09	1.53e-07
GABA d-serine and other gliotranmsitters	Gabra4	0.667	0.505	0.449	0.647	0.492	0.524	0.35	0.218	0.164	0.334	0.359	0.508	0.437	0.399	0.421	0.328	0.335	0.00653	1.83e-05	1.18e-06	0.00362	9.95e-06	4.18e-05	3.38e-09	9.53e-14	3.46e-16	1.13e-09	5.82e-09	2.05e-05	6.3e-07	7.35e-08	2.53e-07	7.37e-10	1.17e-09
ChannelsK.PLS. buffering	Kcna2	0.824	0.773	0.815	0.798	0.677	0.646	0.621	0.68	0.59	0.538	0.524	0.64	0.639	0.654	0.673	0.617	0.611	0.0115	0.00107	0.00782	0.00363	3.51e-06	4.03e-07	6.5e-08	4.08e-06	6.61e-09	1.02e-10	3.42e-11	2.72e-07	2.55e-07	7.24e-07	2.58e-06	4.86e-08	3.21e-08
BBB regulation	Vegfa	0.72	0.723	0.666	0.721	0.557	0.593	0.626	0.566	0.577	0.563	0.613	0.578	0.574	0.565	0.614	0.58	0.608	1.49e-07	1.94e-07	1.1e-09	1.65e-07	2.83e-14	1.02e-12	2.5e-11	6.76e-14	1.99e-13	5.23e-14	6.96e-12	2.15e-13	1.51e-13	6.15e-14	7.41e-12	2.71e-13	4.27e-12
		88.57	109.85	100.78	101.16	111.08	108.87	133.9	137.82	129.47	151.17	128.54	121.64	132.59	132.37	127.33	138.8	126.13
		ME7 ip F	ME7 ip M	22L ip F	22L ip M	RML ip F	RML ip M	SSLOW ip1 F	SSLOW ip F	SSLOW ip M	ME7 ic F	ME7 ic M	22L ic F	22L ic M	RML ic F	RML ic M	SSLOW ic F	SSLOW ic M
		295	258	168	225	205	224	173	147	155	151	156	133	148	154	163	126	120
		346	272	179	203	194	219	173	142	156	148	156	135	135	163	148	121	113
		363	272	225	197	205	212	166	146	146	147	156	135	137	155	163	121	120
		334.667	267.333	190.667	208.333	201.333	218.333	170.667	145	152.333	148.667	156	134.333	140	157.333	158	122.667	117.667
		35.3883	8.0829	30.2379	14.7422	6.35085	6.02771	4.04145	2.64575	5.50757	2.08167	0	1.1547	7	4.93288	8.66025	2.88675	4.04145
